# Supplementary material for: UMI-linked consensus sequencing enables phylogenetic analysis of directed evolution
Source: Nat Commun. 2020 Nov 26;11:6023. doi: 10.1038/s41467-020-19687-9 (PMC7691348; doi:10.1038/s41467-020-19687-9)
Supplement: Supplementary file 3 — Supplementary Data 1 [file 41467_2020_19687_MOESM3_ESM.txt]

>Var_1
MGSIDSALNWDGEMTVTRFDAATGAHFVIRIHSTQLGPAAGGTRAWQYSSWADALTDAGR
LARAMTYQMAVAGLPMGGGKSVIALPAPRHSIDPSTWARILRAHAEMIDSLNGRYWTGPD
VNTNSADMDILADETEFVFGRSPERGGAGSSAFTTALGVFEAMKATVAHRGLGSLDGLTV
LVQGLGAVGGSLAKLLAEAGAQLLVADTDTERVALAVELGHTWVALDDVLSTPCDVFAPC
AMGGVITDEVARTLDCKVVCGAAMNVLAHEAAADILHARGILYAPDFVANAGGAIHLVGR
EVLGWSEDQVHERARAIGDTLKEVFEIADKDGVTPDEAARELAERRMREASTTTATA
>Var_2
MGSIDSALNWDGEMTVTRFDAATGAHFVIRIHSTQLGPAAGGTRAWQYSSWADALTDAGR
LARAMTYQMAVAGLPMGGGKSVIALPTPRHSIDPSTWARILRAHAEMIDSLNGRYWTGPD
VNTNSADMDILADETEFVFGRSPERGGAGSSAFTTALGVFEAMKASVAHRGLGSLDGLTV
LVQGLGAVGGSLAKLLAEAGAQLLVADTDTERVALAVELGHTWVALDDVLSTPCDVFAPC
AMGGVITDEVARTLDCKVVCGAAMNVLAHEAAADILHARGILYAPDFVANAGGAIHLVGR
EVLGWSEDQVHERARAIGDTLKEVFEIADKDGVTPDEAARELAERRMREASTTTATA
>Var_3
MGSIDSALNWDGEMTVTRFDAATGAHFVIRIHSTQLGPAAGGTSAWQYSSWADALTDAGR
LARAMTYQMAVAGLPMGGGKSVIALPAPRHSIDPSTWARILRAHAEMIDSLNGRYWTGPD
VNTNSADMDILADETEFVFGRSPERGGAGSSAFTTALGVFEAMKATVAHRGLGSLDGLTV
LVQGMGAVGGSLAKLLAEAGAQLLVADTDTERVALAVELGHTWVALDDVLSTPCDVFAPC
AMGGVITDEVARTLDCKVVCGAAMNVLAHEAAADILHARGILYAPDFVANAGGAIHLVGR
EVLGWSEDQVHERARAIGDTLKEVFEIADKDGVTPDEAARELAERRMREASTTTATA
>Var_4
MGSIDSALNWDGEMTVTRFDAATGAHFVIRIHSTQLGPAAGGTRAWQYSSWADALTDAGR
LARAMTYQMAVAGLPMGGGKSVIALPAPRHSIDPSTWARILRAHAEMIDSLNGRYWTGPD
VNTNSADMDILADETEFVFGRSPERGGAGSSAFTTALGVFEAMKATVAHRGLGSLDGLTV
LVQGLGAVGGRLAKLLAEAGAQLLVADTDTERVALAVELGHTWVALDDVLSTPCDVFAPC
AMGGVITDEVARTLDCKVVCGAAMNVLAHEAAADILHARGILYAPDFVANAGGAIHLVGR
EVLGWSEDQVHERARAIGDTLKEVFEIADKDGVTPDEAARELAERRMREASTTTATA
>Var_5
MGSIDSALNWDGEMTVTRFDAATGAHFVIRIHSTQLGPAAGGTRAWQYSSWADALTDAGR
LARAMTYQMAVAGLPMGGGKSVIALPAPRHSIDPSTWARILRAHAEMIDSLNGRYWTGPD
VNTNSADMDILADETEFVFGRSPERGGAGSSAFTTALGVFEAMKATVAHRGLGSLDGLTV
LVQGLGAVGGSMAKLLAEAGAQLLVADTDTERVALAVELGHTWVALDDVLSTPCDVFAPC
AMGGVITDEVARTLDCKVVCGAAMNVLAHEAAADILHARGILYAPDFVANAGGAIHLVGR
EVLGWSEDQVHERARAIGDTLKEVFEIADKDGVTPDEAARELAERRMREASTTTATA
>Var_6
MGSIDSALNWDGEMTVTRFDAATGAHFVIRIHSTQLGPAAGGTRAWQYSSWADALTDAGR
LARAMTYQMAVAGLPMGGGKSVIALPAPRHSIDPSTWARILRAHAEMIDSLNGRYWTGPD
VNTNSADMDILADETEFVFGRSPERGGAGSSAFTTALGVFEAMKATVAHRGLGSLDGLTV
LVQGLGAVGGSLAKLLAEAGAQLLVADTDTERVALAVELGHTWVALDDVLSTPCDVFAPC
AMGGVITDEVARTLDCKVVCGAAMNVLAHEAAADILHARGIMYAPDFVANAGGAIHLVGR
EVLGWSEDQVHERARAIGDTLKEVFEIADKDGVTPDEVARELAERRMREASTTTATA
>Var_7
MGSIDSALNWDGEMTVTRFDAATGAHFVIRIHSTQLGPAAGGTRAWQYSSWADALTDAGR
LARAMTYQMAVAGLPMGGGKSVIALPAPRHSIDPSTWARILRAHAEMIDSLNGRYWTGPD
VNTNSADMDILADETEFVFGRSPEHGGAGSSAFTTALGVFEAMKATVAHRGLGSLDGLTV
LVQGLGAVGGSLAKLLAEAGAQLLVADTDTERVALAVELGHTWVALDDVLSTPCDVFAPC
AMGGVITDEVARTLDCKVVCGAAMNVLAHEAAADILHARGILYAPDFVANAGGAIHLVGR
EVLGWSEDQVHERVRAIGDTLKEVFEIADKDGVTPDEAARELAERRMREASTTTATA
>Var_8
MGSIDSALNWDGEMTVTRFDAATGAHFVIRIHSTQLGPAAGGTRAWQYSSWADALTDAGR
LARAMTYQMAVAGLPMGGGKSVIALPAPRHSIDPSTWARILSAHAEMIDSLNGRYWTGPD
VNTNSADMDILADETEFVFGRSPERGGAGSSAFTTALGVFEAMKATVAHRGLDSLDGLTV
LVQGLGAVGGSLAKLLAEAGAQLLVADTDTERVALAVELGHTWVALDDVLSTPCDVFAPC
AMGGVITDEVARTLDCKVVCGAAMNVLAHEAAADILHARGILYAPDFVANAGGAIHLVGR
EVLGWSEDQVHERARAIGDTLKEVFEIVDKDGVTPDEAARELAERRMREASTTTATA
>Var_9
MGSIDSALNWDGEMTVTRFDAATGAHFVIRIHSTQLGPAAGGTRAWQYSSWADALTDAGR
LARAMTYQMAVAGLPMGGGKSVIALPAPRHSIDPSTWARILRAHAEMIDSLNGRYWTGPD
VNTNSADMDILTDETEFVFGRSPERGGAGSSAFTTALGVFEAMKATVAHRGLGSLDGPTV
LVQGLGAVGGSLAKLLAEAGAQLLVADTDTERAALAVELGHTWVALDDVLSTPRDVFAPC
AMGGVITDEVARTLDCKVVCGAAMNVLSHEAAADILHARGILYAPDFVANAGGAIHLVGR
EVLGWSEDQVHERARAIGDTLKEVFEIADKDGVTPDEAARELAERRMREASTTTATA
>Var_10
MGSIDSALNWDGEMTVTRFDAATGAHFVIRIHSTQLGPAAGGTRAWQYSSWADALTDAGR
LARAMTYQMAVAGLPMGGGKSVIALPAPRHSIDPSTWARILRAHAEMIDSLNGRYWTGPD
VNTNSADMDILADETEFVFGRSPERGGAGSSAFTTALGVFEAMKATVAHRGLGSMDGLTV
LVQGLGAVGGSLAKLLAEAGAQLLVADTDTERVALAVELGHTWVALDDVLSTPCDVFAPC
AMGGVITDEVARTLDCKVVCGAAMNVLAHDAAADILHARGILYAPDFVANAGGAIHLVGR
EVLGWSEDQVHERARAIGDTLKEVFEIADKDGVTPDEAARELAERRMREASTTTATA
>Var_11
MGSIDSALNWDGEMTVTRFDAATGAHFVIRIHSTQLGPAAGGTRAWQYSSWADALTDAGR
LARAMTYQMAVAGLPMGGGKSVIALPAPRHSIDPSTWARILRAHAEMIDSLNGRYWTGPD
VNTNSADMDILADETEFVFGRSPERGGAGSSAFTTALGVFEAMKATVAHRGLGSLDGLTV
LVQGLGAVGGSLAKLLAEAGAQLLVADTDTERVALAVELGHTWVALDDVLSTPCDVFAPC
AMGGVITDEVARTLDCKVVCGAAMNVLAHEAAADILHARGILYAPDFVANAGGAIHLVGR
EVLGWSEDQVHERARAIGDTMKEVFEIADKDGVTPDEAARELAERRMREASTTTATA
>Var_12
MGSIDSALNWDGEMTVTRFDAATGAHFVIRIHSTQLGPAAGGTRAWQYSSWADALTDAGR
LARAMTYQMAVAGLPMGGGKSVIALPAPRHSIDPSTWARILRAHAEMIDSLNGRYWTGPD
VNTNSADMDILADETEFVFGRSPERGGAGSSAFTTALGVFEAMKATVAHRGLGSLDALTV
LVQGLGAVGGSLAKLLAEAGAQLLVADTDTERVALAVELGHTWVALDDVLSTPCDVFAPC
AMGGVITDEVARTLDCKVVCGAAMNVLAHEAAADILHARGILYAPDFVANAGGAIHLVGR
EVLGWSEDQVHERARAIGDTLKEVFEIADKDGVTPDEAARELAERRMREASTTTATA
>Var_13
MGSIDSALNWDGEMTVTRFDAATGAHFVIRIHSTQLGPAAGGTRAWQYSSWADALTDAGR
LAREMTYQMAVAGLPMGGGKSVIALPAPRHSIDPSTWARILSAHAEMIDSLNGRYWTGPD
VNTNSADMDILADETEFVFGRSPERGGAGSSAFTTALGVFEAMKATVAHRGLGSLDGLTV
LVQGLGAVGGSLAKLLAEAGAQLLVADTDTERVALAVELGHTWVALDDVLSTPCDVFAPC
AMGGVITDEVARTLDCKVVCGAAMNVLAHEAAADILHARGILYAPDFVANAGGAIHLVGR
EVLGWSEDQVHERARAIGDTLKVVFEIADKDGVTPDEAARELAERRMREASTTTATA
>Var_14
MGSIDSALNWDGEMTVTRFDAATGAHFVIRIHSTQLGPAAGGTRAWQYSSWADALTDAGR
LARAMTYQMAVAGLPMGGGKSVIALPAPRHSIDPSTWARILRAHAEMIDSLNGRYWTGPD
VNTNSADMDILADETEFVFGRSPERGGAGSSAFTTALGVFEAMKATVAHRGLGSLDGLTV
LVQGLGAVGGSLAKLLAEAGAQLLVADTDTERVALAVELGHTWVALDDVLSIPCDVFAPC
AMGGVITDEVARTLDCKVVCGAAMNVLAHEAAADILHARGILYAPDFVANAGGAIHLVGR
EVLGWSEDQVHERARAIGDTMKEVFEIADKDGVTPDEAARELAERRMREASTTTATA
>Var_15
MGSIDSALNWDGEMTVTRFDAATGAHFVIRIHSTQLGPAAGGTRAWQYSSWADALTDAGR
LARAMTYQMAVAGLPMGGGKSVIALPAPRHSIDPSTWARILRAHAEMIDSLNGRYWTGPD
INTNSADMDILADETEFVFGRSPERGGAGSSAFTTALGVFEAMKATVAHRGLGSLDGLTV
LVQGLGAVGGSLAKLLAEAGAQLLVADTDTERVALAVELGHTWVALDDVLSTPCDVFAPC
AMGGVITDEVARTLDCKVVCGAAMNVLVHEAAADILHARGILYAPDFVANAGGAIHLVGR
EVLGWSEDQVHERARAIGDTLKEVFEIAGKDGVTPDEAARELAERRMREASTTTATA
>Var_16
MGSIDSALNWDGEMTVTRFDAATGAHFVIRIHSTQLGPAAGGTRAWQYSSWADALTDAGR
LARAMTYQMAVAGLPMGGGKSVIALPAPPHSIDPSTWARILRAHAEMIDSLNGRYWTGPD
VNTNSADMDILADETEFVFGRSPERGGAGSSAFTTALGVFEAMKATVAHRGLGSLDGLTV
LVQGLGAVGGSLAKLLAEAGAQLLVADTDTECVALAVELGHTLVALDDVLSTPCDVFAPC
AMGGVITDEVARTLDCKVVCGAAMNVLAHEAAADILHARGILYAPDFVANAGGAIHLVGR
EVLGWSEDQVHERARAIGDTQKEVFEIADKDGVTPDEAARELAERRMREASTTTATA
>Var_17
MGSIDSALNWDGEMTVTRFDAATGAHFVIRIHSTQLGPAAGGTRAWQYSSWADALTDAGR
LACAMTYQMAVAGLPMGGGKSVIALPAPRHSIDPSTWARILRAHAEMIDSLNGRYWTGPD
VNTNSADMDILADETEFVFGRSPERGGAGSSAFTTALGVFEAMKATVAHRGLGSLDGLTV
LVQGLGAVGGSLAKLLAEAGAQLLVADTDTERVALAVELGHTWVALDDVLSTPCDVFAPC
AMGGVITDEVARTLDCKVVCGAAMNVLAHEAAADILHARGILYAPDFVANAGGAIHLVGR
EVLGWSEDQVHERARAIGDTLKEVFEIADKDGVTPDEAARELAERRMREASTTTATA
>Var_18
MGSIDSALNWDGEMTVTSFDAATGAHFVIRIHSTQLGPAAGGTRAWQYSSWADALTDAGR
LARAMTYQMAVAGLPMGGGKSVIALPAPRHSIDPSTWARILRAHAEMIDSLNGRYWTGPD
VNTNSADMDILADETEFVFGRSPERGGAGSSAFTTALGVFEAMKATVAHRGLGSLDGLTV
LVQGLGAVGGSLAKLLAEAGAQLLVADTDTERVALAVELGHTWVALDDVLSTPCDVFAPC
AMGGVITDEVARTLDCKVVCSAAMNVLAHEAAADILHARGILYAPDFVANAGGAIHLVGR
EVLGWSEDQVHERARAIGDTLKEVFEIADKDGVTPDEAARELAERRMREASTTTATA
>Var_19
MGSIDSALNWDGEMTVTRFDAATGAHFVIRIHSTQLGPAAGGTRAWQYSSWADALTDAGR
LARAMTYQMAVAGLPMGGGKSVIALPAPRHSIDPSTWARILRAHAEMIDSLNGRYWTGPD
VNTNSADMDILADETEFVFGRSPERGGAGSSAFTTALGVFEAMKATVAHRGLGSLDGLTV
LVQGLGAVGGSLAKLLAEAGAQLLVADTDTERVALAVELGHTWVALDDVLSTPCDVFAPC
AMGGVITDEVARTLGCKVVCGAAMNVLAHEAAADILHARGILYAPDFVANAGGAIHLVGR
EVLGWSEDQVHERARAIGDTLKEVFEIADKDDVTPDEAARELAERRMREASTTTATA
>Var_20
MGSIDSALNWDGEMTVTRFDAATGAHFVIRINSTQLGPAAGGTRAWQYSSWADALTDAGR
LARAMTYQMAVAGLPMGGGKSVIALPAPRHSIDPSTWARILRAHAEMIDSLNGRYWTGPD
VNTNSADMDILADETEFVFGRSPERGGAGSSAFTTALGVFEAMKATVAHRGLGSLDGLTV
LVQGLGAVGGSLVKLLAEAGAQLLVADTDTERVALAVELGHTWVALDDVLSTPCDVFAPC
AMGGVITDEVARTLDCKVVCGAAMNVLAHEAAADILHARGILYAPDFVANAGGAIHLVGR
EVLGWSEDQVHERARAIGDTLKEVFEIADKDGVTPDEAARELAERRMREASTTTATA
>Var_21
MGSIDSALNWDGEMTVTRFDAATGAHFVIRIHSTQLGPAAGGTRAWQYSSWADALTDAGR
LARAMTYQMAVAGLPMGGGKSVIALPAPRHSIDPSTWARILRAHAEMIDSLNGRYWTGPD
VNTNSADMDILADKTEFVFGRSPERGGAGSSAFTTALGVFEAMKATVAHRGLGSLDGLTV
LVQGLGAVGGSLAKLLAEAGAQLLVADTDTERVALAVELGHTWVALDDVLSTPCDVFAPC
AMGGVITDEVARTLDCKVVCGAAMNVLAHEAAADILHARGILYAPDFVANAGGAIHLVGR
EVLGWSEDQVHERARAIGDTLKEVFEIADKDGVTPDEAARELAERRMREASTTTATA
>Var_22
MGSIDSALNWDGEMTVTRFDAATGAHFVIRIHSTQLGPAAGGTRARQYSSWADALTDAGR
LARAMTYQMAVAGLPMGGGKSVIALPAPRHSIDPSTWARILRAHAEMIDSLNGRYWTGPD
VNTNSADMDILADETEFVFGRSPERGGAGSSAFTTALGVFEAMKATVAHRGLGSLDGLTV
LVQGLGAVGGSLAKLLAEAGAQLLVADTDTERVALAVELGHTWVALDDVLSTPCDVFAPC
AMGGVITDEVARTLDCKVVCGAAMNVLAHEAAADILHARGILYAPDFVANAGGAIHLVGR
EVLGWSEDQVHERARAIGDTLKEVFEIADKDGVTPDEAARELAERRMREASTTTATA
>Var_23
MGSIDSALNWDGEMTVTRFDAATGAHFVIRIHSTQLGPAAGGTRAWQYSSWADALTDAGR
LARAMTYQMAVAGLPMGGGKSVIALPAPRHSIDPSTWARILRAHAEMIDSLNGRYWTGPD
VNTNSADMDILADETEFVFGRSSERGGAGSSAFTTALGVFEAMKATVAHRGLGSLDGLTV
LVQGLGAVGGSLAKLLAEAGAQLLVADTDTERVALAVELGHTWVALDDVLSTPCDVFAPC
AMGGVITDEVARTLDCKVVCGAAMNVLAHEAAADILHARGILYAPDFVANAGGAIHLVGR
EVLGWSEDQVHERARAIGDTLKEVFEIADKDGVTPDEAARELAERRMREASTTTATA
>Var_24
MGSIDSALNWDGEMTVTRFDAATGAHFVIRIHSTQLGPAAGGTRAWQYSSWADALTDAGR
LARAMTYQMAVAGLPMGGGKSVIALPAPRHSIDPSTWARILRAHAEMIDSLNGRYWTGPD
VNTNSADMDILADETEFVFGRSPERGGAGSSAVTTALGVFEAMKATVAHRGLGSLDGLTV
LVQGLGAVGGSLAKLLAEAGAQLLVADTDTERVALAVELGHTWVALDDVLSTPCDVFAPC
AMGGVITDEVARTLDCKVVCGAAMNVLAHEAAADILHARGILYAPDFVANAGGAIHLVGR
EVLGWSEDQVHERARAIGDTLKEVFEIADKDGVTPDEAACELAERRMREASTTTATA
>Var_25
MGSIDSALNWDGEMTVTRFDSATGAHFVIRIHSTQLGPAAGGTRAWQYSSWADALTDAGR
LARAMTYQMAVAGLPMGGGKSVIALPAPRHSIDPSTWARILRAHAEMIDSLNGRYWTGPD
VNTNSADMDILADETEFVFGRSPERGGAGSSAFTTALGVFEAMKATVAHRGLGSLDGLTV
LVQGLGAVGGSLAKLLAEAGAQLLVADTDTERVALAVELGHTWVALDDVLSTPCDVFAPC
AMGGVITDEVARTLDCKVVCGAAMNVLAHEAAADILHARGILYAPDFVANAGGAIHLVGR
EVLGWSEDQVHERARAIGDTLKVVFEIADKDGVTPDEAARELAERRMREASTTTATA
>Var_26
MGSIDSALNWDGEMTVTRFDAATGAHFVIRIHSTQLGPAAGGTRAWQYSSWADALTDAGR
LARAMTYQMAVAGLPMGGGKSVIALPAPRHSIDPSTWARILRAHAEMIDSLNGRYWTGPD
VNTNSADMDILADETEFVFGRSPERGGAGSSAFTTALGVFEAMKATVAHRGLGSLDGLTV
LVQGLGAVGGSLAKLLAEAGAQLLVADTDTERVALAVELGHTWVALDDVLSTPCDVFAPC
AMGGVITDEVARTLDCKVVCGAAMNVLAHEAAADILHARGILYAPDFVANAGGAIHLVGR
EALGWSEDQVHERARAIGDTLKEVFEIADKDGVTPDEAARELAERRMREASTTTATA
>Var_27
MGSIDSALNWDGEMTVTRFDAATGAHFVIRIHSTQLGPAAGGTRAWQYSSWADALTDAGR
LARAMTYQMAVAGLPMGGGKSVIALPAPRHSIDPSTWARILRAHAEMIDSLNGRYWTGPD
VNTNSADMDILADETEFVFGRSPERGGAGSSAFTTALGVFEAMKATVAHRGLGSLDGLTV
LVQGLGAVGGSLAKLLTEAGAQLLVADTDTERVALAVELGHTWVALDDVLSTPCDVFAPC
AMGGVITDEVARTLDCKVVCGAAMNVLAHEAAADILHARGILYAPDFVANAGGAIHLVGR
EVLGWSEDQVHERARAIGDTLKEVFEIADKDGVTPDEAARDLAERRMREASTTTATA
>Var_28
MGSIDSALNWDGEMTVTRFDAATGAHFVIRIHSTQLGPAAGGTRAWQYSSWADALTDAGR
LARAMTYQMAVAGLPMGGGKSVIALPAPRHSIDPSTWARILRAHAEMIDSLNGRYWTGPD
VNTNSADMDILADETEFVFGRSPERGGAGSSAFTTALGVFEAMKATVAHRGLGSLDGLTV
LVQGLGAVGGSLAKLLAEAGAQLLVADTDTERVALAVELGHTWVALDDVLSTPCDVFAPC
AMGGVITDEVARTLDCKVVCGAAMNVLAHEAAADILHARGILYAPDFVANAGGAIHLVGR
EVLGWSEDQVHERARAIGDTLKEVFEITDKDGVTPDEAARELAERRMREASTTTATA
>Var_29
MGSIDSALNWDGEMTVTCFDAATGAHFVIRIHSTQLGPAAGGTRAWQYSSWADALTDAGR
LARAMTYQMAVAGLPMGGGKSVIALPAPRHSIDPSTWARILRAHAEMIDSLNGHYWTGPD
VNTNSADMDILADETEFVFGRSPERGGAGSSAFTTALGVFEAMKATVAHRGLGSLDGLTV
LVQGLGAVGGSLAKLLAEAGAQLLVADTDTERVALAVELGHTWVALDDVLSTPCDVFAPC
AMGGVITDEVARTLDCKVVCGAAMNILAHEAAADILHARGILYAPDFVANAGGAIHLVGR
EVLGWSEDQVHERARAIGDTLKEVFEIADKDGVTPDEAARELAERRMREASTTTATA
>Var_30
MGSIDSALNWDGEMTVTRFDAATGAHFVIRIHSTQLGPAAGGTRAWQYSSWADALTDAGR
LARAMTYQMAVAGLPMGGGKSVIALPAPRHSIDPSTWARILRAHAEMIDSLNGRYWTGPD
VNTNSADMDILADETEFVFGRSPERGGAGSSAFTTALGVFEAMKATVAHRGLGSLDGLTV
LVQGLGAVGGSLAKLLAEAGAQLLVADTDTERVALAVELCHTWVALDDVLSTPCDVFAPC
AMGGVITDEVARTLDCKVVCGAAMNVLAHEAAADILHARGILYAPDFVANAGGAIHLVGR
EVLGWSEDQVHERARAIGDTLKEVFEIADKDGVTPDEAARELAERRMREASTTTATA
>Var_31
MGSIDSALNWDGEMTVTRFDAATGAHFVIRIHSTQLGPAAGGTRAWQYSSWADALTDAGR
LARAMTYQMAVAGLPMGGGKSVIALPAPRHSIDPSTWARILRVHAEMIDSLNGRYWTGPD
VNTNSADMDILADETEFVFGRSPERGGAGSSAFTTALGVFEAMKATVAHRGLGSLDGLTV
LVQGLGAVGGSLAKLLAEAGAQLLVADTDTERVALAVELGHTWVALDDVLSTPCDVFAPC
AMGGVITDEVARTLDCKVVCGAAMNVLAHEAAADILHARGILYAPDFVANAGGAIHLVGR
EVLGWSEDQVHERARAIGDTLKEVFEIADKDGVTPDEAARELAERRMREASTTTATA
>Var_32
MGSIDSALNWDGEMTVTRFDAATGAHFVIRIHSTQLGPAAGGTRAWQYSSWADALTDAGR
LARAMTYQMAVAGLPMGGGKSVIALPAPRHSIDPSTWARILRAHAEMIDSLNGRYWTGPD
VNTNSADMDILADETEFVFGRSLERGGAGSSAFTTALGVFEAMKATVAHRGLGSLDGLTV
LVQGLGAVGGSLAKLLAEAGAQLLVADTDTERVALAVELGHTWVALDDVLSTPCDVFAPC
AMGGVITDEVARTLDCKVVCGAAMNVLAHVAAADILHARGILYAPDFVANAGGAIHLVGR
EVLGWSEDQVHERARAIGDTLKEVFEIADKDGVTPDEAARELAERRMREASTTTATA
>Var_33
MGSIDSALNWDGEMTVTRFDAATGAHFVIRIHSTQLGPAAGGTRAWQYSSWADALTDAGR
LARAMTYQMAVAGLPMGGGKSVIALPAPRHSIDPSTWARILRAHAEMIDSLNGRYWTGPD
VNTNSADMDILTDETEFVFGRSPERGGAGSSAFTTALGVFEAMKATVAHRGLGSLDGLTV
LVQGLGAVGGSLAKLLAEAGAQLLVADTDTERVALAVELGHTWVALDDVLSTPCDVFAPC
AMGGVITDEVARTLDCKVVCGAAMNVLAHEAAADILHARGILYAPDFVANAGGAIHMVGR
EVLGWSEDQVHERARAIGDTLKEVFEIADKDGVTPDEAARELAERRMREASTTTATA
>Var_34
MGSIDSALNWDGEMTVTRFDAATGAHIVIRIHSTQLGPAAGGTRAWQYSSWADALTDAGR
LARAMTYQMAVAGLPMGGGKSVIALPAPRHSIDPSTWARILRAHAEMIDSLNGRYWTGPD
VNTNSADMDILADETEFVFGRSPERGGAGSSAFTTALGVFEAMKATVAHRGLGSLDGLTV
LVQGLGAVGGSLAKLLAEAGAQLLVADTDTERVALAVELGHTWVALDDVLSTPCDVFAPC
AMGGVITDEVARTLDCKVVCGAAMNVLAHEAAADILHARGILYAPDFVANAGGAIHLVGR
EVLGWSEDQVHERARAIGDTLKEVFEIADKDGVTPDEAARELAERRMREASTTTATA
>Var_35
MGSIDSALNWDGEMTVTRFDAATGAHFVIRIHSTQLGPAAGGTRAWQYSSWADALTDAGR
LARAMTYQMAVAGLPMGGGKSVIALPAPRHSIDPSTWARILRAHAEMIDSLNGRYWTGPD
VNTNSADMDILADETEFVFGRSPERGGVGSSAFTTALGVFEAMKATVAHRGLGSLDGLTV
LVQGLGAVGGSLAKLLAEAGAQLLVADTDTERVALAVELGHTWVALDDVLSTPCDVFAPC
AMGGVITDEVARTLDCKVVCGAAMNVLAHEAAADILHARGILYAPDFVANAGGAIHLVGR
EVLGWSEDQVHERARAIGDTLKEVFEIADKDGVTPDEAARELAERRMREASTTTATA
>Var_36
MGSIDSALNWDGEMTVTRFDAATGAHFVIRIHSTQLGPAAGGTRAWQYSSWADALTDAGR
LARAMTYQMAVAGLPMGGGKSVIALPAPRHSIDPSTWARILRAHAEMIDSLNGRYWTGPD
VNTNSADMDILADVTEFVFGCSPERGGAGSSAFTTALGVFEAMKATVAHRGLGSLDGLTV
LVQGLGAVGGSLAKLLAEAGAQLLVADTDTERVALAVELGHTWVALDDVLSTPCDVFAPC
AMGGVITDEVARTLDCKVVCGAAMNVLAHEAAADILHARGILYAPDFVANAGGAIHLVGR
EVLGWSEDQVHERARAIGDTLKEVFEIADKDGVTPDEAARELAERRMREASTTTATA
>Var_37
MGSIDSALNWDGEMTVTRFDAATGAHFVIRIHSTQLGPAAGGTRAWQYSSWADALTDAGR
LARAMTYQMAVAGLPMGGGKSVIALPAPRHSIDPSTWARILRAHAEMIDSLNGRYWTGPD
VNTNSADMDILADETEFVFGRSPERGGAGSSAFTTALGVFEAMKATVAHRGLGSLDGLTV
LVQGLGAVGGSLAKLLAEAGAQLLVADTDTERVALAVELGYTWVALDDVLSTPCDVFAPC
AMGGVITDEVARTLDCKVVCGAAMNVLAHEAAADILHARGILYAPDFVANAGGAIHLVGR
EVLGWSEDQVHERARAIGDTLKEVFEIADKDGVTPDEAARELAERRMREASTTTATA
>Var_38
MGSIDSALNWDGEMTVTRFDAATGAHFVIRIHSTQLGPAAGGTRAWQYSSWADALTDAGR
LARAMTYQMAVAGLPMGGGKSVIALPAPRHSIDPSTWARILRAHAEMIDSLNGRYWTGPD
VNTNSADMDILADETAFVFGRSPERGGAGSSAFTTALGVFEAMKATVAHRGLGSLDGLTV
LVQGLGAVGGSLAKLLAEAGAQLLVADTDTERVALAVELGHTWVALDDVLSTPCDVFAPC
AMGGVITDEVARTLDCKVVCGAAMNVPAHEAAADILHARGILYAPDYVANAGGAIHLVGR
EVLGWSEDQVHERARAIGDTLKEVFEIADKDGVTPDEAARELAERRMREASTTTATA
>Var_39
MGSIDSALNWDGEMTVTRFDAATGAHFVIRIHSTQLGPAAGGTRAWQYSSWADALTDAGR
LARAMTYQMAVAGLPMGGGKSVIALPAPRHSIDPSTWARILRAHAEMIDSLNGRYWTGPD
VNTNSADMDILADETEFVFGRSPERGGAGSSAFTTALGVFEAMKATVAHRGLGSLDGLTV
LVQGLGAVGGSLAKLLAEAGAQLLVADTDTERVALAVELGHTWVALDDVLSTPCDVFAPC
AMGGVITDEVAHTLDCKVVCGAAMNVLAREAAADILHARGILYAPDFVANAGGAIHLVGR
EVLGWSEDQVHERARAFGDTLKEVFEIADKDSVTPDEAARELAERRMREASTTTATA
>Var_40
MGSIDSALNWDGEMTVTRFDAATGAHFVIRIHSTQLGPAAGGTRAWQYSSWADALTDAGR
LARAMTYQMAVAGLPMGGGKSVIALPAPRHSIDPSTWARILRAHAEMIDSLNGRYWTGPD
VNTNSADMDILADETEFVFGRSPERGGAGSSAFTTALGVFESMKATVAHRGLGSLDGLTV
LVQGLGAVGGSLAKLLAEAGAQLLVADTDTERVALAVELGHTWVALDDVLSTPCDVFAPC
AMGGVITDEVARTLDCKVVCGAAMNVLAHEAAADILHARGILYAPDFVANAGGAIHLVGR
EVLGWSEDQVHERARAIGDTLKEVFEIADKDGVTPDEAARELAERRMREASTTTATA
>Var_41
MGSIDSALNWDGEMTVTRFDAATGAHFVIRIHSTQLGPAAGGTRAWQYSSWADALTDAGR
LARAMTYQMAVAGLPMGGGKSVIALPAPRHSIDPSTWARILRAHAEMIDSLNGRYWTGPD
VNTNSADMDILADETEFVFGRSPERGGAGSSAFTTALGVFEAMKATVAHRGLSSLDGLTV
LVQGLGAVGGSLAKLLAEAGAQLLVADTDTERVALAVELGHTWVALDDVLSTPCDVFAPC
AMGGVITDEVARTLDCKVVCGAAMNVLAHEAAADILHARGILYAPDFVANAGGAIHLVGR
EVLGWSEDQVHERARAIGDTLKEVFEIADKDGVTPDEAARELAERRMREASTTTATA
>Var_42
MGSIDSALNWDGEMTVTRFDAATGAHFVIRIHSTQLGPAAGGTRAWQYSSWADALTDAGR
LARAMTYQMAVAGLPMGGGKSVIALPAPRHSIDPSTWARILRAHAEMIDSLNGRYWAGPD
VNTNSADMDILADETEFVFGRSPERGGAGSSAFTTALGVFEAMKATVAHRGLGSLDGLTV
LVQGLGAVGGSLAKLLAEAGAQLLVADTDTERVALAVELGHTWVALDDVLSTPCDVFAPC
AMGGVITDEVARTLDCKVVCGAAMNVLAHEAAADILHARGILYAPDFVANAGGAIHLVGR
EVLGWSEDQVHERARAIGDTLKEVFEIADKDGVTPDEAARELAERRMREASTTTATA
>Var_43
MGSIDSALNWDGEMTVTRFDAATGAHFVIRIHSTQLGPAAGGTRAWQYSSWADALTDAGH
LARAMTYQMAVAGLPMGGGKSVIALPAPRHSIDPSTWARILRAHAEMIDSLNGRYWTGPD
VNTNSADMDILADETEFVFGRSPERGGAGSSAFTTALGVFEAMKATVAHRGLGSLDGLTV
LVQGLGAVGGSLAKLLAEAGAQLLVADTDTERVALAVELGHTWVALDDVLSTPCDVFAPC
AMGGVITDEVARTLDCKVVCGAAMNVLAHEAAADILHARGILYAPDFVANAGGAIHLVGR
EVLGWSEDQVHERARAIGDTLKEVFEIADKDGVTPDEAARELAERRMREASTTTATA
>Var_44
MGSIDSALNWDGEMTVTRFDAATGAHFVIRIHSTQLGPAAGGTRAWQYSSWADALTDAGR
LARAMTYQMAVAGLPMGGGKSVIALPAPRHSIDPSTWARILRAHAEMIDSLNGRYWTGPD
VNTNSADMDILADETEFVFGRSPERGGAGSSAFTTALGVFEAMKATVAHRGLGSLDGLTV
LVQGLGAVGGSLAKLLAEAGAQLLVADTDIERVALAVELGHTWVALDDVLSTPCDVFAPC
AMGGVITDEVARTLDCKVVCGAAMNVLAHEAAADILHARGILYAPDFVANAGGAIHLVGR
EVLGWSEDQVHERARAIGDTLKEVFEIADKDGVTPDEAARELAERRMREASTTTATA
>Var_45
MGSIDSALNWDGEMTVTRFDAATGAHFVIRIHSTQLGPAAGGTRAWQYSSWADALTDAGR
LARAMTYQMAVAGLPMGGGKSVIALPAPRHSIDPSTWARILRAQAEMFDSLNGRYWTGPD
VNTNSADMDILADETEFVFGRSPERGGAGSSAFTTALGVFEAMKATVAHRGLGSLDGLTV
LVQGLGAVGGSLAKLLAEAGAQLLVADTDTERVALAVELGHTWVALDDVLSTPCDVFAPC
AMGGVITDEVARTLDCKVVCGAAMNVLAHEAAADILHARGILYAPDFVANAGGAIHLVGR
EVLGWSEDQVHERARAIGDTLKEVFEIADKDGVTPDEAARELAERRMREASTTTATA
>Var_46
MGSIDSALNWDGEMTVTRFDAATGAHFVIRIHSTQLGPAAGGTRAWQYSSWADALTDAGR
LARAMTYQMAVAGLPMGGGKSVIALPAPRHSIDPSTWARILRAHAEMIDSLNGRYWTGPD
VNTNSADMDILADETEFVFGRSPERGGACSSAFTTALGVFEAMKATVAHRGLGSLDGLTV
LVQGLGAVGGSLAKLLAEAGAQLLVADTDTERVALAVELGHTWVALDDVLSTPCDVFAPC
AMGGVITDEVARTLDCKVVCGAAMNVLAHEAAADILHARGILYAPDFVANAGGAIHLVGR
EVLGWSEDQVHERARAIGDTLKEVFEIADKDGVTSDEAARELAERRMREASTTTATA
>Var_47
MGSIDSALNWDGEMTVTRFDAATGAHFVIRIHSTQLGPVAGGTRAWQYSSWADALTEAGR
LARAMTYQMAVAALPMGGGKSVIALPAPRHSIDPSTWARILRAHAEMIDSLNGRYWTGPD
VNTNSADMDILADETEFVFGRSPERGGAGSSAFTTALGVFEAMKATVAHRGLGSLDGLTV
LVQGLGAVGGSLAKLLAEAGAQLLVADTDTERVALAVELGHTWVALDDVLSTPCDVFAPC
AMGGVITDEVARTLECKVVCGAAMNVLAHEAAADILHARGILYAPDFVANAGGAIHLVGR
EVLGWSEDQVHERARAIGDTLKEVFEIADKDGVTPDEAARELAERRMREASTTTATA
>Var_48
MGSIDSALNWDGEMTVTRFDAATGAHFVIRIHSTQLGPAAGGTRAWQYSSWADALTDAGR
LARAMTYQMAVAGLPMGGGKSVIALPAPRHSIDPSTWARILRVHAEMIDSLNGRYWTGPD
VNTNSADMDILADETEFVFGRSPERGGAGSSAFTTALGVFEAMKATVAHRGLGSLDGLTV
LVQGLGAVGGSLAKLLAEAGAQLLVADTDTERVALAVELGHTWVALDDVLSTPCDVFAPC
AMGGVITDEVARTLDCKVVCGAAMNVLAHEAAADILHARGILYAPDFVANAGGAIHLVGR
EVLGWSEDQVHERAHAIGDTLKEVFEIADKDGVTPDEAARELAERRMREASTTTATA
>Var_49
MGSIDSALNWDGEMTVTRFDAATGAHFVIRIHSTQLGPAAGGTRAWQYSSWADALTDADR
LARAMTYQMAVAGLPMGGGKSVIALPAPRHSIDPSTWARILRAHAEMIDSLNGRYWTGPD
VNTNSADMDILADETEFVFGRSPERGGAGSSAFTTALGVFEAMKATVAHRGLGSLDGLTV
LVQGLGAVGGSLAKLLAEAGAQLLVADTDTERVALAVELGHTWVALDDVLSTPCDVFAPC
AMGGVITDEVARTLDCKVVCGAAMNVLAHEAAADTLHARGILYAPDFVANAGGAIHLVGR
EVLGWSEDQVHERARAIGDTLKEVFEIADKDGVTPDEAARELAERRMREASTTTATA
>Var_50
MGSIDSALNWDGEMTVTRFDAATGAHFVIRIHSTQLGPAAGGTRAWQYSSWADALTDAGR
LARAMTYQMAVAGLPMGGGKSVIALPAPRHSIDPSTWARILRAHAEMIDSLNGRYWTGPD
VNTNSADMDILADETEFVFGRSLERGGAGSSAFTTALGVFEAMKATVAHRGLGSLDGLTV
LVQGLGAVGGSLAKLLAEAGAQLLVADTDTERVALAVELGHTWVALDDVLSTPCDVFAPC
AMGGVITDEVARTLDCKVVCGAAMNILAHEAAADILHARGILYAPDFVANAGGAIHLVGR
EVLGWSEDQVHERARAIGDTLKEVFEIADKDGVTPDEAARELAERRMREASTTTATA
>Var_51
MGSIDSALNWDGEMTVTRFDAATGAHFVIRIHSTQLGPAAGGTRAWQYSSWADALTDAGR
LARAMTYQMAVAGLPMGGGKSVIALPAPRHSIDPSTWARILRAHAEMIDSLNGRYWTGPD
VNTNSADMDILADETEFVFGRSPERGGAGSSAFTTALGVFEAMKATVAHRGLSSLDGLTV
LVQGLGAVGGSLAKLLAEAGAQLLVADTDTERVALAVELGHTWVALDDVLSTPCDVFAPC
AMGGVITDEVARTLDCKVVCGAAMNVLAHEAAADILHARGILYAPDFVANAGGAIHLVGR
EVLGWSEDQVHERARAIGDTLKVVFEIADKDGVTPDEAARELAERRMREASTTTATA
>Var_52
MGSIDSALNWDGEMTVTRFDAATGAHFVIRIHSTQLGPAAGGTRAWQYSSWADALTDAGR
LARAMTYQMAVAGLPMGGGKSVIALPAPRHSIDPSTWARILRAHAEMIDSLNGRYWTGPD
LNTNSADMDILADETEFVFGRSPERGGAGSSAFTTALGVFEAMKATVAHRGLGSLDGLTV
LVQGLGAVGGSLAKLLAEAGAQLLVADTDTERVALAVELGHTWVALDDVLSTPCDVFAPC
AMGGVITDEVARTLDCKVVCGAAMNVLAHEAAADILHARGILYAPDFVANAGGAIHLVGR
EVLGWSEDQVHERARAIGDTLKEVFEIADKDGVTPDEAARELAERRMREASTTTATA
>Var_53
MGSIDSALNWDGEMTVTRFDAATGAHFVIRIHSTQLGPAAGGTRAWQYSSWADALTDAGR
LARAMTYQMAVAGLPMGGGKSVIALPAPRHSIDPSTWARILRAHAEMIDSLNGRYWTGPD
VNTNSADMDILADETEFVFGRSPERGGAGSSAFTTALGVFEAMKATVAHRGLGSLDGLTV
LVQGLGAVGGSLAKLLAEAGAQLLVADTDTERVALAVELGHTWVALDDVLSTPCDVFAPC
AMGGVITDEVASTLDCKVVCGAAMNVLAHETAADILHARGILYAPDFVANAGGAIHLVGR
EVLGWSEDQVHERARAIGDTLKEVFEIADKDGVTPDEAARELAERRMREASTTTATA
>Var_54
MGSIDSALNWDGEMTVTRFDAATGAHFVIRIHSTQLGPAAGGTRAWQYSSWADALTDAGR
LARAMTYQMAVAGLPMGDGKSVIALPAPRHRIDPSTWARILRAHAEMIDSLNGRYWTGPD
VNTNSADMDILADETEFVFGRSPERGGAGSSAFTTALGVFEAVKATVAHRGLGSLDGLTV
LVQGLGAVGGSLAKLLAEAGAQLLVADTDTERVALAVELGHTWVALDDVLSTPCDVFAPC
AMGGVITDEVARTLDCKVVCGAAMNVLAHEAAADILHARGILYAPDFVANAGGAIHLVGR
EVLGWSEDQVHERARAIGDTLKEVFEIADKDGVTPDEAARELAERRMREASTTTATA
>Var_55
MGSIDSALNWDGEMTVTRFDAATGAHFVIRIHSTQLGPAAGGTRAWQYSSWADALTDAGR
LARAMTYQMAVAGLPMGGARSVIALPAPRHSIDPSTWARILRAHAEMIDSLNGRYWTGPD
VNTNSADMDILADETEFVFGRSPERGGAGSSAFTTALGVFEAMKATVAHRGLGSLDGLTV
LVQGLGAVGGSLAKLLAEAGAQLLVADTDTERVALAVELGHTWVALDDVLSTPCDVFAPC
AMGGVITDEVARTLDCKVVCGAAMNVLAHEAAADILHARGILYAPDFVANAGGAIHLVGR
EVLGWSEDQVHERARAIGDTLKEVFEIADKDGVTPDEAARELAERRMREASTTTATA
>Var_56
MGSIDSALNWDGEMTVTRFDAATGAHFVIRIHSTQLGPAAGGTRAWQYSSWADALTDAGR
LARAMTYQMAVAGLPMGGGKSVIALPAPRHSIDPSTWARILRAHAEMIDSLNGRYWTGPD
VNTNSADMDILADETEFVFGRSPERGGAGSSAFTTALGVFEAMKATVAHRGLGSLDGLTV
LVQGLGAVGGSLAKLLAEAGAQLLVADTDTERVALAVELGHTWVALDDVLSTPCDVFAPC
AMGGVITDEVARTLDCKVVCGAAMNVLAHEAAADILHVRGILYAPDFVANAGGAIHLVGH
EVLGWSEDQVYERARAIGDTLKEVFEIADKDGVTPDEAARELAERRMREASTTTATA
>Var_57
MGSIDSALNWDGEMTVTRFDAATGAHFVIRIHSTQLGPAACGTRAWQYSSWADALTDAGR
LARAMTYQMAVAGLPMGGGKSVIALPAPRHSIDPSTWARILRAHAEMIDSLNGRYWTGPD
VNTNSADMDILADETEFVFGRSPERGGAGSSAFTTALGVFEAMKATVAHRGLGSLDGLTV
LVQGLGAVGGSLAKLLAEAGAQLLVADTDTERVALAVELGHTWVALDVVLSTPCDVFAPC
AMGGVITDEVARTLDCKVVCGAAMNVLAHEAAADILHARGILYAPDYVANAGGAIHLVGR
EVLGWSEDQVHERARAIGDTLKEVFEIADKDGVTPDEAARELAERRMREASTTTATA
>Var_58
MGSIDSALNWDGEMTVTRFDAATGAHFVIRIHSTQLGPAAGGTRAWQYSSWADALTDAGR
LAREMTYQMAVAGLPMGGGKSVIALPAPRHSIDPSTWARILSAHAEMIDSLNGHYWTGPD
VNTNSADMDILADETEFVFGRSPERGGAGSSAFTTALGVFEAMKATVAHRGLGSLDGLTV
LVQGLGAVGGSLAKLLAEAGAQLLVADTDTERVALAVELGHTWVALDDVLSTPCDVFAPC
AMGGVITDEVARTLDCKVVCGAAMNVLAHEAAADILHARGILYAPDFVANAGGAIHLVGR
EVLGWSEDQVHERARAIGDTLKVVFEIADKDGVTPDEAARELAERRMREASTTTATA
>Var_59
MGSIDSALNWDGEMTVTRFDAATGAHFVIRIHSTQLGPAAGGTRAWQYSSWADALTDAGR
LARAMTYQMAVAGLPMGGGKSVIALPAPRHSIDPSTWARILRAHAEMIDSLNGRYWTGPD
VNTNSADMDILADETEFVFGRSPERGGAGSSAFTTALGVFEAMKATVAHRGLGSLDGLTV
LVQGLGAVGGSLAKLLAEAGAQLLVADTDTERAALAVELGHTWVALDDVLSTPCDVFAPC
AMGGVITDEVARTLDCKVVCGAAMNVLAHEAAADILHARGILYAPDFVANAGGAIHLVGR
EVLGWSEDQVHERARAIGDTLKEVFEIADKDGVTPDEAARELAERRMREASTTTATA
>Var_60
MGSIDSALNWDGEMTVTRFDAATGAHFVIRIHSTQLGPAAGGTRAWQYSSWADALTDAGR
LARAMTYQMAVAGLPMGGGKSVIALPAPRHSIDPSTWARILRAHAEMIDSLNGRYWTGPD
VNTNSADMDILADETEFVFGRSPERGGAGSSAFTTALGVFEAMKATVAHRGLGSLDGLTV
LVQGLGAVGGSLAKLLAEAGAQLLVADTDTERVALAVELGHTWVALDDVLSTPCDVFAPC
AMGGVITDEVARTLGCKVVCGAAMNVPAHEAAADILHARGILYAPDFVANAGGAIHLVGR
EVLGWSEDQVHERARAIGDTLKEVFEIADKDDVTPDEAARELAERRMREASTTTATA
>Var_61
MGSIDSALNWDGEMTVTRFDAATGAHFVIRIHSTQLGPVAGGTRAWQYSSWADALTEAGR
LARAMTYQMAVAALPMGGGKSVIALPAPRHSIDPSTWARILRAHAEMIDSLNGRYWTGPD
VNTNSADMDILADETEFVFGRSPERGGAGSSAFTTALGVFEAMKATVAHRGLGSLDGLTV
LVQGLGAVGGSLAKLLAEAGAQLLVADTDTERVALAVELGHTWVALDDVLSTPCDVFAPC
AMGGVITDEVARTLECKVVCGAAMNVLAHEAAADILHARGILYAPDFVANAGGAIHLVGR
EVLGWSEDQVHERARAIGDTLKVVFEIADKDGVTPDEAARELAERRMREASTTTATA
>Var_62
MGSIDSALNWDGEMTVTRFDAATGAHFVIRIHSTQLGPAAGGTRAWQYSSWADALTDAGR
LARAMTYQMAVAGLPMGGGKSVIALPAPRHSIDPSTWARILRAHAEMIDSLNGRYWTGPD
VNTNSADMDILADETEFVFGRSPERGGAGSSAFITALGVFEAMKATVAHRGLGSLDGLTV
LVQGLGAVGGSLAKLLAEAGAQLLVADTDTERVALAVELGHTWVALDDVLSTPCDVFAPC
AMGGVITDEVARTLDCKVVCGAAMNVLAHETVADILHARGILYAPDFVANAGGAIHLVGR
GVLGWSEDQVHERARAIGDTLKEVFEIADKDGVTPDEAARELAERRMREASTTTATA
>Var_63
MGSIDSALNWDGEMTITRFDAATGAHFVIRIHSTQLGPAAGGTLAWQYSSWADALTDAGR
LARAVTYQMAVAGLPMGGGKSVIALPAPRHSIDPSTWARILRAHAEMIDSLNGRYWTGPD
VNTNSADMDILADETEFVFGRSPERGGAGSSAFTTALGVFEAMKAIVAHRGLGSLDGLTV
LVQGLGAVGGSLAKLLAEAGAQLLVADTDTERVTLAVELGHTWVALDDVLSTPCDVFAPC
AMGGVITDEVARTLDCKVVCGAAMNVLAHEAAADILHARGILYAPDFVVNAGGAIHLVGR
EVLGWSEDQVHERARAIGDTLKEVFEIADKDGVTPDEAARELAERRMREASTTTATA
>Var_64
MGSIDSALNWDGEMTVTRFDAATGAHFVIRIHSTQLGPAAGGTRAWQYSSWADALTDAGR
LARAMTYQMAVAGLPMGGGKSVIALPAPRHSIDPSTWARILRAHAEMIDSLNGRYWTGPD
VNTNSADMDILADETEFVFGRSPERGGAGSSAFTTALGVFEAMKATVAHRGLGSLDGLTV
LVQGLGAVGGSLAKLLAEAGAQLLVADTDTERVALAVELGHTWVALDDVLSTPCDVFAPC
AMGGVITDEVARTLDCKVVCGAAMNVLAHEAAADILHARGILYAPDFVANAGGAIHLVGR
EVLGWSEDQVHERARAIGDTLKEVFEIADRDGVTPDEAARELAERRMREASTTTATA
>Var_65
MGSIDSALNWDGEMTVTRFDAATGAHFVIRIHSTQLGPAAGGTRAWQYSSWADALTDAGR
LARAMTYQMAVAGLPMGGGKSVIALPAPRHSIDPSTWARILRAHAEMIDSLNGRYWTGPD
VNTNSADMDILADETEFVFGRSPERGGAGSSAFTTALGVFEAMKATVAHRGLGSLDGLTV
LVQGLGAVGGSLAKLLAEAGAQLLVADTDTERVALAVELGHTWVALDDVLSTPCDVFAPC
AMGGVITDEVARTLDCKVVCGAAMNVLAHEAAADILHARGILYAPDFVANAGGAIHLVGR
EVLGWSEDQVHERARAIGDTLKEVFEFADKDGVTPDEAARELAERRMREASTTTATA
>Var_66
MGSIDSALNWDGEMTVTRFDAATGAHFVIRIHSTQLGPAAGGTRAWQYSSWADALTDAGR
LARAMTYQMAVAGLPMGGGKSVIALPAPRHSIDPSTWARILRAHAEMIDSLNGRYWTGPD
VNTNSADMDILADETEFVFGRSPERGGAGSSAFTTALGVFEAMKATVAHRGLGSLDGLTV
LVQGLGAVGGSLAKLLAEAGAQLLVADTDTERVALAVELGHTWVALDDVLSTPCDVFAPC
AMGGVITDEVARTLDCKVICGAAMNVLAHEAAADILHARGILYAPDFVANAGGAIHLVGR
EVLGWSEDQVHERARAIGDTLKEVFEITDKDGVTPDEAARELAERRMREASTTTATA
>Var_67
MGSIDSALNWDGEMTVTRFDAATGAHFVIRIHSTQLGPAAGGTRAWQYSSWADALTDAGR
LARAMTYQMAVAGLPMGGGKSVIALPAPRHSIDPSTWARILRAHAGMIDSLNGRYWSGPD
VNTNSADMDILADETEFVFGRSPERGGAGSSAFTTALGVFEAMKATVAHRGLGSLDGLTV
LVQGLGAVGGSLAKLLAEAGAQLLVADTDTERVALAVELAHTWVALDDVLSTPCDVFAPC
AMGGVITDEVARTLDCKVVCGAAMNVLAQEAAADILHARGILYAPDFVANAGGAIHLVGR
EVLGWSEDQVHERARAIGDTLKEVFEIADKDGVTPDEAARELAERRMREASTTTATA
>Var_68
MGSIDSALNWDGEMTVTRFDAATGAHFVIRIHSTQLGPAAGGTRAWQYSSWADALTDAGR
LARAMTYQMAVAGLPMGGGKSVIALPAPRHSIDPSTWARILRAHAEMIDSLNGRYWTGPD
VNTNRADMDILADETKFVFGRSPERGGAGSSAFTTALGVFEAMKATVAHRGLGSLDGLTV
LVQGLGAVGGSLAKLLAEAGAQLLVADTDTERVALAVELGHTWVALDDVLSTPCDVFAPC
AMGGVITDEVARTLDCKVVCGAAMNVLAHEAAADILHARGILYAPDFVANAGGAIHLVGR
EVLGWSEDQVHERARAIGDTLKEVFEIADKDGVTPDEAARELAERRMREASTTTATA
>Var_69
MGSIDSALNWDGEMTVTRFDAATGAHFVIRIHSTQLGPAAGGTRAWQYSSWADALTDAGR
LARAMTYQMAVAGLPMGGGKSVIALPAPRHSIDPSTWARILRAHAEMIDSLNGRYWTGPD
VNTNSADMDILADETEFVFGRSPERGGAGSSAFTTALGVFEAMKATVAHRGLGSLDGLTV
LVQGVGAVGGSLAKLLAEAGAQLLVADTDTERVALAVELGHTWVALDDVLSTPCDVFAPC
AMGGVITDEVARTLDCKVVCGAAMNVLAHEAAADILHARGILYAPDFVANAGGAIHLVGR
EVLGWSEDQVHERARAIGDTLKEVFEIADKDGVTPDEAARELTERRMREASTTTATA
>Var_70
MGSIDSALNWDGEMTVTRFDAATGAHFVIRIHSTQLGPAAGGTRAWQYSSWADTLTDAGR
LARAMTYQMAVAGLPMGGGKSVIALPAPRHSIDPSTWARILRAHAEMIDSLNGRYWTGPD
VNINSADMDILADETEFVFGRSPERGGTGSSAFTTALGVFEAMKATVAHRGLGSLDGLTV
LVQGLGAVGGSLAKLLAEAGAQLLVADTDTERVALAVELGHTWVALDVVLSTPCDVFAPC
AMGGVITDEVARTLDCKVVCGAAMNVLAHEAAADILHARGILYAPDFVANAGGAIHLVGR
EVLGWSEDQVHERARAIGDTLKEVFEIADKDGVTPDEAARELAERRMREASTTTATA
>Var_71
MGSIDSALNWDGEMTVTRFDAATGAHFVIRIHSTQLGPAAGGTRAWQYSSWADALTDAGR
LARAMTYQMAVAGLPMGGGKSVIALPAPRHSIDPSTWARILRAHAEMIDSLNGRYWTGPD
VNTNSADMDILADETEFVFGRSPERGGAGSSAFTTALGVFEAMKATVAHRGLGSLDGLTV
LVQGLGAVGGSLAKVLAEAGAQLLVADTDTERVALAVELGHTWVALDDVLSTPCDVFAPC
AMGGVITDEVARTLDCKVVCGAAMNVLAHEAAADILHARGILYAPDFVANAGGAIHLVGR
EVLGWSEDQVHERARAIGDTLKEVFEIADKDGVTPDEAARELAERRMREASTTTATA
>Var_72
MGSIDSALNWDGEMTVTRFDSATGAHFVIRIHSTQLGPAAGGTRAWQYSSWADALTDAGR
LARAMTYQMAVAGLPMGGGKSVIALPAPRHSIDPSTWARILRAHAEMIDSLNGRYWTGPD
VNTNSADMDILADETEFVFGRSPERGGAGSSAFTTALGVFEAMKATVAHRGLGSLDGLTV
LVQGLGAVGGSLAKLLAEAGAQLLVADTDTERVALAVELGHTWVALDDVLSTPCDVFAPC
AMGGVITDEVARTLDCKVVCGAAMNVLAHEAAADILHARGILYAPDFVANAGGAIHLVGR
EVLGWSEDQVHERARAIGDTLKEVFEISDKDGVTPDEAARELAERRMREASTTTATA
>Var_73
MGSIDSALNWDGEMTVTRFDAATGAHFVIRIHSTQLGPAAGGTRAWQYSSWADALTDAGR
LARAMTYQMAVAGLPMGGGKSVIALPAPRHSIDPSTWARILRAHAEMIDILNGRYWTGPD
VNTNSADMDILADETEFVFGRSPERGGAGSSAFTTALGVFEAMKATVAHRGLGSLDGLTV
LVQGLGAVGGSLAKLLAEAGAQLLVADTDTERVALAVELGHTWVALDDVLSTPCDVFAPC
AMGGVITDEVARTLDCKVVCGAAMNVLAHEAAADILHARGILYAPDFVANAGGAIHLVGR
EVLGWSEDQVHERARAIGDTLKEVFEIADKDGVTPDEAARELAERRMREASTTTATA
>Var_74
MGSIDSALNWDGEMTVTRFDAATGAHFVIRIHSTQLGPAAGGTRAWQYSSWADAQTDAGR
LARAMTYQMAVAGLPMGGGKSVIALPAPRHSIDPSTWARILRAHAEMIDSLNGRYWTGPD
VNTNSADMDILADETEFVFGRSPERGGAGSSAFTTALGVFEAMKATVAHRGLGSLDGLTV
LVQGLGAVGGSLAKLLAEAGAQLLVADTDTERVALAVELGHTWVALDDVLSTPCDVFAPC
AMGGVITDEVARTLDCKVVCGAAMNVLAHEAAADILHARGILYTPDFVANAGGAIHLVGR
EVLGWSEDQVHERARAIGDTLKEVFEIADKDGVTPDEAARELAERRMREASTTTATA
>Var_75
MGSIDSALNWDGEMTVTRFDAATGAHFVIRIHSTQLGPAAGGTRAWQYSSWADALTDAGR
LARAMTYQMAVAGLPMGGGKSVIALPAPRHSIDPSTWARILRAHAEMIDSLNGRYWTGPD
VNTNSADMDILADETEFVFGRSPERGGAGSSAFTTALGVFEAMKATVAHRGLGSLDGLTV
LVQGLGAVGGSLAKLLAEAGAQLLVADTDTERVALAVELGHTWVALDDVLSTPCDFFAPC
AMGGVITDEVARTLDCKVVCGAAMNVLAHEAAADILHARGILYAPDFVANAGGAIHLVGR
EVLGWSEDQVHERARAIGDTLKEVFEIADKDGVTPDEAARELAERRMREASTTTATA
>Var_76
MGSIDSALNWDGEMTVTRFDAATGAHFVIRIHSTQLGPAAGGTRAWQYSSWADALTDAGR
LARAMTYQMAVAGLPMGGGKSVIALPAPRHSIDPSTWARILRAHAEMIDSLNGRYWTGPD
VNTNSADMDILADETEFVFGRSPERGGAGSSAFTTALGVFEAMKATVAHRGLGSLDGLTV
LVQGLGAVGGSLAKLLAEAGAQLLVADTDTERVALAVELGHTWVALDDVLSTPCDVFAPC
AMGGVITDEVARTLDCKVVCGAAMNVLAHEAAADILHARGILYVPDFVANAGGAIHLVGR
EVLGWSEDQVHERARAIGDTLKEVFEIADKDGVTPDEAARELAERRMREASTTTATA
>Var_77
MGSIDSALNWDGEMTVTRFDAATGAHFVIRIHSTQLGPAAGGTRAWQYSSWADALTDADR
LARAMTYQMAVAGLPMGGGKSVIALPAPRHSIDPSTWARILRAHAEMIDSLNGRYWTGPD
VNTNSADMDILADETEFVFGRSPERGGAGSSAFTTALGVFEAMKATVAHRGLGSLDGLTV
LVQGLGAVGGSLAKLLAEAGAQLLVADTDTERVALAVELGHTWVALDDVLSTPCDVFAPC
AMGGVITDEVARTLDCKVVCGAAMNVLAHEAAADTLHARGILYAPDFVANAGGAIHLVGR
EVLGWSEDQVHERARAIGDTLKVVFESADKDGVTPDEAARELAERRMREASTTTATA
>Var_78
MGSIDSALNWDGEMTVTRFDAATGAHFVIRIHSTQLGPAAGGTRAWQYSSWADALTDAGR
LARAMTYQMAVAGLPMGGGKSVIALPAPRHSIDPSTWARILRAHAEMIDSLNGRYWTGPD
VNTSSADMDILADETEFVFGRSPERGGAGSSAFTTALGVFEAMKATVAHRGLGSLDGLTV
LVQGLGAVGGSLAKLLAEAGAQLLVADTDTERVALAVELGHTWVALDDVLSTPCDVFAPC
AMGGVITDEVARTLDCTVVCGAAMNVLAHEAAADILHARGILYAPDFVANAGGAIHLVGR
EVLGWSEDQVHERARAIGDTLKEVFEIADKDGVTPDEAARELAERRMREASTTTATA
>Var_79
MGSIDSALNWDGEMTVTRFDAATGAHFVIRIHSTQLGPAAGGTRAWQYSSWADALTDAGR
LARAMTYQMAVAGLPMGGGKSVIALPAPRHSIDPSTWARILRAHAEMIDSLNGRYWTGPD
VNTNSADMDILADETAFVFGRSPERGGAGSSAFTTALGVFEAMKATVAHRGLGSLDGLTV
LVQGLGAVGGSLAKLLAEAGAQLLVADTDTERVALAVELGHTWVALDDVLSTPCDVFAPC
AMGGVITDEVARTLDCKVVCGAAMNVLAHEAAADILHARGILYAPDFVANAGGAIHLVGR
EVLGWSEDQVHERARAIGDTLKEVFEIADKDGVTPDEAARELAERRMREASTTTATA
>Var_80
MGSIDSALNWDGEMTVTRFDAATGAHFVIRIHSTQLGPAAGGTRAWQYSSWADALTDAGR
LARAMTYQMAVAGLPMGGGKSVIALPAPRHSIDPSTWARILRAHAEMIDSLNGRYWTGPD
VNTNSADMDILADETEFVFGRSPERGGAGSSAFTTALGVFEAMKATVAHRGLGSLDGLTV
LVQGLGAVGGSLAKLLAEAGAQLLVADTDTERVALAVELGHTWVALDDVLSTPCDVFAPC
AMGGVITDEVARTLDCKVVCGAAMNVLAHDAAADILHARGILYAPDFVANAGGAIHLVGR
EVLGWSEDQVHERARAIGDTLKEVFEIADKDGVTPDEAARELAERRMREASTTTATA
>Var_81
MGSIDSALNWDGEMTVTRFDAATGAHFVIRIHSTQLGPAAGGTRAWQYSSWADALTDAGR
LARAMTYQMAVAGLPMGGGKSVIALPAPRHSIDPSTWARILRAHAEMIDSLNGRYWTGPD
VNTNSADMDILADETEFVFGRSPERGGAGSSAFTTALGVFEAMKATVAHRGLGSLDGLTV
LVQGVGAVGGSLAKLLAEAGAQLLVADTDTERVALAVELGHTWVALDDVLSTPCDVFAPC
AMGGVITDEVARTLDCKVVCGAAMNVLAHEAAADILHARGILYAPDFVANAGGAIHLVGR
EVLGWSEDQVHERARAIGDTLKEVFEIADKDGVTPDEAARELAERRMREASTTTATA
>Var_82
MGSIDSALNWDGEMTVTRFDAATGAHFVIRIHSTQLGPAAGGTRAWQYSSWADALTDAGR
LARAMTYQMAVAGLPMGGGKSVIALPAPRHSIDPSTWARILRAHAEMIDSLNGRYWTGPD
VNTNSADMDILADETEFVFGRSPERGGAGSSAFTTALGVFEAMKATVAHRGLGSLDGLTV
LVQGLGAVGGSLAKLLAEAGAQLLVADTDTERVALAVELGHTWVALDDVLSTPCDVFAPC
AMGGVITDEVARTLDCKVVCGAAMNVVAHEAAADILHARGILYAPDFVANAGGAIHLVGR
EVLGWSEDQVHERARVIGDTLKEVFEIADKDGVTPDEAARELAERRMREASTTTATA
>Var_83
MGSIDSALNWDGEMTVTRFDAATGAHFVISIHSTQLGPAAGGTRAWQYSSWADALTDAGR
LARAMTYQMAVAGLPMGGGKSVIALPAPRHSIDPSTWARILHAHAEMIDNLNGRYWTGPD
VNTNSADMDILADETEFVFGRSPERGGAGSSAFTTALGLFEAMKATVAHRGLGSLDGLTV
LVQGLGAVGGSLAKLLAEAGAQLLVADTDTERVALAVELGHTWVALDDVLSTPCDVFAPC
AMGGVITDEVARTLDCKVVCGAAMNVLAHEAAADILHARGILYAPDFVANAGGAIHLVGR
EVLGWSEDQVHERARAIGDTLKEVFEIADKDGVTPDEAARELAERRMREASTTTATA
>Var_84
MGSIDSALNWDGEMTVTRFDAATGAHFVIRIHSTQLGPAAGGTRAWQYSSWADALTDAGR
LARAMTYQMAVAGLPMGGGKSVIALPAPRHSIDPSTWARILRAHAEMIDSLNGRYWTGPD
VNTNRADMDILADETKFVFGRSPERGGAGSSAFTTALGVFEAMKATVAHRGLGSLDGLTV
LVQGLGAVGGSLAKLLAEAGAQLLVADTDTERVALAVELGHTWVALDDVLSTPCDVFAPC
AMGGVITDEVARTLDCKVVCGAAMNVLAHEAAADILHARGILYAPDFVANAGGAIHLVGR
EVLGWSEDQVHERARAIGDTLKEVFEIADKDGVTSDEAARELAERRMREASTTTATA
>Var_85
MGSIDSALNWDGEMTVTRFDAATGAHFVIRIHSTQLGPAAGGTRAWQYSSWADALTDAGR
LARAMTYQMAVAGLPMGGGKSVIALPAPRHSIDPSTWARILRAHAEMIDSLNGRYWTGPD
VNTNSADMDILADETEFVFGRSPERGGAGSSAFTTALGVFEAMKATVAHRGLGSLDGLTV
LVQGLGAVGGSLAKLLAEAGAQLLVADTDTERVALAVELGHTWVALDDVLSTPCDVFAPC
AMGGVITDEVARTLDCKVVCGAAMNVLAHEAAADILHARGILYAPDFVANAGGAIHLVGR
EVLGWSEDHVHERARAIGDTLKEVFEIADKDGVTPDEAARELAERRMREASTTTATA
>Var_86
MGSIDSALNWDGEMTVTRFDAATGAHFVIRIHSTQLGPAAGGTRAWQYSSWADALTDAGR
LARAMTYQMAVAGLPMGGGKSVIALPAPRHSIDPSTWARILRAHAEMIDSLNGRYWTGPD
VNTNSADMDILADETEFVFGRSPERGGAGSSAFTTALGLFEAMKATVAHRGLGSLDGLTV
LVQGLGAVGGSLAKLLAEAGAQLLVADTDTERVALAVELGHTWVALDDVLSTPCDVFAPC
AMGGVITDEVARTLDCKVVCGAAMNVLAHEAAADILHARGILYAPDFVANAGGAIHLVGR
EVLGWSEDQVHERARAIGDTLKEVFEIADKDGVTPDEAARELAERRMREASTTTATA
>Var_87
MGSIDSALNWDGEMTVTRFDAATGAHFVIRIHSTQLGPAAGGTRAWQYSSWADALTDAGR
LAREMTYQMAVAGLPMGGGKSVIALPAPRHSIDPSTWARILSAHAEMIDSLNGRYWTGPD
VNTNSADMDILADETEFVFGRSPERGGAGSSAFTTALGVFEAMKATVAHRGLGSLDGLTV
LVQGLGAVGGSLAKLLAEAGAQLLVADTDTERVALAVELGHTWVALDDVLSTPCDVFAPC
AMGGVITDEVARTLDCKVVCGAAMNVLAHEAAADILHARGILYAPDFVANAGGAIHLVGR
EVLGWSEDQVHERARAIGDTLKEVFEIADKDGVTPDEAARELAERRMREASTTTATA
>Var_88
MGSIDSALNWDGEMTVTRFDAATGAHFVIRIHSTQLGPAAGGTRAWQYSSWADALTDAGR
LARAMTYQMAVAGLPMGGGKSVIALPAPRHSIDPSTWTRILRAHAEMIDSLNGRYWTGQD
VNSNSADMDILADETEFVFGRSPERGGAGSSAFTTALGVLEAMKATVAHRGLSSLDGLTV
LVQGLGAVGGSLAKLLAEAGAQLLVADTDTERVALAVELGHTWVALDDVLSTPCDVFTPC
AMGGVITDEVARTLDCKVVCGAAMNVLAHEAAADILHARGILYAPDFVANAGGAIHLVGR
EVLGWSEVQVHERARAIGDTLKEVFEIADKDGVTPDEAARELAERRMREASTTTATA
>Var_89
MGSIDSALNWDGEMTVTRFDAATGAHFVIRIHSTQLGPAAGGTRAWQYSSRADALTDAGR
LARAMTYQMAVAGLPMGGGKSVIALPAPRHSIDPSTWARILRAHAEMIDSLNGRYWTGPD
VNTNSADMDILADETEFVFGRSPERGGAGSSAFTTALGVFEAMKATVAHRGLGSLDGLTV
LVQGLGAVGGSLAKLLAEAGAQLLVADTDTERVALAVELGHTWVALDDVLSTPCDVFAPC
AMGGVITDEVARTLDCKVVCGAAMNVLAHEAAADILHARGILYAPDFVANAGGAIHLVGR
EVLGWSEDQVHERARAIGDTLKEVFEIADKDGVTPDEAARELAERRMREASTTTATA
>Var_90
MGSIDSALNWDGEMTVTRFDAATGAHFVIRIHSTQLGPAAGGTRAWQYSSWADALTDAGR
LARAMTYQMAVAGLPMGGGKSVIALPAPRHSIDPSTWARILRAHAEMIDSLNGRYWTGPD
VNTNSADMDILADETEFVFGRSPERGGAGSSAFTTALGVFEAMKATVAHRGLGSLDGLTV
LVQGLGAVGGSLAKLLAEAGAQLLVADTDTDGVALAVELGHTWVALDDVLSTPCDVFAPC
EMGGVVTDEVARTLDCKVVCGAAMNVLAHEAAADILHARGILYAPDFVANAGGAIHLVGR
EVLSWSEDQVHERARAIGDTLKEVFEIADKDGVTSDEAARELAERRMREASTTTATA
>Var_91
MGSIDSALNWDGEMTVTRFDAATGAHFVIRIHSTQLGPAAGGTRAWQYSSWADALTDAGR
LARAMTYQMAVAGLPMGGGKSVIALPAPRHSIDPSTWARILRAHAEMIDSLNGRYWTGPD
VNTNSADMDILADETAFVFGRSPERGGAGSSAFTTALGVFEAMKATVAHRGLGSLDGLTV
LVQGLGAVGGSLAKLLAEAGAQLLVADTDTERVALAVELGHTWVALDDVLSTPCDVFAPC
AMGGVITDEVARTLDCKVVCGAAMNVLAHEAAADILHARGILYVPDFVANAGGAIHLVGR
EVLGWSEDQVLERARAIGDTLKEVFEIADKDGVTPDEAARELAERRMREASTTTATA
>Var_92
MGSIDSALNWDGEMTVTRFDAATGAHFVIRIHSTQLGPAAGGTRAWQYSSWADALTDAGR
LARAMTYQMAVAGLPMGGGKSVIALPAPRHSIDPSTWARILRAHAEMIDSLNGRYWTGPD
VNTNSADMDILADETEFVFGRSPERGGAGSSAFTTALGVFEAMKATVAHRGLGSLDGLTV
LVQGLGAVGDSLAKLLAEAGAQLLVADTDTERVALAVELGHTWVALDDVLSTPCDVFAPC
AMGGVITDEVARTLDCKVVCGAAMNVLAHEAAADILHARGILYAPDFVANAGGAIHLVGR
EVLGWSEDQVHERARAIGDTLKEVFEIADKDGVTPDESARELAERRMREASTTTATA
>Var_93
MGSIDSALNWDGEMTVTRFDAATGAHFVIRIHSTQLGPAAGGTRAWQYSSWADALTDAGR
LARAMTYQMAVAGLPMGGGKSVIALPAPRHSIDPSTWARILRAHAEMIDSLNGRYWTGPD
VNTNSADMDILADETEFVFGRSPERGGAGSSTFTTALGVFEAMKATVAHRGLGSLDGLTV
LVQGLGAVGGSLAKLLAEAGAQLLVADTDTERVALAVELGHTWVALDDVLSTPCDVFAPC
AMGGVITDEVARTLDCKVVCGAAMNVLAHEAAADILHARGILYAPDFVANAGGAIHLVGR
EVLGLSEDQVHERARAIGDTLKEVFEIADKDGVTPDEAARELAERRMREASTTTATA
>Var_94
MGSIDSALNWDGEMTVTRFDAATGAHFVIRIHSTQLGPAAGGTRAWQYSSWADALTDAGR
LAHAMTYQMAVAGLPMGGGKSVIALPAPRHSIDPSTWARILRAHAEMIDSLNGRYWTGPD
VNTNSADMDILADETEFVFGRSPERGGAGSSAFTTALGVFEAMKATVAHRGLGSLDGLTV
LVQGLGAVGGSLAKLLAEAGAQLLVADTDTERVALAVELGHTWVALDDVLSTPCDVFAPC
AMGGVITDEVARTLDCKVVCGAAMNVLAHEAAADILHARGILYAPDFVANAGGAIHLVGR
EVLGWSEDQVHERARAIGDTLKEVFEIADKDGVTPDEAARELAERRMREASTTTATA
>Var_95
MGSIDSALNWDGEMTVTRFDGATGAHFVIRIHSTQLGPAAGGTRAWQYSSWADALTDAGR
LARAMTYQMAVAGLPMGGGKSVIALPAPRHSIDPSTWARILRAHAEMIDSLNGRYWTGPD
VNTNSADMDILADETEFVFGRSPERGGAGSSAFTTALSVFEAMKATVAHRGLGSLDGLTV
LVQGLGAVGGSLAKLLAEAGAQLLVADTDTERVALAVELGHTWVALDDVLSTPCDVFAPC
AMGGVITDEVARTLDCKVVCGAAMNVLAHEAVADILHARGILYAPDFVANAGGAIHLVGR
EVLGWSEDQVHERARAIGDTLKEVFEIADKDGVTPDEAARELAERRMREASTTTATA
>Var_96
MGSIDSALNWDGEMTVTRFDAATGAHFVIRIHSTQLGPAAGGTRAWQYSSWADALTDAGR
LARAMTYQMAVAGLPMGGGKSVIALPAPRHSIDPSTWARILRAHAEMIDSLNGRYWTGPD
VNTNSADMDILADETEFVFGRSPERGGAGSSAFSTALGVFEAMKATVAHRGLGSLDGLTV
LVQGLGAVGGSLAKLLAEAGAQLLVADTDTERVALAVELGHTWVALDDVLSTPCDVFAPC
AMGGVITDEVARTLDCKVVCGAAMNVLAHEAAADILHARGILYAPDFVANAGGAIHLVGR
EVLGWSEDQVHERARAIGDTLKEVFEIADKDGVTPDEAARELAERRMREASTTTATA
>Var_97
MGSIDSALNWDGEMTVTRFDAATGAHFVIRIHSTQLGPAAGGTRAWQYSSWADALTDAGR
LARAMTYQMAVAGLPMGGGKSVIALPAPRHSIDPSTWARILRAHAEMIDSLNGRYWTGPD
VNTNSADMDILADETEFVFGRSPEHGGAGSSAFTTALGVFEAMKATVAHRGLGSLDGLTV
LVQGLGAVGGSLAKLLAEAGAQLLVADTDTERVALAVELGHTWVALDDVLSTPCDVFAPC
AMGGVITDEVARTLDCKVVCGAAMNVLAHEAAADIMHARGILYAPDFVANAGGAIHLVGR
EVLGWSEDQVHERARAIGDTLKEVFEIADKDGVTPDEAARELAERRMREASTTTATA
>Var_98
MGSIDSALNWDGEMTVTRFDAATGAHFVIRIHSTQLGPAAGGTRAWQYSSWADALTDAGR
LARAMTYQMAVAGLPMGGGKSVIALPAPRHSIDPSTWARILRAHAEMIDSLNGRYWTGQD
VNTNSADMDILADETEFVFGRSPERGGAGSSAFTTALGVFEAMKATVAHRGLGSLDGLTV
LVQGLGAVGGSLAKLLAEAGAQLLVADTDTERVALAVELGHTWVALDDVLSTPCDVFAPC
AMGGVITDEVARTLDCKVVCGAAMNVLAHEAAADILHARGILYAPDFVANAGGAIHLVGR
EVLGWSEVQVHERARAIGDTLKEVFEIADKDGVTPDEAARELAERRMREASTTTATA
>Var_99
MGSIDSALNWDGEMTVTRFDAATGAHFVIRIHSTQLGPAAGGTRAWQYSSWADALTDAGR
LARAMTYQMAVAGLPMGGGKSVIALPAPRHSIDPSTWARILRAHAEMIDSLNGRYWTGPD
VNTNSADMDILADETEFVFGRSPERGGAGSSAFTTALGVFEAMKATVAHRGLGSLDGLTV
LVQGLGAVGGSLAKLLAEAGAQLLVADTDTERVALAVEVGHTWVALDDVLSTPCDVFAPC
AMGGVITDEVARTLDCKVVCGAAMNVLAHEAAADILHARGILYAPDFVANAGGAIHLVGR
EVLGWSEDQVHERARAIGYTLKEVFEIADKDGVTPDEAARELAERRMREASTTTATA
>Var_100
MGSIDSALNWDGEMTVTRFDAATGAHFVIRIHSTQLGPAAGGTRAWQYSSWADALTDAGR
LARAMTYQMAVAGLPMGGGKSVIALPAPRHSIDPSTWARILRAHAEMIDSLNGRYWTGPD
VNTNSADMDILADETEFVFGRSPERGGAGSSAFTTALGVFEAMKATVAHRGLGSLDGLTV
LVQGLGAVGGSLAKLLAEAGAQLLVADTDTERVALAVELGHTWVALDDVLSTPCDVFAPC
AMGGVITDEVARTLDCKVVCGAAMNVLAHEAAADILHARGILYAPDFVANAGGAIHLVGR
EVLGWSEDQVHERARAIGDTLKEVFEIAGKDGVTPDEAARELAERRMREASTTTATA
>Var_101
MGSIDSALNWDGEMTVTRFDAATGAHFVIRIHSTQLGPAAGGTRAWQYSSWADALTDAGR
LARAMTYQMAVAGLPMGGGKSVIALPAPRHSIDPSTWARILRAHAEMIDSLNGRYWTGPD
VNTNSADMDILADETEFVFGRTPERGGAGSSAFTTALGVFEAMKATVAHRGLGSLDGLTV
LVQGLGAVGGSLAKLLAEAGAQLLVADTDTERVALAVELGHTWVALDDVLSTPCDVFAPC
AMGGVITDEVARTLDCKVVCGAAMNVLAHEAAADILHARGILYAPDFVANAGGAIHLVGR
EVLGWSEDQVHERARAIGDTLKEVFEIADKDGVTPDEAARELAERRMREASTTTATA
>Var_102
MGSIDSALNWDGEMTVTRFDAATGAHFVIRIHSTQLGPAAGGTRAWQYSSWADALTDAGR
LARAMTYQMAVAGLPMGGGKSVIALPAPRHSIDPSTWARILRAHAEMIDSLNGRYWTGPD
VNTNSADMDILADETEFVFGRSPERGGAGSSAFTTALGVFEAMKATVAHRGLGSLDGLTV
LVQGLGAVGGSLAKLLAEAGAQLLVADTDTERVALAVELGHTWVALDDVLSTPCDVFAPC
AMGGVITDEVARTLDCKVVCGAAMNVLAHEAAADILHARGILYAPDFVANAGGAIHLVGR
EVLDWSEDQVHERARAIGDTLKEVFEIADKDGVTPDEAARELAERRMREASTTTATA
>Var_103
MGSIDSALNWDGEMTVTRFDAATGAHFVIHIHSTQLGPAAGGTRAWQYSSWADALTDAGR
LARAMTYQMAVAGLPMGGGKSVIALPAPRHSIDPSTWARILRAHAEMIDSLNGRYWTGPD
VNTNSADMDILADETEFVFGRSPERGGAGSSAFTTALGVFEAMKATVAHRGLGSLDGLTV
LVQGLGAVGGSLAKLLAEAGAQLLVADTDTERVALAVELGHTWVALDDVLSTPCDVFAPC
AMGGVITDEVARTLDCKVVCGAAMNVLAHEAAADILHARGILYAPDFVANAGGAIHLVGR
EVLGWSEDQVHERARAIGDTLKEVFEIADKDGVTPDEAARELAERRMREASTTTATA
>Var_104
MGSIDSALNWDGEMTVTRFDAATGAHFVIRIHSTQLGPAAGGTRAWQYSSWADALTDAGR
LARAMTYQMAVAGLPVGGGKSVIALPAPRHSIDPSTWARILRAHAEMIDSLNGRYWTGPD
VNTNSADMDILADETEFVFGRSPERGGAGSSAFTTALGVFEAMKATVAHRGLGSLDGLTV
LVQGLGAVGGSLAKLLAEAGAQLLVADTDTERVALAVELGHTWVALDDVLSTPCDVFAPC
AMGGVITDEVARTLDCKVVCGAAMNILAHEAAADILHARGILYAPDFVANAGGAIHLVGR
EVLGWSEDQVHERARAIGDTLKEVFEIADKDGVTPDEAARELAERRMREASTTTATA
>Var_105
MGSIDSALNWDGEMTVTRFDAATGAHFVIRIHSTQLGPAAGGTRAWQYSSWADALTDADR
LARAMTYQMAVAGLPMGGGKSVIALPAPRHSIDPSTWARILRAHAEMIDSLNGRYWTGPD
VNTNSADMDILADETEFVFGRSPERGGAGSSAFTTALGVFEAMKATVAHRGLGSLDGLTV
LVQGLGAVGGSLAKLLAEAGAQLLVADTDTERVALAVELGHTWVALDDVLSTPCDVFAPC
AMGGVITDEVARTLDCKVVCGAAMNVLAHEAAADILHARGILYAPDFVANAGGAIHLVGR
EVLGWSEDQVHERARAIGDTLKEVFEIADKDGVTPDEAARELAERRMREASTTTATA
>Var_106
MGSIDSALNWDGEMTVTRFDAATRAHFVIRIHSTQLGPAAGGTRAWQYSSWADALTDAGR
LARAMTYQMAVAGLPMGGGKSVIALPAPRHSIDPSTWPRILRAHAEMIDSLNGRYWTGPD
VNTNSADMDILADETEFVFGRSPERGGAGSSAFTTALGVFEAMKATVAHRGLGSLDGLTV
LVQGLGAVGGSLAKLLAEAGAQLLVADTDTERVALAVELGHTWVALDDVLSTPCDVFAPC
AMGGVITDEVARTLDCKVVCGAAMNVLAHEAAADILHARGILYAPDFVANAGGAIHLVGR
EVLGWSEDHVHERARAIGDTLKEVFEIADKDGVTPDEAARELAERRMREASTTTATA
>Var_107
MGSIDSALNWDGEMTVTRFDAATGAHFVIRIHSTQLGPAAGGTRAWQYSSWADALTDAGR
LARAMTYQMAVAGLPMGGGKSVIALPAPRHSIDPSTWTRILRAHAEMIDSLNGRYWTGLD
VNTNSADMDILADETEFVFGRSPERGGAGSSAFTTALGVFEAMKATVAHHGLGSLDGLTV
LVQGLGAVGGSLAKLLAEAGAQLLVADTDTERVALAVELGHTWVALDDVLSTPCDVFAPC
AMGGVITDEVARTLDCKVVCGAAMNVLAHEAAADILHARGILYAPDFVANAGGAIHLVGR
EVLGWSEDQVHERARAIGDTLKEVFEIADKDGVTPDEAARELAERRMREASTTTATA
>Var_108
MGSIDSALNWDGEMTVTRFDAATGAHFVIRIHSTQLGPAAGGTRAWQYSSWADALTDAGR
LARAMTYQMAVAGLPMGGGKSVIALPAPRHSIDPSTWARILRAHAEMIDSLNGRYWTGPD
VNTNSADMDILADETEFVFGRSPERGGAGSSAFTTALGVFEAMKATVAHRGLGSLDGLNV
LVQGLGAVGGSLAKLLAEAGAQLLVADTDTERVALAVELGHTWVALDDVLSTPCDVFAPC
AMGGVITDEVARTLDCKVVCGAAMNVLAHEAAADILHARGILYAPDFVANADGAIHLVGR
EVLGWSEDQVHERARAIGDTLKEVFEIADKDGVTPDEAARELAERRMREASTTTATA
>Var_109
MGSIDSALNWDGEMTVTRFDAATGAHFVIRIHSTQLGPAAGGTRAWQYSSWADALTDAGR
LARAMTYQMAVAGLPMGGGKSVIALPAPRHSIDPSTWARILRAHAEMIDSLNGRYWTGPD
VNTNSADMDILADETEFVFGRSPERGGAGSSAFTTALGVFEAMKATVAHRGLGSLDGLTV
LVQGLGAVGGSLAKLLAEAGAQLLVADTDTERVALAVELGHTWVALDDVLSTPCDVFAPC
AMGGVITDEVARTLDCKVVCGAAMNVLAHEAAADILHARGILYAPDFVANAGGAIHLVGR
EVLGWSEDQVHERACAIGDTLKEVFEIADKDGVTPDEAARELAERRMREASTTTATA
>Var_110
MGSIDSALNWDGEMTVTRFDAATGAHFVIRIHSTQLGPAAGGTRAWQYSSWADALTDAGR
LARAMTYQMAVAGLPMGGGKSVIALPAPHHSIDPSTWARILRAHAEMIDSLNGRYWTGPD
VNTNSADMDILADETEFVFGRSPERGGAGSSAFTTALGVFEAMKATVAHRGLGSLDGLTV
LVQGLGAVGGSLAKLLAEAGAQLLVADTDTERVALAVELGHTWVALDDVLSTPCDVFAPC
AMGGVITDEVARTLDCKVVCGAAMNVLAHEAAADILHARGILYAPDFVANAGGAIHLVGR
EVLGWSEDQVHERARAIGDTLKEVFEIADKDGVTPDEAARELAERRMREASTTTATA
>Var_111
MGSIDSALNWDGEMTITRFDAATGAHFVIRIHSTQLGPAAGGTRAWQYSSWADALTDAGR
LARAMTYQMAVAGLPMGGGKSVIALPAPRHSIDPSTWARILRAHAEMIDSLNGRYWTGPD
VNTNSADMDILADETEFVFGRSPERGGAGSSAFTTALGVFEAMKATVAHRGLGSLDGLTV
LVQGLGAVGGSLAKLLAEAGAQLLVADTDTERVALAVELGHTWVALDDVLSTPCDVFAPC
AMGGVITDEVARTLDCKVVCGAAMNVLAHEAAADILHARGILYAPDFVANAGGAIHLVGR
EVLGWSEYQVHERARAIGDTLKEVFEIADKDGVTPDEAARELAERRMREASTTTATA
>Var_112
MGSIDSALNWDGEMTVTRFDAATGAHFVIRIHSTQLGPAAGGTRAWQYSSWADALTDAGR
LARAMTYQMAVAGLPMGGGKSVIALPAPRHSIDPSTWARILRAHAEMIDSLNGRYWTGPD
VNTNSADMDILADETEFVFGRSPERGGAGSSAFTTALGVFEAMKATVAHRGLGSLDGLTV
LVQGLGAVGGSLAKLLAEAGAQLLVADTDTERVALAVELGHTWVALDDVLSTPCDVFAPC
AMGGVITDEVARTLDCKVVCGAAMNVLAHEAAADILHARGILYAPDFVANAGGAIHLIGR
EVLGWSEDQVHERARAIGDTLKEVFEIADKDGVTPDEAARELAERRMREASTTTATA
>Var_113
MGSIDSALNWDGEIAVTRFDAATGAHFVIRIHSTQLGPAACGTRAWQHSSWADALTDAGR
LAREMTYQMAVAGLPMGGGKSVIALPAPRHSIDPSTWARILSAHAEMIDSLNGRYWTGPD
VNTNSADMDILADETEFVFGRSPERGGAGSSAFTTALGVFEAMKATVAHRGLGSLDGLTV
LVQGLGAVGGSLAKLLAEAGAQLLVADTDTERVALAVELGHTWVALDDVLSTPCDVFAPC
AMGGVITDEVARTLDCKVVCGAAMNVLAHEAAADILHARGILYAPDFVANAGGAIHLVGR
EVLGWSEDQVHERARAIGDTLKVVFEIADKDGVTPDEAARELAERRMREASTTTATA
>Var_114
MGSIDSALNWDGEMTVTRFDAATGAHFVIRIHSTQLGPAAGGTRAWQYSSWADALTDAGR
LARAMTYQMAVAGLPMGGGKSVIALPAPRHSIDPSTWARILRAHAEMIDSLNGRYWTGPD
VNTNSADMDILADETEFVFGRSPERGGAGSSAFTTALGVFEAMKATVAHRGLGSLDGLTV
LVQGLGAVGGSLAKLLAEAGAQLLVADTDTERVALAVELGHTWVALDDVLSTPCDVFAPC
AMGGVITDEVARTLDCKVVCGAAMNVPAHEAAADILHARGILYAPDYVANAGGAIHLVGR
EVLGWSEDQVHERARAIGDTLKEVFEIADKDGVTPDEAARELAERRMREASTTTATA
>Var_115
MGSIDSALNWDGEMTVTRFDAATGAHFVIRIHSTQLGPAAGGTRAWQYSSWADALTDAGR
LARAMTYQMAVAGLPMGGGKSVIALPAPRHSIDPSTWARILRAHAEMIDSLNGRYWTGPD
VNTNSADMDILADETEFVFGRNPERGGAGSSAFTTALGVFEAMKATVAHRGLGNLDGLTV
LVQGLGAVGGSLAKLLAEAGAQLLVADTDTERVALAVELGHTWVALDDVLSTPCDVFAPC
AMGGVITDEVARTLDCKVVCGAAMNVLAHEAAADILHARGILYAPDFVANAGGAIHLVGR
EVLGWSEDQVHERARAIGDTLKEVIEIADKDGVTPDEAARELAERRMREASTTTATA
>Var_116
MGSIDSALNWDGEMTVTRFDAATGAHFVIRIHSTQLGPAAGGTRAWQYSSWADALTDAGR
LARAMTYQMAVAGLPMGGGKSVIALPAPRHSIDPSTWARILRAHAEMIDSLNGRYWTGPD
VNTNSADMDILADETEFVFGRSPERGGAGSSAFTTALGVFEAMKATVAHRGLGSLDGLTV
LVQGLGAVGGSLAKLLAEAGAQLLVADTDTERVALAVELGHTWVALDDVLSTPCDVFAPC
AMGGVIIDKVACTLDCKFVCGAAMNVLAHEAAADILHARGILYAPDFVANAGGAIHLVGR
EVLGWSEDQVHERARAIGDTLKEVFEIADNDGVTPDEAARELAERRMREASTTTATA
>Var_117
MGSIDSALNWDGEMTVTRFDAATGAHIVIRIHSTQLGPAAGGTRAWQYSSWADALTDAGR
LARAMTYQMAVAGLPMGGGKSVIALPAPRHSIDPSTWARILRAHAEMIDSLNGRYWTGPD
VNTNSADMDILADETEFVFGRSPERGGAGSSAFTTALGVFEAMKATVAHRGLGSLDGLTV
LVQGLGAVGGSLAKLLAEAGAQLLVADTDTERVALAVELGHTWVALDDVLSTPCDVFAPC
AMGGVITDEVARTLDCKVVCGAAMNVLAHEAAADILHARGILYAPDFVANAGGSIHLVGR
EVLGWSEDQVHERARAIGDTLKVVFEIADKDGVTPDEAARELAERRMREASTTTATA
>Var_118
MGSIDSALNWDGEMTVTRFDAATGAHFVIRIHSTQLGPAAGGTRAWQYSSWADALTDAGR
LARAMTYQMAVAGLPMGGGISVITLPAPRHSIDPSTWARILRAHAEMIDSLNGRYWTGPD
VNTNSADMDILADETEFVFGRSPERGGAGSSAFTTALGVFEAMKATVAHRGLGSLDGLTV
LVQGLGAVGGSLAKLLAGAGAQLLVADTDTERVALAVELGHTWVALDDVLSTPCDVFAPC
AMGGVITDEVARTLDCKVVCGAAMNVLAHEAAADILHARGILYAPDFVANAGGAIHLVGR
EVLGWSEDQVHERARAIGDTLKEVFEIADKDGVTPDEAARELAERRMREASTTTATA
>Var_119
MGSIDSALNWDGEMTVTRFDAATGAHFVIRIHSTQLGPAAGGTRAWQYSSWADALTDAGR
LARAMTYQMAVAGLPMGGGKSVIALPAPRHSIDPSTWARILRAHAEMIDSLNGRYWTGPD
VNTNSADMDILADETEFVFGRSPERGGAGSSAFTTALGVFEAMKATVAHRGLGSLDGLTV
LVQGLGAVGGSLAKLLAEAGAQLLVADTDTERVALAVELGHTWVALDDVLSTPCDIFAPC
AMGGVITDEVARTLDCKVVCGAAMNVLAHEAAADILHARGILYAPDFVANAGGAIHLVGR
EVLGWSEDQVHERARAIGDTLKEVFEIADKDGVTPDEAARELAERRMREASTTTATA
>Var_120
MGSIDSALNWDGEMTVTRFDAATGAHFVIRIHSTQLGPAAGGTRAWQYSSWADALTDAGR
LARAMTYQMAVAGLPMGGGKSVIALPAPRHSIDPSTWARILRAHAEMIDSLNGRYWTGPD
VNTNSADMDILADETEFVFGRSPEHGGAGSSAFTTALGVFEAMKATVAHRGLGSLDGLTV
LVQGLGAVGGSLAKLLAEAGAQLLVADTDTERVALAVELGHTWVALDDVLSTPCDVFAPC
AMGGVITDEVACTLDCKVVCGAAMNVLAHEAAADILHARGILYAPDFVANAGGAIHLVGR
EVLGWSEDQVHERARAIGDTLKEVFEIADKDGVTPDEAARELAERRMREASTTTATA
>Var_121
MGSIDSALNWDGEMTVTRFDAATGAHFVIRIHSTQLGPAAGGTRAWQYSSWADALTDAGR
LARAMTYQMAVAGLPMGGGKSVIALTAPRHSIDPSTWARILRAHAEMIDSLNGRYWTGPD
VNTNSADMDILADETEFVFGRSPERGGAGSSAFTTALGVFEAMKATVAHRGLGSLDGLTV
LVQGLGAVGGSLAKLLAEAGAQLLVADTDTERVALAVELGHTWVALDDVLSTPCDVFAPC
AMGGVITDEVARTLDCKVVCGAAMNVLAHEAAADILHARGILYAPDFVANAGGAIHLVGR
EVLGWSEDQVHERARAIGDTLKEVFEIADKDGVTPDEAARELAERRMREASTTTATA
>Var_122
MGSIDSALNWDGEMTVTRFDAATGAHFVIRIHSTQLGPAAGGTRAWQYSSWADALTDAGR
LARAMTYQMAVAGLPMGGGKSVIALPAPRHSIDPSTWARILRAHAEMIDSLNGRYWTGPD
VNTNSADMDILADETEFVFGRSPERGGAGSSAFTTALGVFEAMKATVAHRGLGSLDGLTV
LVQGLGAVGGSLAKLLAEAGAQLLVADTDTERVALAVELGHTWVALDDVLSTPCDVFAPC
AMGGVITDEVARTLDCKVICGAAMNVLAHEAAADILHARGILYAPDFVANAGGAIHLVGR
EVLGWSEDQVHERARAIGDTLKEVFEIADKDGVTPDEAARELAERRMREASTTTATA
>Var_123
MGSIDSALNWDGEMTVTRFDATTGAHFVIRIHSTQLGPAAGGTRAWQYSSWADALTDAGR
LARAMTYQMAVAGLPMGGGKSVIALPAPRHSIDPSTWARILRAHAEMIDSLNGRYWTGPD
VNTNSADMDILADETEFVFGRSPERGGAGSSAFTTALGVFEAMKATVAHRGLGSLDGLTV
LVQGLGAVGGSLAKLLAEAGAQLLVADTDTERVALAVELGHTWVALDDVLSTPCDVFAPC
AMGGVITDEVARTLDCKVVCGAAMNVLAHEAAADILHARGILYAPDFVANAGGAIHLVGR
EVLGWSEDQVHERARAIGDTLKEVFEIADKDGVTPDEAARELAERRMREASTTTATA
>Var_124
MGSIDSALNWDGEMTVTRFDAATGAHFVIRIHSTQLGPAAGGTRAWQYSSWADALTDAGR
LARAMTYQMAVAGLPMGGGKSVIALPAPRHSIDPSTWARILRAHAEMIDSLNGRYWTGPD
VNTNSADMDILADETEFVFGRSPERGGAGSSAFTTALGVFEAMKATVAHRGLDSLDGLTV
LVQGLGAVGGSLAKLLAEAGAQLLVADTDTERAALAVELGHTWVALDDVLSTPCDVFAPC
AMGGVITDEVARTLDCKVVCGAATNVLAHEAAADILHARGILYAPDFVANAGGAIHLVGR
EVLGWSEDQVHERARAIGDTLNEVFEIADKDGVTPDEAARELAERRMREASTTTATA
>Var_125
MGSIDSALNWDGEMTVTRFDAATGAHFVIRIHSTQLGPAAGGTRAWQYSSWADALTDAGR
LARAMTYQMAVAGLPMGGGKSVIALPAPRHSIDPSTWARILRAHAEMIDSLNGRYWTGPD
VNTNSADMGILADETEFMFGRSPERGGAGSSAFTTALGVFEAMKATVAHRGLGSLDGLTV
LVQGLGAVGGSLAKLLAEAGAQLLVADTDTERVALAVELGHTWVALDDVLSTPCDVFAPC
AMGGVITDEVARTLDCKVVCGAAMNVLAHEAAADILHARGILYAPDFVANAGGAIHLVGR
EVLGWSEDQVHERARAIGDTLKEVFEIADKDGVTPDEAARELAERRMREASTTTATA
>Var_126
MGSIDSALNWDGEMTVTRFDAATGAHFVIRIHSTQLGPAAGGTRAWQYSSWADALTDAGR
LARAMTYQMAVAGLPVGGGKSVIALPAPRHSIDPSTWARILRAHAEMIDSLNGRYWTGPD
VNTNSADMDILADETEFVFGRSPERGGAGSSAFTTALGVFEAMKATVAHRGLGSLDGLTV
LVQGLGAVGGSLAKLLAEAGAQLLVADTDTERVALAVELGHTWVALDDVLSTPCDVFAPC
AMGGVITDEVARTLDCKVVCGAAMNVLAHEAAADILHARGILYAPDFVANAGGAIHLVGR
EVLGWSEDQVHERARAIGDTLKVVFEIADKDGVTPDEAARELAERRMREASTTTATA
>Var_127
MGSIDSALNWDGEMTVTRFDAATGAHFVIRIHSTQLGPAAGGTRAWQYSSWADALTDAGR
LARAMTYQMAVAGLPMGGGKSVIALPAPRHSIDPSTWARILRAHAEMIDSLNGRYWTGPD
VNTNSADMDILADETEFVFGRSPERGGAGSSAFTTALGVFEAMKATVAHRGLGSLDGLTV
LVQGLGAVGGSLAKLLAEAGAQLLVADTDTERVALAVELGHTWVALDDVLSTPCDVFAPC
AMGGVITDEVARTLDCKVVCGAAMNVLAHEAAADILHARGILYAPDFVANAGGAIHLVGR
EVLGWSEDQVHERARAIGDTLKEVFEISDKDGVTPDEAARELAERRMREASTTTATA
>Var_128
MGSIDSALNWDGEMTVTRFDAATGAHFVIRIHSTQLGPAAGGTRAWQYSSWADALTDAGR
LARAMTYQMAVAGLPMGGGKSVIALPAPRHSIDPSTWARILRAHAEMIDSLNGRYWTGPD
VNTNSADMDILADETEFVFGRSPERGGAGSSAFTTALGVFEAMKATVAHRGLGSLDGLTV
LVQGLGAVGGSLAKLLAEAGAQLLVADTDTERVALAVELGHTWVALDDVLSTPCDVFAPC
AMGGVITDEVARTLDCKVVCGAAMNVLAHEAAADILHARGILYAPDFVANAGGAIHLVGR
EVLGWSDDQVHERARAIGDTLKEVFEIADKDGVTPDEAARELAERRMREASTTTATA
>Var_129
MGSIDSALNWDGEMTVTRFDAATGAHFVIRIHSTQLGPAAGGTRAWQYSSWADALTDAGR
LARAMTYQMAVAGLPMGGGKSVIALPAPRHSIDPSTWARILSAHAEMIDSLNGRYWTGPD
VNTNSADMDILADETEFVFGRSPERGGAGSSAFTTALGVFEAMKATVAHRGLGSLDGLTV
LVQGLGAVGGSLAKLLAEAGAQLLVADTDTERVALAVELGHTWVALDDVLSTPCDVFAPC
AMGGVITDEVARTLDCKVVCGAAMNVLAHEAAADILHARGILYAPDFVANAGGAIHLVGR
EVLGWSEDQVHERARAIGDTLKEVFEIADKDGVTPDEAARELAERRMREASTTTATA
>Var_130
MGSIDSALNWDGEMTVTRFDAATGAHFVIRIHSTQLGPAAGGTRAWQYSSWADALTDAGR
LARAMTYQMAVAGLPMGGGKSVIALPAPRHSIDPSTWARILRAHAEMIDSLNGRYWTGPD
VNTNSADMDILADETEFVFGRSPERGGAGSSAFTTALGVFEAMKATVAHRGLGSLDGLTV
LVQGLGAVGGSLAKLLAEAGAQMLVADTDTERVALAVELGHTWVALDDVLSTPCDVFAPC
AMGGVITDEVARTLDCKVVCGAAMNVLAHEAAADILHARGILYAPDFVANAGGAIHLVGR
EVLGWSEDQVHESARAIGDTLKVVFEIADKDGVTPDEAARELAERRMREASTTTATA
>Var_131
MGSIDSALNWDGEMTVTRFDAATGAHFVIRIHSTQLGPAAGGTRAWQYSSWADALTDAGR
LARAMTYQMAVAGLPMGGGKSVIALPAPRHSIDPSTWARILRAHAEMIDSLNGRYWTGPD
VNTNSADMDILADETEFVFGRSPERGGVGSSAFTTALGVFEAMKATVAHRGLGSLDGLTV
LVQGLGAVGGSLAKLLAEAGAQLLVADTDTERVALAVELGHTWIALDDVLSTPCDVFAPC
AMGGVITDEVARTLDCKVVCGAAMNVLAHEAAADILHARGILYAPDFVANAGGAIHLVGR
EVLGWSEDQVHERARAIGDTLKEVFEIADKDGVTPDEAARELAERRMREASTTTATA
>Var_132
MGSIDSALNWDGEMTVTRFDAATGAHFVIRIHSTQLGPAAGGTRAWQYSSWADALTDAGR
LARAMTYQMAVAGLPMGGGKSVIALPAPCHSIDPSTWARILRAHAEMIDSLNGRYWTGPD
VNTNSADMDILADETEFVFGRSPERGGAGSSAFTTALGVFEAMKATVAHRGLGSLDGLTV
LVQGLGAVGGSLAKLLAEAGAQLLVADTDTERVALAVELGHTWVALDDVLSTPCDVFAPC
AMGGVITDEVARTLDCKVVCGAAMNVLAHEAAADILHARGILYAPDFAANAGGAIHLVGR
EVLGWSEDQVHERARAIGDTLKEVFEIADKDGVTPDEAARELAERRMREASTTTATA
>Var_133
MGSIDSALNWDGEMTVTRFDAATGAHFVIRIHSTQLGPAAGGTRAWQYSSWADALTDAGR
LARAMTYQMAVAGLPMGGGKSVIALPAPRHSIDPSTWARILRAHAEMIDSLNGRYWTGPD
VNTNSADMDILADETEFVFGRSPERGGAGSSAFTTALGVFEAMKATVAHRGLGSLDGLTV
LVQGLGAVGGSLAKLLAEAGAQLLVADTDTERVALAVELGHTWVALDDVLSTPCDVFAPC
AMGGVITDEVARTLDCKVVCGAAMNVLAHEAAADILHARGILYAPDFVANAGGAIHLVGR
EVLGWSEDQVHERARAIGDTLKEVFEIADKVGVTPDEAARELAERRMREASTTTATA
>Var_134
MGSIDSALNWDGEMTVTRFDAATGAHFVIRIHSTQLGPAAGGTRAWQYSSWADALTDAGR
LARAMTYQMAIAGLPMGGGKSVIALPAPRHSIDPSTWARILRAHAEMIDSLNGRYWTGPD
VNTNSADMDILADETEFVFGRSPERGGAGSSAFTTALGVFEAMKATVAHRGLGSLDGLTV
LVQGLGAVGGSLAKLLAEAGAQLLVADTDTERVALAVELGHTWVALDDVLSTPCDVFAPC
AMGGVITDEVARTLDCKVVCGAAMNVLAHEAAADILHARGILYAPDFVANAGGAIHLVGR
EVLGWSEDQVHERARAIGDTLKEVFEIADKDGVTPDEAARELAERRMREASTTTATA
>Var_135
MGSIDSALNWDGEMTVTRFDAATGAHFVICIHSTQLGPAAGGTRAWQYSSWADALTDAGR
LARAMTYQMAVAGLPMGVGKSVIALPAPRHSIDPSTWARILRAHAEMIDSLNGRYWTGPD
VNTNSADMDILADETEFVFGRSPERGGAGSSAFTTALGVFEAMKATVAHSGLGSLDGLTV
LVQGLGAVGGSLAKLLAEAGAQLLVADTDTERVALAVELGHTWVALDDVLSTPCDVFAPC
AMGGVITDEVARTLDCKVVCGAAMNVLAHEAAADILHARGILYAPDFVANAGGAIHLVGR
EVLGWSEDQVHERARAIGDTLKEVFEIADKDGVTPDEAARELAERRMREASTTTATA
>Var_136
MGSIDSALNWDGEMTVTRFDAATGAHFVIRIHSTQLGPAAGGTRAWQYSSWADALTDAGR
LARAMTYQMAVAGLPMGGGKSVIALPAPRHSIDPSTWARILRAHAEMIDSLNGRYWTGPD
VNTNSADMDILADETEFVFGRSPERGGAGSSAFTTALGVFEAMKATVAHRGLGSLDGLTV
LVQGLGAVGGSLAKLLAEAGAQLLVADTDTERVALAVELGHTWVALDDVLSTPCDVFAPC
AMGGVITDEVARTLDCKVVCGAAMNVLAHEAAADILHARGILYAPDFVANAGGAIHLVGR
EVLGWSEDQVHERARAIGDTLKVVFEIADKDGVTPDEAARELAERRMREASTTTATA
>Var_137
MGSIDSALNWDGEMTVTRFDAATGAHFVIRIHSTQLGPAAGGTRAWQYSSRADALTDAGR
LARAMTYQMAVAGLPMGGGKSVIALPAPRHRIDPSTWARILRAHAEMIDSLNGRYWTGPD
VNTNSADMDILADETEFVFGRSPERGGAGSSAFTTALGVFEAMKATVAHRGLGSLDGLTV
LVQGLGAVGGSLAKLLAEAGAQLLVADTDTERVALAVELGHTWVALDDVLSTPCDVFAPC
AMGGVITDEVARTLDCKVVCGAAMNVLAHEAAADILHARGILYAPDFVANAGGAIHLVGR
EVLGWSEDQVHERARAIGDTLKEVFEIADKDGVTPDEAARELAERRMREASTTTATA
>Var_138
MGSIDSALNWDGEMTVTRFDAATGAHFVIRNHSTQLGPAAGGTRAWQYSSWADALTDAGR
LARAMTYQMAVAGLPMGGGKSVIALPAPRHSIDPSTWARILRAHAEMIDSLNGRYWTGPD
VNTNSADMDILADETEFVFGRSPERGGAGSSAFTTALGVFEAMKATVAHRGLGILDGLTV
LVQGLGAVGGSLAKLLAEAGAQLLVADTDTERVALAVELGHTWVALDDVLSTPCDVFAPC
AMGGVITDEVARTLDCKVVCSAAMNVLAHEAAADILHARGILYAPDFVANAGGAIHLVGR
EVLGWSEDQVHERARAIGDTLKEVFEIADKDGVTPDEAARELAERRMREASTTTATA
>Var_139
MGSIDSALNWDGEMTVTRFDAATGAHFVIRIHSTQLGPAAGGTRAWQYSSWADALTDAGR
LARAMTYQMAVAGLPMGGGKSVIALPAPRHSIDPSTWARILRAHAEMIDSLNGRYWTGPD
VNTNSADMDILADETEFVFGRSPERGGAGSSAFTTALGVFEAMKATVAHRGLGSLDGLTV
LVQGMGAVGGSLAKLLAEAGAQLLVADTDTERVALAVELGHTWVALDDVLSTPCDVFAPC
AMGGVITDEVARTLDCKVVCGAAMNVLAHEAAADILHARGILYAPDFVANAGGAIHLVGR
EVLGWSEDQVHERARAIGDTLKEVFEIADKDGVTPEEAARELAERRMREASTTTATA
>Var_140
MGSIDSALNWDGEMTVTRFDAATGAHFVIRIHSTQLGPAAGGTRAWQYSSWADALTDAGR
LARAMTYQMAVAGLPMGGGKSVIALPATRHSIDPSTWARILRAHAEMIDSLNGRYWTGPD
VNTNSADMDILADETEFVFGRSPERGGAGSSAFTTALGVFEAMKATVAHRGLGSLDGLTV
LVQGLGAVGGSLAKLLAEAGAQLLVADTDTERVALAVELGHTWVALDDVLSTPCDVFAPC
AMGGVITDEVARTLDCKVVCGAAMNVLAHEAAADILHARGILYAPDFVSNAGGAIHLVGR
EVLGWSEDQVHERARANGDTLKEVFEIADKDGVTPDEAARELAERRMREASTTTATA
>Var_141
MGSIDSALNWDGEMTVTRFDAATGAHFVIRIHSTQLGPAAGGTRAWQYSSWADALTDAGR
LARAMTYQMAVAGLPMGGGKSVIALPAPRHSIDPSTWARILRAHAEMIDSLNGRYWTGPD
VNTNSADMDILADETEFVFGRSPERGGAGSSAFTTALGVFEAMKATVAHRGLGSLDGLTV
LVQGLCAVVGSLAKLLAEAGAQLLVADTNTERVALAVELGHTWVALDDVLSTPCDVFAPC
AMGGVITDEVARTLDCKVVCGAAMNVLAHEAAADILHARGILYAPDFVANAGGAIHLVGR
EVLGWSEDQVHERARAIGDTLKEVFEIADKDGVTPDEAARELAERRMREASTTTATA
>Var_142
MGSIDSALNWDGEMAVTRFDAATGAHFVIRIHSKQLGPAAGGTRAWQYSSWADALTDAGR
LARAMTYQMAVAGLPMGGGKSVIALPAPRYSIDPSTWARILRAHAEMIDSLNGRYWTGPD
VNTNSADMDILADETEFVFGRSPERGGAGSSAFTTALGVFEAMKATVAHRGLGSLDGLTV
LVQGLGAVGGSLAKLLAEAGAQLLVADTDTERVALAVELGHTWVALDDVLSTPCDVFAPC
AMGGVITDEVARTLDCKVVCGAAMNVLAHEAAADIQHARGILYAPDFVANAGGAIHLVGR
DVLGWSEDQVHERARAIGDTLKEVFEIADKDGVTPDEAARELAERRMREASTTTATA
>Var_143
MGSIDSALNWDGEMTVTRFDAATGAHFVIRIHSTQLGPAAGGTRAWQYSSWADAMTDAGR
LARAMTYQMAVAGLPMGGGKSVIALPAPRHSIDPSTWARILRAHAEMIDSLNGRYWTGPD
VNTNSADMDILADETEFVFGRSPERGGAGSSAFTTALGVFEAMKATVAHRGLGSLDGLTV
LVQGLGAVGGSLAKLLAEAGAQLLVADTDTERVALAVELGHTWVALDDVLSTPCDVFAPC
AMGGVITDEVARTLDCKVVCGAAMNVLAHEAAADILHARGILYAPDFVPNAGGAIHLVGR
EVLGWSEDQVHERARAIGDTLKVVFEIADKDGVTPDEAARELAERRMREASTTTATA
>Var_144
MGSIDSALNWDGEMTLTRFDAATGAHFVIRIHSTQLGPAAGGTRAWQYSSWADALTDAGR
LARAMTYQMAVAGLPMGGGKSVITLPAPRHSIDPSTWARILRAHTEMIDSLNGRYWTGPD
VNTNSADMDILADETEFVFGRSPERGGAGSSAFTTALGVFEAMKATVALRGLGSLDGLTV
LVQGLGAVGGSLAKLLAEAGAQLLVADTDTERVALAVELGHTWVALDDVLSTPCDVFAPC
AMGGVITDEVARTLDCKVVCGAAMNVLAHEAAADILHARGILYAPDFVANAGGAIHLVGR
EVLGWSEDQVHERARAIGDTLKEVFEIADKDGVTPDEAARELAERRMREASTTTATA
>Var_145
MGSIDSALNWDGEMTVTRFDAATGAHFVIRIHSTQLGPAAGGTRAWQYSSWADALTDAGR
LARAMTYQMAVAGLPMGGGKSVIALPAPRHSIDPSTWARILRAHAEMIDSLNGRYWTGPD
VNTNSADMDILADETEFVFGRSPERSGAGSSAFTTALGVFEAMKATVAHRGLGSLDGLTV
LVQGLGAVGGSLAKLLAEAGAQLLVADTDTERVALAVELGHTWVALDDVLSTPCDVFAPC
AMGGVITDEVARTLDCKVVCGAAMNVLAHEAAADILHARGILYAPDFVANAGGAIHLVGR
EVLGWSEDQVHERARAIGDTLKEVFEIADKDGVTPDEAARELAERRMREASTTTATA
>Var_146
MGSIDSALNWDGEMTVTRFDAATGAHFVIRIHSTQLGPAAGGTRAWQYSSWADAVTDAGR
LARAMTYQMAVAGLPMGGGKSVIALPAPRHSIDPSTWARILRAHAEMIDSLNGRYWTGPD
VNTNSADMDILADKTEFVFGRSPERGGAGSSAFTTALGVFEAMKATVAHRGLGSLDGLTV
LVQGLGAVGGSLAKLLAEAGAQLLVADTDTERVALAVELGHTWVALDDVLSTPCDVFAPC
AMGGVITDEVARTLDCKVVCGAAMNVLAHEAAADILHARGILYAPDFVANAGGAIHLVGR
EVLGWSEDQVHERARAIGDTLKEVFEIADKDGVTPDEAARELAERRMREASTTTATA
>Var_147
MGSIDSALNWDGEMTVTRFDAATGAHFVIRIHSTQLGPAAGGTRAWQYSSWADALTDAGR
LARAMTYQMAVAGLPMGGGKSVIALPAPRHSIDPSTWARILRAHAEMIDSLNGRYWTGPD
VNTNSADMDILADETEFVFGRSPERGGAGSSAFTTALGVFEAMKATVAHRGLGSLDGLTV
LVQGLGAVGGSLAKLLAEAGAQLLVADTDTERVALAVELGHTWVALDDVLSTPCDVFAPC
AMGGVITDEVARTLDCKVICGAAMNVLAHEAAADILHARGILYAPDFVANAGGAIHLVGR
EVLGWSEDQVHERARAIGDTLKVVFEIADKDGVTPDEAARELAERRMREASTTTATA
>Var_148
MGSIDSALNWDGEMTVTRFDAATGAHFVIRIHSTQLGPAAGGTRAWQYSSWADALTDAGR
LARAMTYQMAVAGLPMGGGKSVIALPAPRHSIDPSTWARILRAHAEMIDSLNGRYWTGPD
VNTNSADMDILADETEFVFGRSPERGGAGSSAFTTALGVFEAMKATVAHRGLGSLDGLTV
LVQGLGAVGGSLAKLLAEAGAQLLVADTDTERVALAVELGHTWVALDDVLSTPCDVFAPC
AMGGVITDEVARTLDCKVVCGAAMNVLAHEAAADILHARGILYATDFVANAGGAIHLVGR
EVLGWSEDQVHERARAIGDTLKEVFEIADKDGVTPDEAARELAERRMREASTTTATA
>Var_149
MGSIDSALNWDGEMTDTRFDAATGAHFVIRIHSTQLGPAAGGTRAWQYSSWADALTDAGR
LARAMTYQMAVAGLPMGGGKSVIALPAPRHSIDPSTWARILRAHAEMIDSLNGRYWTGPD
VNTNSADMDILADETEFVFGRSPERGGAGSSAFTTALGVFEAMKATVAHRGLGSLDGLTV
LVQGLGAVGGSLAKLLAEAGAQLLVADTDTERVALAVELGHTWVALDDVLSTPCDVFAPC
AMGGVITDEVARTLDCKVVCGAAMNVLAHEAAADILHARGILYAPDFVANAGGAIHLVGR
EVLGWSEDQVHERARAIGDTMKEVFEIADKDGVTPDEAARELAERRMREASTTTATA
>Var_150
MGSIDSALNWDGEMTVTRFDAATGAHFVIRIHSTQLGPAAGGTRAWQYSSWADALTDAGR
LARAMTYQMAVAGLPMGGGKSVIALPAPRHSIDPSTWARILRAHAEMIDSLNGRYWTGPD
VNTNSADMDILADETEFVFGRSPERGGAGSSAFTTALGVFEAMKATVAHRGLSSLDGLTV
LVQGLGAVGGSLAKLLAEAGAQLLVADTDTERVALAVELGHTWVALDDVLSTPCDVFAPC
AMGGVITDEVARTLDCKVVCGAAMNVLAHEAAADILHARGILYAPDFVANAGGAIHLVGR
EVLGWSEDQVHERARAIGDTLKEVFEIADKDCVTPDEAARELAERRMREASTTTATA
>Var_151
MGSIDSALNWDGEMTVTRFDGATGAHFVIRIHSTQLGPAAGGTRAWQYSSWADALTDAGR
LARAMTYQMAVAGLPMGGGKSVIALPAPRHSIDPSTWARILRAHAEMIDSLNGRYWTGPD
VNTNSADMDILADETEFVFGRSPERGGAGSSAFTTALGVFEAMKATVAHRGLGSLDGLTV
LVQGLGAVGGSLAKLLAEAGAQLLVADTDTERVALAVELGHTWVALDDVLSTPCDVFAPC
AMGGVITDEVARTLDCKVVCGAAMNVLAHEAAADVLHARGILYAPDFVANAGGAIHLVGR
EVLGWSEDQVHERARAIGDTLKEVFEIADKDGVTPDEAARELAERRMREASTTTATA
>Var_152
MGSIDSALNWDGEMTVTRFDAATGAHFVIRIHSTQLGPAAGGTRAWQYSSWADALTDAGR
LARAMTYQMAVAGLPMGGGKSVIALPAPRHSIDPSTWARILRAHAEMIDSLNGRYWTGPD
VNTNSADMDILADETEFVFGRSPERGGAGSSAFTTALGVFEAMKATVAHRGLGSLDGLTV
LVQGLGAVGGSLAKLLAEAGAQLLVADTDTERVALAVEVGHTWVALDDVLSTPCDVFAPC
AMGGVITDEVARTLDCKVVCGAAMNVLAHEAAADILHARGILYAPDFVANAGGAIHLVGR
EVLGWSEDQVHERARAIGDTLKEVFEIADKDGVTPDEAARELAERRMREASTTTATA
>Var_153
MGSIDSALNWDGEMTVTRFDAATGAHFVIRIHSTQLGPAAGGTRAWQYSSWADALTDAGL
LARAMTYQMAVAGLPMGGGKSVIALPAPRHSIDPSTWARILRAHAEMIDSLNGRYWTGPD
VNTNSADMDILADETEFVFGRSPERGGAGSSAFTTALGVFEAMKATVAHRGLGSLDGLTV
LVQGLGAVGGSLAKLLAEAGAQLLVADTDTERVALAVELGHTWVALDDVLSTPCDVFAPC
AMGGVITDEVARTLDCKVVCGAAMNVLAHEAAADILHARGILYAPDFVANAGGAIHLVGR
EVLGWSEDQVHERARAIGDTLKEVFEIADKDGVTPDEAARELAERRMREASTTTATA
>Var_154
MGSIDSALNWDGEMTVTRFGAATGAHFVIRIHSTQLGPAAGGTRAWQYSSWADALTDAGR
LARAMTYQMAVAGLPMGGGKSVIALPAPRHSIEPSTWARILRAHAEMIDSLNGRYWTGPD
VNTNSADMDILADETEFVFGRSPERGGAGSSAFTTALGVFEAMKATVAHRGLGSLDGLTV
LVQGLGAVGGSLAKLLAEAGAQLLVADTDTERVALAVELGHTWVALDDVLSTPCDVFAPC
AMGGVITDEVARTLDCKVVCGAAMNVLAHEAAADILHARGILYAPDFVANAGGAIHLVGR
EVLGWSEDQVHERARAIGDTLKEVFEIADKDGVTPDEAARELAERRMREASTTTATA
>Var_155
MGSIDSALNWDGEMTVTRFDAATGAHFVIRIHSTQLGPAAGGTRAWQYSSWADALTDAGR
LARAMTYQMAVAGLPMGGGKSVIALPAPRHSIDPSTWARILRAHAEMIDSLNGRYWTGPD
VNTNSADMDILADETEFVFGRSPERGGAGSSAFTTALGVFEAMKATVAHRGLGSLDGLTV
LVQGLGAVGGSLAKLLAEAGAQLLVADTDTERVALAVELGHTWVALDDVLSTPCDVFAPC
AMGGVITDEVARTLDCKVVCGAAMNVLAHEAAADILHARGILYAPDFVANAGGAIDLVGR
EVLGWSEDQVHERARAIGDTLKEVFEIADKDGVTPDEAARELAERRMREASTTTATA
>Var_156
MGSIDSALNWDGEMTVTRFDAATGAHFVIRIQSTQLGPAAGGTRAWQCSNWADALTDAGR
LARAMTYQMAVAGLPMGGGKSVIALPAPRHSIDPSTWARILRAHAEMIDSLNGRYWTGPD
VNTNSADMDILADETEFVFGRSPERGGAGSSAFTTALGVFEAMKATVAHRGLGSLDGLTV
LVQGLGAVGGSLAKLLAEAGAQLLVADTDTERVALAVELGHTWVALDDVLSTPCDVFAPC
AMGGVITDEVARTLDCKVVCGAAMNVLAHEAAADILHARGILYAPDFVANAGGAIHLVGR
EVLGWSEDQVHERARAIGDTLKEVFEIADKDGVTPDEAARELAERRMREASTTTATA
>Var_157
MGSIDSALNWDGEMTVTRFDAATGAHFVIRIHSTQLGPAAGGTRAWQYSSWADALTDAGR
LARAMTYQMAVAGLPMGGGKSVIALPAPRHSIDPSTWARILRAHAEMIDSLNGRYWTGPD
VNTNSADMDILADETEFVFGRSPERGGAGSSAFTTALGVFEAMKATVAHRGLGSLDGLTV
MVQGLGAVGGSLAKLLAEAGAQLLVADTDTERVALAVELGHTWVALDDVLSTPCDVFAPC
AMGGVITDEVARTLDCKVVCGAAMNVLAHEAAADILHARGILYAPDFVANAGGAIHLVGR
EVLDWSEDQVHERARAIGDTLKEVFEIADKDGVTPDEAARELAERRMREASTTTATA
>Var_158
MGSIDSALNWDGEMTVTRFDAATGAHFVIRIHSTQLGPAAGGTRAWQYSSWADALTDAGR
LARAMTYQMAVAGLPMGGGKSVIALPAPRHSIDPSTWARILRAHAEMIDSLNGRYWTGPD
VNTNSADMDILADETEFVFGRSPERGGAGSSAFTTALGVFEAMKATVAHRGLGSMDGLTV
LVQGLGAVGGSLAKLLAEAGAQLLVADTDTERVALAVELGHTWVALDDVLSTPCDVFAPC
AMGGVITDEVARTLDCKVVCGAAMNVLADEAAADILHARGILYAPDFVANAGGAIHLVGR
EVLGWSEDQVHERARAIGDTLKEVFEIADKDGVTPDDAARELAERRMREASTTTATA
>Var_159
MGSIDSALNWDGEMTVTRFDAATGAHFVIRIHSTQLGPAAGGTRAWQYSSWADALTDASR
LARAMTYQMAVAGLPMGGGKSVIALPAPRHSIDPSTWARILRAHAEMIDSLNGRYWTGPD
VNTNNADMDILADETEFVFGRSPERGGAGSSAFTTALGVFEAMKATVAHRGLGSLDGLTV
LVQGLGAVGGSLAKLLAEAGAQLLVADTDTERVALAVELGHTWVALDDVLSTPCDVFAPC
AMGGVITDEVARTLDCKVVCGAAMNVLAHEAAADVLHARGILYAPDFVANAGGAIHLVGR
EVLGWSEDQVHERARAIGDTLKEVFEIADKDGVTPDEAARELAERRMREASTTTATA
>Var_160
MGSIDSALNWDGEMTVTRFDAATGAHFVIRIHSTQLGPAAGGTRAWQYSSWADALTDAGR
LARAMTYQMAVAGLPMGGGKSVIALPAPRHSIDPSTWARILRAHAEMIDSLNGRYWTGPD
VNTNSADMDILADETEFVFGRSPERGGAGSSAFTTALGVFEAMKATVAHRGLGSLDGLTV
LVQGLGAVGGSLAKLLAEAGAQLLVADTDTERVALAVELGHTWVTLDDVLSTPCDVFAPC
AMGGVITDEVARTLDCKVVCGAAMNVLAHEAAADILHARGILYAPDFVANAGGAIHLVGR
EVLGWSEDQVHERARAIGDTLKEVFEIADKDGVTPDEAARELAERRMREASTTTATA
>Var_161
MGSIDSALNWDGEMTVTRFDAATGAHFVIRIHSTQLGPAAGGTRAWQYSSWADALTDAGR
LARAMTYQMAVAGLPMGGGKSVIALPAPRHSIDPSTWARILRAHAEMIDSLNGRYWTGPD
VNTNSADMDILADETEFVFGRSPERGGAGSSAFTTALGVFEAMKATVAHRGLGSLDGLTV
LVQGLGAVGGSLAKLLAEAGAQLLVADTDTERAALAVELGHTWVALDDVLSTPCDVFAPC
AMGGVITDEVARTLDCKVVCGAAMNVLAHEAAADILHARGILNAPDFVANAGGAIHLVGR
EVLGWSEDQVHERARAIGDTLKEVFEIADKDGVTPDEAARELAERRMREASTTTATA
>Var_162
MGSIDSALNWDGEMTVTRFDAATGAHFVIRIHSTQLGPAAGGTRAWQYSSWADALTDAGR
LARAMTYQMVVAGLPMGGGKSVIALPAPRHSIDPSTWARILRAHAEMIDSLNGRYWTGPD
VNTNSADMDILADETEFVFGRSPERGGAGSSAFTTALGVFEAMKATVAHRGLGSLDGLTV
LVQGLGAVGGSLAKLLAEAGAQLLVADTDTERVALAVELGHTWVALDDVLSTPCDVFAPC
AMGGVITDEVARTLDCKVVCGAAMNVLAHEAAADILHARGILYAPDFVANAGGAIHLVGR
EVLGWSEDQVHERARAIGDTLKEVFEIADKDGVTPDEAARELAERRMREASTTTATA
>Var_163
MGSIDSALNWDGEMTVTRFDAATGAHFVIRIHSTQLGPAAGGTRAWQYNSWADALTDAGR
LARAMTYQMAVAGLPMGGGKSVIVLPAPRHSIDPSTWARILRAHAEMIDSLNGRYWTGPD
VNTNSADMDILADETEFVFGRSPERGGAGSSAFTTALGVFEAMKATVAHRGLGSLDGLTV
LVQGLGAVGGSLAKLLAEAGAQLLVADTDTERVALAVELGHTWAALDDVLSTPCDVFAPC
AMGGVITDEDARTLDCKVVCGAAMNVLAHEAAADILHARGILYAPDFVANAGGAIHLVGR
EVLGWSEDQVHERARAIGDTLKEVFEIADKDGVTPDEAARELAERRMREASTTTATA
>Var_164
MGSIDSALNWDGEMTVTRFDAATGAHFVIRIHSTQLGPAAGGTRAWQYSSWADALTDAGR
LARAMTYQMAVAGLPMGGGKSVIALPAPRHSIDPSTWARIQRAHAEMIDSLNGRYWTGPD
VNTNSADMDILADETEFVFGRSPERGGAGSSAFITALGVFEAMKAIVAHRGLGSLDGLTV
LVQGLGAVGGSLAKLLAEAGAQLLVADTDTERVALAVELGHTWVALDDVLSTPCDVFAPC
AMGGVITDEVARTLDCKVVCGAAMNVLAHEAAADILHARGILYAPDFVANAGGAIHLVGR
EVLGWSEDQVHERARAIGDTLKEVFEIADKDGVTPDEAARELAERRMREASTTTATA
>Var_165
MGSIDSALNWDGEMTVTRFDAATGAHFVIRIHSTQLGPAAGGTRAWQYSSWADALTDAGR
LARAMTYQMAVAGLPMGGGKSVIALPAPRQSIDPSTWARILRAHAEMIDSLNGRYWTGPD
VNTNSADMDILADETEFVFGRSPERGGAGSSAFTTALGVFEAMKATVAHRGLGSLDGLTV
LVQGLGAVGGSLAKLLAEAGAQLLVADTDTERVALAVELGHTWVALDDVLSTPCDVFAPC
AMGGVITDEVARTLDCKVVCGAAMNVLAHEAAADILHARGILYAPDFVANAGGAIHLVGR
EVLGWSEDQVHERARAIGDTLKEVFEIADKDGVTPDEAARELAERRMREASTTTATA
>Var_166
MGSIDSALNWDGEMTVTRFDAATGAHFVIRIHSTQLGPAAGGTRAWQYSSWADALTDAGR
LARAMTYQMAVAGLPMGGGKSVIALPAPRHSIDPSTWARILRAHAEMIDSLNGRYWTGPD
VNTNSADMDILADETEFVFGRSPERGGAGSSAFTTALGVFEAMKATVAHRGLGSLDGLTV
LVQGLGAVGGSLAKLLAEAGAQLLVADTDTERVALAVELGHTWVALDDVLSTPCDVFAPC
AMGGVITDEVARTLDCKVVCGAAMNVLAHEAAADILHARDILYAPDFVANAGGAIHLVGR
EVLGWSEDQVHERARAIGDTLKEVFEIADKDGVTPDEAARELAERRMREASTTTATA
>Var_167
MGSIDSALNWDGEMIVTRFDAATGAHFVIRIHSTQLGPAAGGTLAWQYSSWADALTDAGR
LARAMTYQMAVAGLPMGGGKSVIALPAPRHSIDPSTWARILRAHAEMIDSLNGRYWTGPD
VNTNSADMDILADETEFVFGRSPERGGAGSSAFTTALGVFEAMKATVAHRGLGSLDGLTV
LVQGLGAVGGSLAKLLAEAGAQLLVADTDTERVALAVELGHTWVALDDVLSTPCDVFAPC
AMGGVITDEVARTLDCKVVCGAAMNVLAHEAAADILHARGILYAPDFVANAGGAIHLVGR
EVLGWSEDQVHERARAIGDTLKEVFEIADKDGVKPDEAARELAERRMREASTTTATA
>Var_168
MGSIDSALNWDGEMTVTRFDAATGAHFVISIHSTQLGPAAGGTRAWQYSSWADALTDAGR
LARAMTYQMAVAGLPMGGGKSVIALPAPRHSIDPSTWARILRAHAEMIDSLNGRYWTGPD
VNTNSADMDILADETEFVFGRSPERGGAGSSAFTTALGVFEAMKATVAHRGLGSLDGLTV
LVQGLGAVGGSLAKLLAEAGAQLLVADTDTERVALAVEVGHTWVALDDVLSTPCDVFAPC
AMGGVITDEVARTLGCKVVCGAAMNVLAHEAAADILHARGILYAPDFVANAGGAIHLVGR
EVLGWSEDQVHERARAIGDTLKEVFEIADKDDVTPDEAARELAERRMREASTTTATA
>Var_169
MGSIDSALNWDGEMTVTRFDAATGAHFVIRIHSTQLGPAAGGTRAWQYSSWADALTDAGR
LAREMTYQMAVAGLPMGGGKSVIALPAPRHSIDPSTWARILSAHAEMIDSLNGRYWTGPD
VNTNSADMDILADETEFVFGRSPERGGAGSSAFTTALGVFEAMKATVAHRGLGSLDGLTV
LVQGLGAVGGSLAKLLAEAGAQLLVADTDTERVALAVELGHTWVALDDVLSTPCDVFAPC
AMGGVITDEVARTLDCKVVCGAAMNVLAHEAAADILHARGILYAPDFVANAGGAIHLVGR
EVLGWSEDQVHERARAIGDTLKEVFEIADKDDVTPDEAARELAERRMREASTTTATA
>Var_170
MGSIDSALNWDGEMTVTRFDAATGAHFVIRIHSTQLGPAAGGTRAWQYSSWADALTDAGR
LARAMTYQMAVACLPMGGGKSVIALPAPRHSIDPSTWARILRAHAEMIDILNGRYWTGPD
VNTNSADMEILADETEFVFGRSPERGGAGSIAFTTALGVFEAMKVTVAHRGLGSLDGLTV
LVQGLGAVGGSLAKLLAEAGAQLLVADTDTERVALAVELGHTWVALDDVMSTPCDVFAPC
AMGGVITDEVARTLDCKVVCGAAMNVLAHEAAADILHARGILYAPDFVANAGGAIHLVGR
EVLGWSEDQLHERARAIGDTLKEVFEIADKDGVTPDEAARELAERRMREASTTTATA
>Var_171
MGSIDSALNWDGEMTVTRFDAATGAHFVIRIHSTQLGPAAGGTRAWQYSSWADALTDAGR
LARAMTYQMAVAGLPMGGGKSVIALPAPRHSIDPSTWARILRAHAEMIDSLNGRYWTGPD
VNTNSADMDILADETEFVFGRSPERGGAGSSAFTTALGVFEAMKATVAHRGLGSLDGLTV
LVQGLGAVGGSLAKLLAEAGAQLLVADTDTERVALAVELGHTWVALDDVLSTPCDVFAPC
AMGGVITDEVARTLDCKVVCGAAMNVLAHEAAADILHARGILYAPDFVANAGGAIHLVGR
EVLGWSEDQVHERARAIGDTLKEVFEIADKDGVTPDEAARELTERRMREASTTTATA
>Var_172
MGSIDSALNWDGEMTVTRFDAATGAHFVIRIHSTQLGPAAGGTRAWQYSSWADALTDAGR
LARAMTYQMAVAGLPMGGGKSVIALPAPRHSIDPSTWARILRAHAEMIDSLNGRYWTGPD
VNTNSADMDILADETEFVFGRSPERGGAGSSAFTTALSVFEAMKATVAHRGLGSLDGLTV
LVQGLGAVGGSLAKLLAEAGAQLLVADTDTERVALAVELGHTWVALDDVLSTPCDVFAPC
AMGGVITDEVARTLDCKVVCGAAMNVLAHEAVADILHARGILYAPDFVANAGGAIHLVGR
EVLGWSEDQVHERARAIGDTLKEVFEIADKDGVTPDEAARELAERRMREASTTTATA
>Var_173
MGSIDSALNWDGEMTVTRFDAATGAHFVIRIHSTQLGPAAGGTRAWQYSSWADALTDAGR
LARAMTYQMAVAGLPMGGGKSVIALPAPRHSIDPSTWARILHAHAEMIDNLNGRYWTGPD
VNTNSADMDILADETEFVFGRSPERGGAGSSAFTTALGVFEAMKATVAHRGLGSLDGLTV
LVQGLGAVGGSLAKLLAEAGAQLLVADTDTERVALAVELGHTWVALDDVLSTPCDVFAPC
AMGGVITDEVARTLDCKVVCGAAMNVLAHEAAADILHARGILYAPDFVANAGGAIHLVGR
EVLGWSEDQVHERARAIGDTLKEVFEIADKDGVTPDEAARELAERRMREASTTTATA
>Var_174
MGSIDSALNWDGEMTVTRFDAATGAHFVIRIHSTQLGPAAGGTRAWQYSSWADALTDAGR
LARAMTYQMAVAGLPMGGGKSVIALPAPRHSIDPSTWARILRAHAEMIDSLNGRYWTGPD
VNTNSADMDILADETEFVFGRSPERGGAGSSAFTTALGVFEAMKATVAHRGLGSLDGLTV
LVQGLGAVGGSLAKLLAEAGAQLLVADTDTERVALAVELGHTWVALDDVLSTPCDVFAPC
AMGGVITDEVARTLDCKVVCGAAMNVLAHEAAADILHARGILYAPDFVANAGGAIHLVGR
EVLGWSEDQVHERARAIGDTLKEVFEIADNDGVTPDETARELAERRMREASTTTATA
>Var_175
MGSIDSALNWDGEMTVTRFDAATGAHFVIRIHSTQLGPAAGGTRAWQYSSWADALTDAGR
LARAMTYQMAVAGLPMGGGKSVIALPAPRHSIDPSTWARILRAHAEMIDSLNGRYWTGPD
VNTNSADMDILADETEFVFGRSPERGGAGSSAFTTALGVFEAMKATVVHRGLGSLDGLTV
LVQGLGAVGGSLAKLLAEAGAQLLVADTDTERVALAVELGHTWVALDDVLSTPCDVFAPC
AMGGVITDEVERTLDCKVVCGAAMNVLAHEAAADILHARGILYAPDFVANAGGAIHLVGR
EVLGWSEDQVHERARAIGDTLKEVFEIADKDGVTPDEAARELAERRMREASTTTATA
>Var_176
MGSIDSALNWDGEMTVTRFDAATGAHFVIRIHSTQLGPAAGGTRAWQYSSWADALTDAGR
LARAMTYQMAVAGLPLGGGKSVIALPAPRHSIDPSTWARILRAHAEMIDSLNGRYWTGPD
VNTNSADMDILADETEFVFGRSPERGGAGSSAFTTALGVFEAMKATVAHRGLGSLDGLTV
LVQGLGAVGGSLAKLLAEAGAQLLVADTDTECVALAVELCHTWVALDDVLSTPCDVLAPC
AMGGVITDEVARTLDCKVVCGAAMNVLAHEAAADILHARGILYAPDFVANAGGAIHLVGR
EVLGWSEDQVHERARAIGDTLKEVFEIADKDGVTPDEAARELAERRMREASTTTATA
>Var_177
MGSIDSALNWDGEMTVTRFDAATGAHFVIRIHSTQLGPAAGGTRAWQYSSWADALTDAGR
LARAMTYQMAVAGLPMGGGKSVIALPAPRHSIDPSTWARILRAHAEMIDSLNGRYWTGPD
VNTNSADMDILADETEFVFGRSPERGGAGSSAFTTALGVFEAMKATVVHRGLGSLDGMTV
LVQGLGAVGGSLAKLLAEAGAQLLVADTDTERVALAVELGHTWVALDDVLSTPCDVFAPC
AMGGVITDEVERTLDCKVVCGAAMNVLAHEAAADILHARGILYAPDFVANAGGAIHLVGR
EVLGWSEDQVHERARAIGDTLKVVFEIADKDGVTPDEAARELAERRMREASTTTATA
>Var_178
MGSIDSALNWDGEMTVTRFDAATGAHFVIRIHSTQLGPAAGGTRAWQYSSWADALTDAGR
LARAMTYQMAVAGLPMGGGKSVIALPAPRHSIDPSTWARILRAHAEMIDSLNGRYWTGPD
VNTNSADMDILADENEFVFGRSPEHGGAGSSAFTTALGVFEAMKATVAHRGLGSLDGLTV
LVQGLGAVGGSLAKLLAEAGAQLLVADTDTERVALAVELGHTWVALDDVLSTPCDVFAPC
AMGGVITDEVACTLDCKVVCGAAMNVLAHEAAADILHARGILYAPDFVANAGGAIHLVGR
EVLGWSEDQVHERARAIGDTLKEVFEIADKDGVTPDEAARELAERRMREASTTTATA
>Var_179
MGSIDSALNWDGEMTVTRFDAATGAHFVIRIHSTQLGPAAGGTRAWQYSSWADALTDAGR
LARAMTYQMAVAGLPIGGGKSVIALPAPRHSIDPSTWARILRAHAEMIDSLNGRYWTGPD
VNTNSADMDILADETEFVFGRSPERGGAGSSAFTTALGVFEAMKATVAHRGLGSLDGLTV
LVQGLGAVGGSLAKLLAEAGAQLLVADTDTECVALAVELGHTWVALDDVLSTPCDVFAPC
AMGGVITDEVARTLDCKVVCGAAMNVLAHEAAADILHARGILYAPDFVANAGGAIHLVGR
EVLGWSEVQVHERARAIGDTLKEVFEIADKDGVTPDEAARELAERRMREASTTTATA
>Var_180
MGSIDSALNWDGEMTVTRFDAATGAHFVIRIHSTQLGPAAGGTRAWQYSSWADALTDAGR
LARAMTYQMAVAGLPMGGGKSVIALPAPRHSIDPSTWARILRAHAEMIDSLNGRYWTGPD
VNTNSADMDILADETEFVFGRSPERGGAGSSAFTTALGVFEAMKATVAHRGLGSLDGLSV
LVQGLGAVGGSLAKLLAEAGAQLLVADTDTERVALTVELGHTWVALDDVLSTPCDVFAPC
AMGGVITDEVARTLDCKVVCGAAMNVLAHEAAADILHARGILYAPDFVANAGGAIHLVGR
EVLGWSEDRVHERARAIGDTLKEVFEIADKDSVTPDEAARELAERRMREASTTTATA
>Var_181
MGSIDSALNWDGEMTVTRFDAATGAHFVIRIHSTQLGPAAGGTRAWQYSSWADALTDAGR
LARAMTYQMAVAGLPMGGGKSVIALPAPRHSIDPSTWARILRAHAEMIDSLNGRYWTGPD
VNTNSADMDILADETEFVFGRSPERGGAGSSAFTTALGVFEAMKATVAHRGLGSLDGLTV
LVQGLGAVGGSLAKLLAEAGAQLLVADTDTERVALAVELGHTWVALDDVLSTPCDVFAPC
AMGGVITDEVARTLDCKVVCGAAMNVLAHEAAADILHTRGILYAPDFVANAGGAIHLVGR
EVLGWSEDQVHERARAIGDTLKEVFEIADKDGVTPDEAARELAERRMREASTTTATA
>Var_182
MGSIDSALNWDGEMTVTRFDAATGAHFVIRIHSTQLGPAAGGTRAWQYSSWADALTDAGR
LARAMTYQMAVAGLPMGGGKSVIALPAPRHSIDPSTWARILRAHAEMIDSLNGRYWTGPD
VNINSADMDILADETEFVFGRSPERGGAGSSAFTTALGVFEAMKATVAHRGLGSLDGLTV
LVQGLGAVGGSLAKLLAEAGAQLLVADTDTERVALAVELGHTWVALDDVLSTPCDVFAPC
AMGGVITDEVARTLDCKVVCGAAMNVLAHEAAADILHARGILYAPDFVANAGGAIHLVGR
EVLGWSEDQVHERARAIGDTLKEVFEIADKDGVTPDEAARELAERRMREASTTTATA
>Var_183
MGSIDSALNWDGEMTVTRFDAATGAHFVIRIHSTQLGPAAGGTRAWQYSSWADALTDAGR
LARAMTYQMAVAGLPMGGGKSVIALPAPRHSIDPSTWARILRAHAEMIDSLNGRYWTGPD
VNTNSADMDILADETEFVFGRSPERGGAGSSAFTTALGVFEAMKATVAHRGLGSLDGLTV
LVQGLGAVGGSLAKLLAEAGAQLLVADTDTERVALAVELGHTWVALDDVLSTPCDVFAPC
AMGGVITDEVARTLDCKVVCGAAMNVLAHEAAADILHARGILYAPDFVPNAGGAIHLVGR
EVLGWSEDQVHERARAIGDTLNEVFEIADKDGVTPDEAARELAERRMREASTTTATA
>Var_184
MGSIDSALNWDGEMTVTRFDAATGAHFVIRIHSTQLSPAASGTRAWQYSSWADALTDAGR
LARAMTYQMAVAGLPMGGGKSVIALPAPRHSIDPSTWARIMRAHAEMIDSLNGRYWTGPD
VITNSADMDILADETEFVFGRSPERGGAGSSAFTTALGVVEAMKATVAHRGLGSLDGLTV
LVQGLGAVGGSLAKLLAEAGAQLLVADTDTERVALAVELGHTWVALDDVLSTPCDVFAPC
AMGGVITDEVARTLDCKVVCGAAMNVLAHEAAADILHARGILYAPDFVANAGGAIHLVGR
EVLGWSEDQVHERARAIGDTLKEVFEIADKDGVTPDEAARELAERRMREASTTTATA
>Var_185
MGSIDSALNWDGEMTVTRFDAATGAHFVIRIHSTQLGPAAGGTRAWQYSSWADALTDAGR
LARAMTYQMAVAGLPMGGGKSVIALPAPRHSIDPSTWARILRAHAEMIDSLNGRYWTGPD
VNTNSADMDILADETEFVFGRSTERGGAGSSAFTTALGVFEAMKATVAHRGLGSLDGLTV
LVQGLGAVGGSLAKLLAEAGAQLLVADTDTERVALAVELGHTWVALDDVLSTPCDVFAPC
AMGGVITDEVARTLDCKVVCGAAMNVLAHEAAADILHARGILYAPDFVANAGGAIHLVGR
EVLGWSEDQVHERARAIGDTLKEVFEIADKDGVTPDEAARELAERRMREASTTTATA
>Var_186
MGSIDSALNWDGEMTVTRFDAATGAHFVIRIHSTQLGPAAGGTRAWQYSSWADALTDAGR
LARAMTYQMAVAGLPMGGGKSVIALPAPRHSIDPSTWARILRAHAEMIDSLNGRYWTGPD
VNTNSADMDILADETEFVFGRSPERGDAGSSAFTTALGVFEAMKATVAHRGLGSLDGLTV
LVQGLGAVGGSLAKLLAEAGAQLLVADTDTERVALAVELCHTWVALDDVLSTPCDVFAPC
AMGGVITDEVARTLDCKVVCGAAMNVLAHEAAADILHARGILYAPDFVANAGGAIHLVGR
EVLGWSEDQVHERARAIGDTLKEVFEIADKDGVTPDEAARELAERRMREASTTTATA
>Var_187
MGSIDSALNWDGEMTVTRFDAATGAHFVIRIHSTQLGPVAGGTRAWQYSSWADALTEAGR
LARAMTYQMAVAALPMGGGKSVIALPAPRHSIDPSTWARILRAHAEMIDSLNGRYWTGPD
VNTNSADMDILADETEFVFGRSPERGGAGSSAFTTALGVFEAMKATVAHRGLGSLDGLTV
LVQGLGAVGGSLAKLLAEAGAQLLVADTDTERVALAVELGHTWVALDDVLSTPCDVFAPC
AMGGVITDEVARTLECKVVCGAAMNVLAHEAAADILHARGILYAPDFVANAGGAIHLVGR
EVLGWSEDQVHERARAIGDTLKEVSEIADKDGVTPDEAARELAERRMREASTTTATA
>Var_188
MGSIDSALNWDGEMTVTRFDAATGAHFVIRIHSTQLGPAAGGTRAWQYSSWADALTDAGR
LARAMTYQMAVAGLPMGGGKSVIALPAPRHSIDPSTWARILRAHAEMIDSLNGRYWTGPD
VNTNSPDMDILADETEFVFGRSPERGGAGSSAFTTALGVFEAMKATVAHRGLGSLDGLTV
LVQGLGAVGGSLAKLLAEAGAQLLVADTDTERVALAVELGHTWVALDDVLSTPCDVFAPC
AMGGVITDEVARTLDCKVVCGAAMNVLAHEAAADILHARGILYAPDFVANAGGAIHLVGR
EVLGWSEDQVHERARAIGDTLKEVFEIADKDGVTPDEAARELAERRMREASTTTATA
>Var_189
MGSIDSALNWDGEMTVTRFDAATGAHFVIRIHSTQLGPAAGGTRAWQYSSWADALTDAGR
LARAMTYQMAVAGLPMGGGKSVIVLPAPRHNIDPSTWARILRAHAEMIDSLIGRYWTGPD
VNTNSADMDILADETEFVFGRSPERGGAGSSAFTTALGVFEAMEATVAHRGLDSLDGLTV
LVQGLGAVGGSLAKLLAEAGAQLLVADTDTERVALAVELGHTWVALDDVLSTPCDVFAPC
AMGGVITDEVARTLDCKVVCGAAMNVLAHEAAADILHARGILYAPDFVANAGGAIHLVGR
EVLGWSEDQVHERARAIDDTLKEVFEIADKDGVTPDEAARELAERRMREASTTTATA
>Var_190
MGSIDSALNWDGEMTVTRFDAATGAHFVIRIHSTQLGPAAGGTRAWQYSSWADALTDAGR
LARAMTYQMAVAGLPMGGGKSVIALPAPRHSIDPSTWARILRAHAEMIDSLNGRYWTGPD
VNTNSADMDILADETEFVFGRSPERGGAGSSAFTTALGVFEAMKATVAHRGLGSLDGLTV
LVQGLGAVGGSLAKLLAEAGAQLLVADTDTECVALAVELCHTWVALDDVLSTPCDVLAPC
AMGGVITDEVARTMDCKVVCGAAMNVLAHEAAADILHARGILYAPDFVANAGGAIHLVGR
EVLGWSEDQVHERARAIGDTLKEVFEIADKDGVTPDEAARELAERRMREASTTTATA
>Var_191
MGSIDSALNWDGEMTVTRFDAATGAHFVIRIHSTQLGPAAGGTRAWQYSSWADALTDAGR
LARAMTYQMAVAGLPMGGGKSVIALPAPRHSIDPSTWARILRAHAEMIDSLNGRYWTGPD
VNTNSADMDILADETEFVFGRSPERGGAGSSAFTTALGVFEAMKATVAHRGLGSLDGLTV
LVQGLGAVGGSLAKLLAEAGAQLLVADTDTERVALAVELGHTWVALDDVLSTPCDVFAPC
AMGGVITDEVARTLDCKVVCGAAMNVLAHEAAADIPHARGILYAPDFVANAGGAIHLVGR
EVLGWSEDQVHERARTIGDTLKEVFEIADKDGVTPDEASRELAERRMREASTTTATA
>Var_192
MGSIDSALNWDGEMTVTRFDAATGAHFVIRIHSTQLGPAAGGTRAWQYSSWTDALTDAGR
LARAMTYQMAVAGLPMGGGKSVIALPAPRHSIDPSTWARILRAHAEMIDSLNGRYWTGPD
VNTNSADMDILADETEFVFGRSPERGGAGSSAFTTALGVFEAMKATVAHRGLGSLDGLTV
LVQGLGAVGGSLAKLLAEAGAQLLVADTDTERVALAVELGHTWVALDDVLSTPCDVFAPC
AMGGVITDEVARTLDCKVVCGAAMNVLAHEAAADILHARGILYAPDFVANAGGAIHLVGR
EVLGWSEDQVHERARAIGDTLKEVFEIADKDGVTPDEAARELAERRMREASTTTATA
>Var_193
MGSIDSALNWDGEMTVTRFDAATGAHFVIRIHSTQLGPAAGGTRAWQYSSWADALTDAGR
LARAMTYQMAVAGLPMGGGKSVMALPAPRHSIDPSTWARILRAHAEIIDSLNGRYWTGPD
VNTNSADMDILADETEFVFGRSPERGGAGSSAFTTALGVFEAMKATVAHRGLGSLDGLTV
LVQGLGAVGGSLAKLLAEAGAQLLVADTDTERVALAVELGHTWVALDDVLSTPCEVFAPC
AIGGVITDEVARTLDCKVVCGAAMNVLAHEAAADILHARGILYVPDFVANAGGVIHLVGR
EVLGWSEDQVHERARAIGDTLKEVFEIADKDGVTPDEAARELAERRMREASTTTATA
>Var_194
MGSIDSALNWDGEMTDTRFDAATGAHFVIRIHSTQLGPAAGGTRAWQYSSWADALTDAGR
LARAMTYQMAVAGLPMGGGKSVIALPAPRHSIDPSTWARILRAHAEMIDSLNGRYWTGPD
VNTNSADMDILADETEFVFGRSPERGGAGSSAFTTALGVFEAMKATVAHRGLGSLDGLTV
LVQGLGAVGGSLAKLLAEAGAQLLVADTDTERVALAVELGHTWVALDDVLSTPCDVFAPC
AMGGVITDEVARTLDCRVVCGAAMNVLAHEAAADILHARGILYAPDFVANAGGAIHLVGR
EVLGWSEDQVHERARAIGDTLKEVFEIADKDGVTPDEAARELAERRMREASTTTATA
>Var_195
MGSIDSALNWDGEMTVTRFDAATGAHFVIRIHSTQLGPAAGGTRAWQYSSWADALTDAGR
LAREMTYQMAVAGLPMGGGKSVIALPAPRHSIDPSTWARILSAHAEMIDSLNGHYWTGPD
VNTNSADMDILADETEFVFGRSPERGGAGSIAFTTALGVFVAMKATVAHRGLGSLDGLTV
LVQGLGAVGGSLAKLLAEAGAQLLVADTDTERVALAVELGHTWVALDDVLSTPCDVFAPC
AMGGVITDEVARTLDCKVVCGAAMNVLAHEAAADILHARGILYAPDFVANAGGAIHLVGR
EVLGWSEDQVHERARAIGDTLKEVFEIADKDGVTPDEAARELAERRMREASTTTATA
>Var_196
MGSIDSALNWDGEMTVTRFDAATGAHFVIRIHSTQLGPAAGGTRAWQYSSWADALTDAGR
LARAMTYQMAVAGLPMGGGKSVIALPAPRHSIDPSTWARILRAHAEMIDSLNGRYWTGPD
VNTNSADMDILADETEFVFGRSLERGGAGSSAFTTALGVFEAMKATVAHRGLGSLDGLTV
LVQGLGAVGGSLAKLLAEAGAQLLVADTDTERVALAVELGHTWVALDDVLSTPCDVFAPC
AMGGVITDEVARTLDCKVVCGAAMNVLAHEAAADILHARGILYAPDFVANAGGAIHLVGR
EVLGWSEDQVHERARAIGDTLKEVFEIADKDGVTPDEAARELAERRMREASTTTATA
>Var_197
MGSIDSALNWDGEMTVTRFDAATGAHFVIRIHSTQLGPAAGGTRAWQYSSWADALTDAGR
LARAMTYQMAVAGLPMGGGKSVIALPASRHSIDPSTWARILRAHAEMIDSLNGRYWTGPD
VNTNSADMDILADETEFVFGRSPERGGAGSSAFTTALGVFEAMKATVAHRGLGSLDGLTV
LVQGLGAVGGSLAKLLAEAGAQLLVADTDTERVALAVELGHTWVALDDVLSTPCDVFAPC
AMGGVITDEVARTLDCKVVCGAAMNVLAHEAAADILHARGILYAPDFVANAGGAIHLVGR
EVLGWSEDQVHERARAIGDTLKEVFEIADKDGVTPDEAARELAERRMREASTTTATA
>Var_198
MGSIDSALNWDGEMTVTRFDAATGAHFVIRIHSTQLGPAAGGTRAWQYSSWADALTDAGR
LARAMTYQMAVAGLPMGGGKSVIALPAPRHSIDPSTWARILRAHAEMIDSLNGRYWTGPD
VNTNSADMDILADETEFVFGRSPERGGAGSSAFTTALGVFEAMKATVAHRGLGSLDGLTV
LVQGLGAVGGSLAKLLAEAGAQLLVADTDTERVALAVELGHTWVALDDVLSTPCDVFAPC
AMGGVITDEVARTLDCKVVCGAAMNVLAHEAAADILHARGILYAPDFVANAGDAIHLVGR
EVLGWSEDQVHERARAIGDTLKEVFEIADKDGVTPDEAARELAERRMREASTTTATA
>Var_199
MGSIDSALNWDGEMTVTRFDAATGAHFVIRIHSTQLGPAAGGTRAWQYSSWADALTDAGR
LARAMTYQMAVAGLPMGGGKSVIALPAPRHSIDPSTWARILRAHAEMIDSLNGRYWTGPD
VNTNSADMDILADETEFVFGRSPERGGAGSSAFTTALGVFEPMKATVAHRGLGSLDGLTV
LVQGLGAVGGSLAKLLAEAGAQLLVADTDTERVALAVELGHTWVALDDVLSTPCDVFAPC
AMGGVITDEVARTLDCKVVCGAAMNVLAHEAAADILHARGILYAPDFVANAGGAIHLVGR
EVLGWSEDQVHERARAIGDTLKEVFEIADKDGVTPDEAARELAERRMREASTTTATA
>Var_200
MGSIDSALNWDGEMTVTRFDAATGAHFVIRIHSTQLGPAAGGTRAWQYSSWADALTDAGR
LARAMTYQMAVAGLPMGGGKSVIALPAPRHSIDPSTWARILRAHAEMIDSLNGRYWTGPD
VNTNSADMEILADETEFVFGRSPERGGAGSSAFTTALGVFEAMKATVAHRGLGSLDGLTV
LVQGLGAVGGSLAKLLAEAGAQLLVADTDTERVALAVELGHTWVALDDVLSTPCDVFAPC
AMGGVITDEVARTLDCKVVCGAAMNVLAQEAAADILHARGILYAPDFVANTGGAIHLVGR
EVLGWSEDQVHERARAIGDTLKEVFEIADKDGVTPDEAARELAERRMREASTTTATA
>Var_201
MGSIDSALNWDGEMTVTRFDAATGAHFVIRIHSTQLGPAAGGTRAWQYSSWADALTDAGR
LARAMTYQMAVAGLPMGGGKSVIALPAPRHSIDPSTWARILRAHAEMIDSLNGRYWTGPD
VNTNSADMDILADETEFVFGRSPERGGAGSSAFTTALGVFEAMKATVAHRGLGSLDGLTV
LVQGLGAVGGSLAKLLAEAGAQLLVADTDTERVALAVELGHTWVALDDVLSTPCDVFAPC
AMGGVITDEVARTLDCKVVCGAAMNVLAHEAAADILHARGILYAPDFVANAGGAIHLVGR
EVLGWSEDQVHERARAIGDTLKEVFEVADKDGVTPDEAARELAERRMREASTTTATA
>Var_202
MGSIDSALNWDGEMTVTRFDAATGAHFVIRIHSTQLGPAAGGTRAWQYSSWADALTDAGR
LARAMTYQMAVAGLPMGGGKSVIALPAPRHSIDPSTWARILRAHAEMIDSLNGRYWTGPD
VNTNSADMDILADETEFVFGRSPERGGAGSSAFTTALGVFEAMKATVAHRGLGSLDGLTV
LVQGLGAVGGSLAKLLAEAGAQLLVADTDTERVALAVELGHTWVALDDVLSTPCDVFAPC
AMGGVITDEVARTLDCKVVCGAAMNVLAHEAAADILHARGILYAPDFVANAGGAIHLVGR
EVLGWSEYQVHERARAIGDTLKEVFEIADKDGVTPDEAARELAERRMREASTTTATA
>Var_203
MGSIDSALNWDGEMTVTRFDAATGAHFVIRIHSTQLGPAAGGTRAWQYSSWADAQTDAGR
LARAMTYQMAVAGLPMGGGKNVIALPAPRHSIDPSTWARILRAHAEMIDSLNGRYWTGPD
VNTNSADMDILADETEFVFGRSPERGGAGSSAFTTALGVFEAMKATVAHRGLGSLDGLTV
LVQGLGAVGGSLAKLLAEAGAQLLVADTDTERVALAVELGHTWVALDDVLSTPCDVFAPC
AMGGVITDEVARTLDCKVVCGAAMNVLAHEAAADILHARGILYAPDFVANAGGAIHLVGR
EVLGWSEDQVHERARAIGDTLKEVFEIADKDGVTPDEAARELAERRMREASTTTATA
>Var_204
MGSIDSALNWDGEMTVTRYDAATGAHFVIRIHSTQLGPAAGGTRAWQYSSWADALTDAGR
LARAMTYQMAVAGLPMGGGKSVIALPAPRHSIDPSTWARILRAHAEMIDSLNGRYWTGPD
VNTNSADMDILADETEFVFGRSPERGGAGSSAFTTALGVFEAMKATVAHRGLGSLDGLTV
LVQGLGAVGGSLAKLLAEAGAQLLVADTDTERVALAVELGHTWVALDDVLSTPCDVFAPC
AMGGVITDEVARTLDCKVVCGAAMNVLAHEAAADILHARGILYAPDFVANAGGAIHLVGR
EVLGWSEDQVHERARAIGDTLKEVFEIADKDGVTPDEAARELAERRMREASTTTATA
>Var_205
MGSIDSALNWDGEMTVTRFDAATGAHFVIRIHSTQLGPAAGGTRAWQYSSWADALTDAGR
LARTMTYQMAVAGLPMGSGKSVIALPAPRHGIDPSTWARILRAQAEMIDSLNGRYWTGPD
VNTNSADMDILADETEFVFGRSPERGGAGSSAFTTALGVFEAMEATVAHRGLGSLDGLTV
LVQGLGAVGGSLVKLLAEAGAQLLVADTDTERVALAVELGHTWVALDDVLSTPCDVFAPC
AMGGVITDEVARTLDCKVVCGAAMNVLAHEAAADILHARGILYAPDFVANAGGAIHLVGR
EVLGWSEDQVHERARAIGDTLKVVFEIADKDGVTPDEAARELAERRMREASTTTATA
>Var_206
MGSIDSALNWDGEMTVTRFDAATGAHFVIRIHSTQLGPAAGGTRVWQYSSWADALTDAGR
LARAMTYQMAVAGLPMGGGKSVIALPAPRHTIDPSTWARILRAHAEMIESLNGRYWTGPD
VNTNSADMDILADETEFVFGRSPERGGAGSSAFTTALGVFEAMKATVAHRGLGSLDGLTV
LVQGLGAVGGSLAKLLAEAGAQLLVADTDTERVALAVELGYTWVALDDVLSTPCDVFAPC
AMGGVITDEVARTLDCKVVCGAAMNVLAHEAAADILHARGILYAPDFVANAGGAIHLVGR
EVLGWSEDQVHERARAIGDTLKEVFEIADKDGVTPDEAARELAERRMREASTTTATA
>Var_207
MGSIDSALNWDGEMTVTRFDAATGAHFVIRIHSTQLGPAAGGTRAWQYSSWADALTDAGR
LARAMTYQMAVAGLPMGGGKSVIALPAPRHSIDPSTWARILRAHAEMIDSLNGRYWTGPD
VNTNSADMDILADETEFVFGRSPERGGAGSSAFTTALGVFEAMKATVAHRGLGSLDGLTV
LVQGLGAVGGSLAKLLAEAGAQLLVADTDTERVAMAVELGHTWVALDDVLSTPCDVFAPC
AMGGVITDEVARTLDCKVVCGAALNVLAHEAAADILHARGILYAPDFVANAGGAVHLVGR
EVLGWSEDQVHERARAIGDTLKEVFEIADKDGVTPGEAARELAERRMREASTTTATA
>Var_208
MGSIDSALNWDGEMTVTRFDAATGAHFVIRIHSTQLGPAAGGTRAWQYSSWADALTDAGR
LARAMTYQMAVAGLPMGGGKSVIALPAPRHSIDPSTWARILRAHAEMIDSLNGRYWTGPD
VNTNSADMDILADETEFVFGRSPERGGVGSSAFTTALGVFEAMKATVAHRGLGSLDGLTV
LVQGLGAVGGSLAKLLAEAGAQLLVADTDTERVALAVELGHTWVALDDVLSTPCDVFAPC
AMGGVITDEVARTLDCKVVCGAAMNVLAHEAAADILHARGILYAPDFVANAGGAIHLVGR
EVLGWSEDQVHERARAIGDTLKEVFEISDKDGVTPDEAARELAERRMREASTTTATA
>Var_209
MGSIDSALNWDGEMTVTRFDAATGAHFVIRIHSTQLGPAAGGTRAWQYSSWADALTDAGR
LARAMTYQMAVAGLPMGGGKSVIALPAPRHSIDPSTWARILRAHAEMIDSLNGRYWTGPD
VNTNSADMDILADETEFVFGRSPERGGAGSSAFTTALGVFEAMKATVAHRGLGSLDGLTV
LVQGLGAVGGSLAKLLAEAGAQLLVADTDTERVALAVELGHTWVALDDVLSTPCDVFAQC
AMGGVITDEVARTLDCKVVCGAAMNVLAHEAAADILHARGILYAPDFVANAGGAIHLVGR
EVLGWSEDQVHERARAIGDTLKEVFEIADKDGVTPDEAARELAERRMREASTTTATA
>Var_210
MGSIDSALNWDGEMTVTRFDGATGAHFVIRIHSTQLGPAAGGTRAWQYSSWADALTDAGR
LARAMTYQMAVAGLPMGGGKSVIALPAPRHSIDPSTWARILRAHAEMIDSLNGRYWTGPD
VNTNSADMDILADETEFVFGRSPERGGAGSSAFTTALGVFEAMKATVAHRGLGSLDGLTV
LVQGLGAVGGSLAKLLAEAGAQLLVADTDTERVALAVELGHTWVALDDVLSTPCDVFAPC
AMGGVITDEVARTLDCKVVCGAAMNVLAHEAVADILHARGILYAPDFVANAGGAIHLVGR
EVLGWSEDQVHERARAIGDTLKEVFEIADKDGVTPDEAARELAERRMREASTTTATA
>Var_211
MGSIDSALNWDGEMTVTRFDAATGAHFVIRIHSTQLGPAAGGTRAWQYSSWADALTDAGR
LARAMTYQMAVAGLPMGGGKSVIALPAPRHSIDPSTWARILRAHAEMIDSLNGRYWTGPD
VNTNSADMDILADETEFVFGRSPERGGAGSSAFTTALGVFEAMKATVAHRGLGSLDGLTV
LVQGLGAVGGRLAKLLAEAGAQLLVADTDTERVALAVELGHTWVALDDVLSTPCDVFAPC
AMGGVITDEVARTLDCKVVCGAAMNVLAHEAAADILHARGILYAPDFVANAGGAIHLVGR
EVLGWSEDQVHERARAIGDTLKEVFEIADKDGVTPDEASRDLAERRMREASTTTATA
>Var_212
MGSIDSALNWDGEMTVTRFDAATGAHFVIRIHSTQLGPAAGGTRAWQYSSWADALTDAGR
LARAMTYQMAVAGLPMGGGKSVIALPAPRHSIDPSTWARILRAHAEMIDSLNGRYWTGPD
VNTNSADMDILADETEFVFGRSPEHGGAGSSAFTTALGVFEAMKATVAHRGLGSLDGLTV
LVQGLGAVGGSLAKLLAEAGAQLLVADTDTERVALAVELGHTWVALDDVLSTPCDVFAPC
AMGGVITDEVARTLDCKVVCGAAMNVLAHEAAADILHARGILYAPDYVANAGGAIHLVGR
EVLGWSEDQVHERARAIGDTLKEVFEIADKDGVTPDEAARELAERRMREASTTTATA
>Var_213
MGSIDSALNWDGEMTVTRFDAATGAHFVIRIHSTQLGPAAGGTRAWQYSSWADALTDAGR
LARAMTYQMAVAGLPMGGGKSVIALPAPRHSIDPSTWARILRAHAEMIDSLNGRYWTGPD
VNTNSADMDILADETEFVFGRSPERGGAGSSAFTTALGVFEAMKATVAHRGLGSLDGLTV
LVQGLGAVGGRLAKLLAEAGAQLLVADTDTERVALAVELGHTWVALDDVLSTPCDVFAPC
AMGGVITDEVARTLDCKVVCGAAMNVLAHEAAADILHARGILYAPDFVANAGGAIHLVGR
EVLGWSEDQVHERARAIGDTLKVVFEIADKDGVTPDEAARELAERRMREASTTTATA
>Var_214
MGSIDSALNWDGEMTVTRFDAATGAHFVIRIHSTQLGPAAGGTRAWQYSSWADALTDAGR
LARAMTYQMAVAGLPMGGGKSVIAQPAPRHSIDPSTWARILRVHAEMIDSLNGRYWTGPD
VNTNSADMDILADETEFVFGRSPERGGAGSSAFTTALGVFEAMKATVAHRGLGSLDGLTV
LVQGLGAVGGSLAKLLAEAGAQLLVADTDTERVALAVELGHTWVALDDVLSTPCDVLAPC
AMGGVITDEVARTLDCKVVCGAAMNVLAHEAAADILHARGILYAPDFVANAGGAIHLVGR
EVLGWSEDQVHERARAIGDTLKEVFEIADKDGVTPDEAARELAERRMREASTTTATA
>Var_215
MGSIDSALNWDGEMTVTRFDAATGAHFVIRIHSTQLGPAAGGTRAWQYSSWADALTDAGR
LARAMTYQMAVAGLPMGGGKSVIALPAPRHSIDPSTWARILRAHAEMIDSLNGRYWTGPD
INTNSADMDILADETEFVFGRSPERGGAGSSAFTTALGVFEAMKATVAHRGLGSLDGLTV
LVQGLGAVGGSLAKLLAEAGAQLLVADTDTERVALAVELGHTWVALDDVLSTPCDVFAPC
AMGGVITDEVARTLDCKVVCGAAMNVLAHEAAADILHARGILYAPDFVANAGGAIHLVGR
EVLGWSEDQVHERARAIGDTLKEVFEIADKDGVTPDEAARELAERRMREASTTTATA
>Var_216
MGSIDSALNWDGETTVTRFDAATGAHFVIRIHSTQLGPAAGGTRAWQYSSWADALTDAGR
LARAMTYQMAVAGLPMGGGKSVIALPAPRHSIDPSTWARILRAHAEMIDSLNGRYWTGPD
VNTNSADMDILADETEFVFGRSPERGGAGSSAFTTALGVFEAMKATVAHRGLGSLDGLTV
LVQGLGAVGGSLAKLLAEAGAQLLVADTDTERVALAVELGHTWVALDDVLSPPCDVFAPC
AMGGVITDEVARTLECKVVCGAAMNVLAHEAAADILHARGILYAPDFVANAGGAIHLVGR
EVLGWSEDQVHERARAIGDTLKEVFEIADKDGVTPDEAARELAERRMREASTTTATA
>Var_217
MGSIDSALNWDGEMTVTRFDAATGAHFVIRIHSTQLGPAAGGTRAWQYSSWADALTDAGR
LARAMTYQMAVAGLPMGGGKSVIALPAPRHSIDPSTWARILRAHAEMIDSLNGRYWTGPD
VNTNSADMDILADETEFVFGRSPERGGAGSSAFTTALGVFEAMKATVAHRGLGSLDGLTV
LVQGLGAVGGSLAKLLAEAGAQLLVADTDTERVALAVELGHTWVALDDVLSTPCDVFAPC
AMGGVITDEVARTLDCKVVCGAAMNVLAHEAAADILHARGILYAPDFVAYAGGAIHLVGR
EVLGWSEDQVHERARAIGDTLKEVFEIADKDGVTPDEAARELAERRMREASTTTATA
>Var_218
MGSIDSALNWDGEMTVTRFDAATGAHFVIRIHSTQLGPAAGGTRAWQYSSWADALTDAGR
LARAMTYQMAVAGLPMGGGKSVIALPAPRHSIDPSTWARILRAHAEMIDSLNGRYWTGPD
VNTNSAYMDILADETEFVFGRSPERGGAGSSAFTTALGVFEAMKATVAHRGLGSLDGLTV
LVQGLGAVGGSLAKLLAEAGAQLLVADTDTERVALAVELGHTWVALDDVLSTPCDVFAPC
AMGGVITDEVARTLDCKVVCGAAMNVLAHEAAADILHARGILYAPDFVANAGGAIHLVGR
EVLGWSEDQVHERARAIGDTLKEVFEIADKDGVTPDEAARELAERRMREASTTTATA
>Var_219
MGSIDSALNWDGEMTVTRFDAATGAHFVVRIHNTQLGPAAGGTRAWQYSSWADALTDAGR
LARAMTYQMAVAGLPMGGGKSVIALPAPRHSIDPSTWARILRAHAEMIDSLNGRYWTGPD
VNTNSADMDILADETEFVFGRSPERGGAGSSAFTTALGVFEAMKATVAHRGLGSLDGLTV
LVQGLGAVGGNLAKLLAEAGAQLLVADTDTERVALAVELGHTWVALDDVLSTPCDVFAPC
AMGGVITDEVARTLDCKVVCGAAMNVLAHEAAADILHARGILYAPDFVANAGGAIHLVGR
EVLGWSEVQVHERARAIGDTLKEVFEIADKDGVTPDEAARELAERRMREASTTTATA
>Var_220
MGSIDSALNWDGEMTVTRFDAATGAHFVIRIHSTQLGPAAGGTRAWQYSSWADALTDAGR
LARAMTYQMAVAGLPMGGGKSVIALPAPRHSIDPSTWARILRAHAEMIDSLNGRYWTGPD
VNTNSADMDILADETEFVFGRSPERGGAGSSAFTTALGVFEAMKATVAHRGLGSLDGLTV
LVQGLGAVGGGLAKLLAEAGAQLLVADTDTERVALADELGHTWVTLDDVLSTPCDVFAPY
AMGGVITDEVARTLDCKVVCGAAMNVLAHEAAADILHARGILYAPDYVANAGGAIHLVGR
EVLGWSEDQVHERARAIGDSLKEVFEIADKDGVTPDEAARELAERRMREASTTTATA
>Var_221
MGSIDSALNWDGEMTVTRFDAATGAHFVIRIHSTQLGPAAGGTRAWQYSSWADALTDAGR
LARAMTYQMAVAGLPMGGGKSVIALPAPRHSIDPSTWARILRAHAEMIDSLNGRYWTGPD
VNTNSADMDILADETEFVFGRSPERGGAGSSAFTTALGVFEAMKATVAHCGLGSLDGLTV
LVQGLGAVGGSLAKLLAEAGAQLLVADTDTERVALAVELGHTWVALDDVLSTPCDVFAPC
AMGGVITDEVARTLDCKVVCGAAMNVLAHEAAADILHARGILYAPDFVANAGGAIHLVGR
EVLGWSEDQVHERARAIGDTLKEVFEIADKDGVTPDEAARELAERRMREASTTTATA
>Var_222
MGSIDSALNWDGEMTVTRFDAATGAHFVIRIHSTQLGPAAGGTRAWQYSSWADALTDAGR
LARAMTYQMAVAGLPMGGGKSVIALPAPRHSIDPSTWARILRAHAEMIDSLNGRYWTGPD
VNTNSADMDILADETEFVFGRSPERGGAGSSAFTTALGVFEAMKATVAHRGLGSLYGLTV
LVQGLGAVGGSLAKLLAEAGAQLLVADTDTERVALAVELGHTWVALDDVLSTPCDVFAPC
AMGGVITDEVARTLDCKVVCGAAMNVLAHEAAADILHARGILYAPDFVANAGGAIHLVGR
EVLGWSEDQVHERVRAIGDTLKEVFEIADKDGVTPDEAARELAERRMREASTTTATA
>Var_223
MGSIDSALNWDGEMTVTRFDAATGAHFVIRIHSTQLGPAAGGTRAWQYSSWADALTDAGR
LARAMTYQMAVAGLPMGGGKSVIALPAPRHSIDTSTWARILRAHAEMIDSLNGRYWTGPD
VNTNSADMDILADETEFVFGRSPERGGAGSSAFTTALGVFEAMKATVAHRGLGSLDGLTV
LVQGLGAVGGRLAKLLAEAGAQLLVADTDTERVALAVELGHTWVALDDVLSTPCDVFAPC
AMGGVITDEVARTLDCKVVCGAAMNVLAHEAAADILHARGILYAPDFVANAGGAIHLVGR
EVLGWSEDQVHERARAIGDTLKEVFEIADKDGVTPDEAARELAERRMREASTTTATA
>Var_224
MGSIDSALNWDGEMTVTRFDAATGAHFVIRIHSTQLGHAAGGTRAWQYSSWADALTDAGR
LARAMTYQMAVAGLPMGGGKSVIALPAPRHSIDPSTWARILRAHAEMIDSLNGRYWTGPD
VNTNSADMDILADETEFVFGRSPERGGAGSSAFTTALGVFEAMKATVAHRGLGSLDGLTV
LVQGLGAVGGSLAKLLAEAGAQLLVADTDTERVALAVELGHTWVALDDVLSTPCDVFAPC
AMGGVITDEVARTLDCKVVCGAAMNVLAHEAAADILHARGILYAPDFVANAGGAIHLVGR
EVLGWSEDQVHERVRAIGDTLKEVFEIADKDGVTPDEAARELAERRMREASTTTATA
>Var_225
MGSIDSALNWDGEMTVTRFDAATGAHFVIRIHSTQLGPAAGGTRAWQYSSWADALTDAGR
LARAMTYQMAVAGLPMGGGKSVIALPAPRHSIDPSTWARILRAHAEMIDSLNGRYWTGPD
VNTNNADMDILADETEFVFGRSPERGGAGSSAFTTALGVFEAMKATVAHRGLGSLDGLTV
LVQGLGAVGGSLAKLLAEAGAQLLVADTDTERVALAVELGHTWVALDDVLSTPCDVFAPC
AMGGVITDEVARTLDCKVVCGAAMNVVAHEAAADVLHARGILYAPDFVANAGGAIHLVGR
EVLGWSEDQVHERARAIGDTLKEVFEIADKDGVTPDEAARELAERRMREASTTTATA
>Var_226
MGSIDSALNWDGEMTVTRFDAATGAHFVIRIHSTQLGPAAGGTRAWQYSSWADALTDAGR
LARAMTYQMAVAGLPMGGGKSVIALPAPRHSIDPSTWARILRAHAEMIDSLNGRYWTGPD
VNTNSADMDILADETEFVFGRSPERGGAGSSAFTTALGVFEAMKATVAHRGLGSLDGLTV
LVQGLGAVGGSLAKLLAEAGAQLLVADTDTERVALAVELGHTWVALDDVLSTPCDVFAPC
AMGGVITDEVARTLDCKVVCGAAMNVLAHEAAADILHARGILYAPDFVANAGGAIHLVGR
EVLGWSEDQVHERARAVGDTLKVVFEIADKDGVTPDEAARELAERRMREASTTTATA
>Var_227
MGSIDSALNWDGEMTVTRFDAATGAHFVIRIHSTQLGPAAGGTRAWQYSSWADALTDAGR
LARAMTYQMAVAGLPMGGGKSVIALPAPRHSIDPSTWARILRAHAEMIDSLNGRYWTGPD
VNTNSADMDIMADETEFVFGRSPERGGAGSSAFTTALGVFEAMKATVAHRGLGSLDGLTV
LVQGMGAVGGSLAKLLAEAGAQLLVADTDTERVALAVELGHTWVALDDVLSTPCDVFAPC
AMGGVITDEVARTLDCKVVCGAAMNVLAHEAAADILHARGILYAPDFVANAGGAIHLVGR
EVLGWSEDQVHERARAIGDTLKEVFEIADKDGVTPDEAARELAERRMREASTTTATA
>Var_228
MGSIDSALNWDGEMTVTRFDAATGAHFVIRIHSTQLGPAAGGTRAWQYSSWADALTDAGR
LARAMTYQMAVAGLPMGGGKSVIALPAPPHSIDPSTWARILRAHAEMIDSLNGRYWTGPD
VNTNSADMDILADETEFVFGRSPERGGAGSSAFTTALGVFEAMKATVAHRGLGSLDGLTV
LVQGLGAVGGSLAKLLAEAGAQLLVADTDTECVALAVELGHTLVALDDVLSTPCDVFAPC
AMGGVITDEVARTLDCKVVCGAAMNVLAHEAAADILHARGILYAPDFVANAGGAIHLVGR
EVLGWSEDQVHERARAIGDTLKEVFEIADKDGVTPDEAARELAERRMREASTTTATA
>Var_229
MGSIDSALNWDGEMTVTRFDAATGAHFVIRIHSTQLGPAAGGTRAWQYSSWADALTDAGR
LARAMTYQMAVAGLPMGGGKSVIALPAPRHSIDPSTWARILRAHAEMIDSLNGRYWTGPD
VNTNSADMDILADETEFVFGRSPERGGAGSSAFTTALGVFEAMKATVAHRGLGSLDGLTV
LVQGLGAVGGSLAKLLAEAGAQLLVADTDTERVALAVELGHTWVALDDVLSTPCDVFAPC
TMGGVITDEVARTLDCKVVCGAAMNVLAHEAAADILHARGILYAPDFVANAGGAIHLVGR
EVLGWSEDQVHERARAIGDTLKEVFEIADKDGVTPDEAARELAERRMREASTTTATA
>Var_230
MGSIDSALNWDGEMTVTRFDAATGAHFVIRIHSTQLGPAAGGTRAWQYSSWADALTDAGR
LARAMTYQMAVAGLPMGGGKSVIALPAPRHSIDPSTWARILRAHAEMIDSLNGRYWTGPD
VNTNSADMDILADETEFVFGRSPERGGAGSSAFTTALGVFEAMKATVAHRGLGSLDGLTV
LVQGLGAVGGSLAKLLAEAGAQLLVADTDTERVALAVELGHTWVALDDVLSTPCDVFAPC
AMGGVITDEVARTLDCKVVCGAAMNVLAHEAAADILHARGILYAPDFVANAGGAIHLVGR
EVLGWSEDQVHERARAIGDTLKEVLEIADKDGVTPDEAARELAERRMREASTTTATA
>Var_231
MGSIDSALNWDGEMTVTRFDAATGAHFVIRIHSTQLGPAAGGTRAWQYSSWADALTDADR
LARAMTYQMAVAGLPMGGGKSVIALPAPRHSIDPSTWARILRAHAEMIDSLNGRYWTGPD
VNTNSADMDILADETEFVFGRSPERGGAGSSAFTTALGVFEAMKATVAHRGLGSLDGLTV
LVQGLGAVGGSLAKLLAEAGAQLLVADTDTERVALAVELGHTWVALDDVLSTPCDVFAPC
AMGGVITDEVARTLDCKVVCGAAMNVLAHEAAADILHARGILYAPDFVANAGGAIHLVGR
EVLGRSEDQVHERARAIGDTLKVVFEIADKDGVTPDEAARELAERRMREASTTTATA
>Var_232
MGSIDSALNWDGEMTLTRFDAATGAHFVIRIHSTQLGPAAGGTRAWQYSSWADALTDAGR
LARAMTYQMAVAGLPMGGGKSVITLPAPRHSIDPSTWARILRAHAEMIDSLNGRYWTGPD
VNTNSADMDILADETEFVFGRSPERGGAGSSAFTTALGVFEAMKATVALRGLGSLDGLTV
LVQGLGAVGGSLAKLLAEAGAQLLVADTDTERVALAVELGHTWVALDDVLSTPCDVFAPC
AMGGVITDEVARTLDCKVVCGAAMNVLAHEAAADILHARGILYAPDFVANAGGAIHLVGR
EVLGWSEVQVHERARAIGDTLKEVFEIADKDGVTPDEAARELAERRMREASTTTATA
>Var_233
MGSIDSALNWDGEMTVTRFDAATGAHFVIRIHSTQLGPAAGGTRAWQYSSWADALTDAGR
LARAMTYQMAVAGLPMGGGKSVIALPAPRHSIDPSTWARILRAHAEMIDSLNGRYWTGPD
VNTNSADMDILADETEFVFGRSPEHGGAGSSAFTTVLGVFEAMKATVAHRGLGSLDDLTV
LVQGLGAVGGSLAKLLAEAGAQLLVADTDTERVALAVELGHTWVALDDVLSTPCDVFAPC
AMGGVITDEVARTLDCKVVCGAAMNVLAHEAAADILHARGILYAPDFVANAGGAIHLVGR
EVLGWSEDQVHERARAIGDTLKEVFEIADKDGVTPDEAARELAERRMREASTTTATA
>Var_234
MGSIDSALNWDGEMTVTRFDAATGAHFVIRIHSTQLGPAAGGTRAWQYSSWADALTDAGR
LARAMTYQMAVAGLPMGGSKSVIALPAPRHSIDPSTWARILRAHAEMIDSLNGRYWTGPD
VNTNSADMDILADETEFVFGRSPERGGAGSSAFTTALGVFEAMKATVAHRGLGSLDGLTV
LVQGLGAVGGSLAKLLAEAGAQLLVADTDTERVALAVEVGHTWVALDDVLSTPCDVFAPC
AMGGVITDEVARTLDCKVVCGAAMNVLAHEAAADILHARGILYAPDFVANAGGAIHLVGR
EVLGWSEDQVHERARAIGDTLKEVFEIADKDGVTPDEAARELAERRMREASTTTATA
>Var_235
MGSIDSALNWDGEMTVTRFDAATGAHFVIRIHSTQLGPAAGGTRAWQYSSWADALTDAGR
LARAMTYQMAVAGLPMGGGKSVIALPAPRHSIDPSTWARILRAHAEMIDSLNGRYWTGPD
VNTNSADMDILADETEFVFGRSPERGCAGSSAFTTALGVFEAMKATVAHRGLGSLDGLTV
LVQGLGAVGGSLAKLLAEAGAQLLVADTDTERVALAVELGHTWVALDDVLSTPCDVFAPC
AMGGVITDEVARTLDCKVVCGAAMNVLAHEAAADILHARGILYAPDFVANAGGAIHLVGR
EVLGWSEDQVHERARAIGDTLKEVFEIADKDGVTPDEAARELAERRMREASTTTATA
>Var_236
MGSIDSALNWDGEMTVTRFDAATGAHFVIRIHSTQLGPAAGGTRAWQYSSWADALTDAGR
LARAMTYQMAVAGLPMGGGKSVIALPTPRHSIDPSTWARILRAHAEMIDSLNGRYWTGPD
VNTNSADMDILADETEFVFGRSPERGGAGSSAFTTALGVFEAMKAAVAHRGPGSLDGLTV
LVQGLGAVGGSLAKLLAEAGAQLLVADTDTERVALAVELGHTWVALDDVLSTPCDVFAPC
AMGGVITDEVARTLDCKVVCGAAMNVLAHEAAADILHARGILYAPDFVANAGGAIHLVGR
EVLGWSEDQVHERARAIGDTLREVFEIADKDGVTPDEAARELAERRMREASTTTATA
>Var_237
MGSIDSALNWDGEMTVTRFDAATGAHFVIRIHSTQLGPAAGGTRAWQYSSWADALTDAGR
LARAMTYQMAVAGLPMGGGKSVIALPAPRHSIDPSTWARILSAHAEMIDSLNGRYWTGPD
VNTNSADMDILADETEFVFGCSPERGGTGSSAFTTALGVFEAMKATVAHRGLGSLDGLTV
LVQGLGAVRGSLAKLLAEAGAQLLVADTDTERVALAVELGHTWVALDDVLSTTCDVFAPC
AMGGVITDEVARTLDCKVVCGAALNVLAHEAAADILHARGILYAPDFVANAGGAIHLVGR
EVLGWSEDQVHERARAIGDTLKEVFEIADKDGVTPDEAARELAERRMREASTTTATA
>Var_238
MGSIDSALNWDGEMTVTRFDAATGAHFVIRIHSTQLGPAAGGTRALQYSSWADALTDAGR
LARAMTYQMAVAGLPMGGGKSVIALPAPRHSIDPSTWARILRAHAEMIDSLNGRYWTGPD
VNTNSADMDILADETEFVFGRSPERGGAGSSAFTTALGVFEAMKATVAHRGLGSLDGLTV
LVQGLGAVGGSLAKLLAEAGAQLLVADTDTERVALAVELGHTWVALDDVLSTPCDVFAPC
AMGGVITDEVARTLDFKVVCGAAMNVLAHEAAADILHARGILYAPDFVANAGGAIHLVGR
EVLGWSEDQVHERARAIGDTLKEVFEIADKDGVTPDEAARELAERRMREASTTTATA
>Var_239
MGSIDSALNWDGEMTVTRFDAATGAHFVIRIHSTQLGPAAGGTRAWQYSSWADALTDAGR
LARAMTYQMAVAGLPMGGGKSVIALPAPRHSIDPSTWARILRAHAEMIDSLNGRYWTGPD
VNTNSADMDILADETEFVFGRSLERGGAGSSAFTTALGVFEAMKATVAHRGLGSLDGLTV
LVQGLGAVGGSLAKLLAEAGAQLLVADTDTERVALAVELGHTWVALDDVLSTPCDVFAPC
AMGGVITDEVARTLDCKVVCGAAMNVLAHEAAADILHARGILYAPDFVANAGGAIHLVGR
EVLGWSEDQVHERARANGDTLKEVFEIADKDGVTPDEAARELAERRMREASTTTATA
>Var_240
MGSIDSALNWDGEMTVTRFDAATGAHFVIRIHSTQLGPAAGGTRAWQYSSWADALTDAGR
LAREMTYQMAVAGLPMGGGKSVIALPAPRHSIDPSTWARILSAHAEMIDSLNGRYWTGPD
VNTNSADMDILADETEFVFGRSPERGGAGSSAFTTALGVFEAMKATVAHRGLGSLDGLTV
LVQGLGAVGGSLAKLLAEAGAQLLVADTDTERVALAVELGHTWVALDDVLSTPCDVFAPC
AMGGVITDEVARTLDCKVVCGAAMNVLAHEAAADILHARGILYAPDFVANAGGAIHLVGR
EVLGWSEDQVHERARAIGDTLKEVFEIADKVGVTPDEAARELAERRMREASTTTATA
>Var_241
MGSIDSALNWDGEMTVTRFDAATGAHFVIRIHSTQLGPAAGGTRAWQYSSWADALTDAGR
LARAMTYQMAVAGLPMGGGKSVIALPAPRHSIDPSTWARILRAHAEMIDSLNGRYWTGPD
VNTNSADMDILADETEFVFGRNPERGGAGSSAFTTALGVFEAMKATVAHRGLGSLDGLTV
LVQGLGAVGGSLAKLLAEAGAQLLVADTDTERVALAVELGHTWVALDDVLSTPCDVFAPC
AMGGVITDEVARTLDCKVVCGAAMYVLAHEAAADILHARGILYAPDFVANAGGTIHLVGR
EVLGWSEDQVHERARAIGDTLKEVFEIADKDGVTPDEAARELAERRMREASTTTATA
>Var_242
MGSIDSALNWDGEMTVTRFDAATGAHFVIRIHSTQLGPAAGGTRAWQYSSWADALTDAGR
LARAMTYQMAVAGLPMGGGKSVIALPAPRHSIDPSTWARILRAHAEMIDSLNGRYWTGPD
VNTNSADMVILADETEFVFGRSPERGGAGSSAFTTALGVFEAMKATVAHRGLGSLDGLTV
LVQGLGAVGGSLAKLLAEAGAQLLVADTDTERVALAVELGHTWVALDDVLSTPCDVFAPC
AMGGVITDEVARTLDCKVVCGAAMNVLAHEAAADILHARGILYAPDFIANAGGAIHLVGR
EVLGWSEDQVHERARAIGDTLKEVFEIADKDDVTPDEAARELAERRMREASTTTATA
>Var_243
MGSIDSALNWDGEMTVTRFDAATGAHFVIRIHSTQLGPAAGGTRAWQYSSWADALTDAGR
LARVMTYQMAVAGLPMGGGKSVIALPVPRHSIDPSTWARILRAHAEMIDSLNGRYWTGPD
VNTNSADMDILADETEFVFGRSPERGGAGSSAFTTALGVFEAMKATVAHRGLGSLDGLTV
LVQGLGAVGGSLAKLLAEAGAQLLVADTDTERVALAVELGHTWVALDDVLSTPCDVFAPC
AMGGVITDEVARTLDCKVVCGAAMNVLAHEAAADILHARGILYAPDFVANAGGAIHLVGR
EVLGWSEDQVHERARAIGDTLKEVFEIADKDGVTPDEAARELAERRMREASTTTATA
>Var_244
MGSIDSALNWDGEMTVTRFDAATGAHFVIRIHSTQLGPAAGGTRAWQYSSWADALTDAGR
LARAMTYQMAVAGLPMGGGKSVIALPAPRHSIDPSTWARILRAHAEMIDSLNGRYWTGPD
VNTNSADMDILADETEFVFGRSPERGGAGSSAFTTALGVFEAMKATVAHRGLGSLDGLTV
LVQGLGAVGGSLAKLLAEAGAQLLVADTDTERVALAVELGHTWVALDDVLSTPCDVFAPC
AMGGVITDEVARTLDCKVVCGAAMNVLAHEAAADILHARGILYAPDFVTNAGGAIHLVGR
EVLGWCEDQVHERARAIGDTLKEVFEIADKDGVTPDEAARELAERRMREASTTTATA
>Var_245
MGSIDSALNWDGEMTVTRFDAATGAHFVIRIHSTQLGPAAGCTRAWQYSSWADALTDAGR
LARAMTYQMAVAGLPMGGGKSVIALPAPRHSIDPSTWARILRAHAEMIDSLNGRYWTGPD
VNTNSADMDILADETEFVFGRSPERGGAGSSAFTTALGVFEAMKATVAHRGLGSLDGLTV
LVQGLGAVGGSLAKLLAEAGAQLLVADTDTERVALAVELGHTWVALDDVLSTPCDVFAPC
AMGGVITDEVARTLDCKVVCGAAMNVLAHEAAADILHARGILYAPDFVANAGGAIHLVGR
EVLGWSEDQVHERARAIGDTLKEVFEIADKDGVTPDEAARELAERRMREASTTTATA
>Var_246
MGSIDSALNWDGEMTVTRFDAATGAHFVIRIHSTQLGPAAGGTRAWQYSSWADALTDAGR
LARAMTYQMAVAGLPMGGGKSVIALPAPRHSIDPSTWARILRAHAEMIDSLNGRYWTGPD
VNTNSADMDILADETEFVFGRSPERGGAGSSAFTTALGVFEAMKATVAHRGLGSLDGLTV
LVQGLGAVGGSLAKLLAEEGAQLLVADTDTERVALAVELGHTWVALDDVLSTPCDVFAPC
AMGGVITDEVARTLDCKVVCGAAMNVLAHEAAADILHARGIQYAPDFVANAGGAIHLVGR
EVLGWSEDQVHERARAIGDTLKEVFEIADKDGVTPDEAARELAERRMREASTTTATA
>Var_247
MGSIDSALNWDGEMTVTRFDAATGAHFVIRIHSTQLGPAAGGTRAWQYSSWADALTDAGR
LARAMTYQMAVAGLPMGGGKSVIALPAPRHSIDPSTWARILRAHAEMIDSLNGRYWTGPD
VNTNSADMDILADETEFVFGRSPERGGAGSSAFTTALGVFEAMKATVAHRGLGSLDGLTV
LVQGLGAVGGSLAKLLAEAGAQLLVADTDTERVALAVELGHTWVALDDVLSTPCDVFAPC
ALGGVITDEVARTLDCKVVCGAAMNVLAHEAAADILHARGILYAPDFVANAVGAIHLVGH
EVLGWSEDQVHERARAIGDTLKEVFEIADKDGVTPDGAARELAERRMREASTTTATA
>Var_248
MGSIDSALNWDGEMTVTRFDAATGAHFVIRIHSTQLGPAAGGTRAWQYSSWADALTDAGR
LARAMTYQMAVAGLPMGGGKSVIALPAPRHSIDPSTWARILRAHAEMIDSLNGRYWTGPD
VNTNSADMDILADETEFVFGRSPERGGAGSSAFTTALGVFEAMKATVAHRGLGSLDGLTV
LVQGLGAVGGSLAKLLAEAGAQLLVADTDTERVALAVELGHTWVALDDVLSTPCDVFAPC
AMGGVITDEVARTLDCKVVCGAAMNVLAHEAAADILHARGVLYAPDFVANAGGAIHLVGR
EVLGWSEDQVHERARAIGDTLKEVFEIADKDGVTPDEAARELAERRMREASTTTATA
>Var_249
MGSIDSALNWDGEMTVTRFDAATGAHFVIRIHSTQLGPAAGGTRAWQYSSWADALTDAGR
LARAMTYQMAVAGLPVGGGKSVIALPAPRHSIDPSTWARILRAHAEMIDSLNGRYWTGPD
VNTNSADMDILADETEFVFGRSPERGGAGSSAFTTALGVFEAMKATVAHRGLGSLDGLTV
LVQGLGAVGGSLAKLLAEAGAQLLVADTDTERVALAVELGHTWVALDDVLSTPCDVFAPC
AMGGVITDEVARTLDCKVVCGAAMNVLAHEAAADILHARGIPYAPDFVANAGGAIHLVGR
EVLGWSEDQVHERARAIGDTLKEVFEIADKDGVTPDEAARELAERRMREASTTTATA
>Var_250
MGSIDSALNWDGEMTVTRFDAATGAHFVIRIHSTQLGPAAGGTRAWQYSSWADALTDAGR
LARAMTYQMAVAGLPMGGGKSVIALPAPRHSIDPSTWARILRAHAEMIDSLNGRYWTGPD
VNTNSADMDILADETEFVFGRSPERGGAGSSAFTTALGVFEAMKATVAHRGLGSLDGLTV
LVQGLGAVGGSLAKLLAEAGAQLLVADTDTERVALAVELGHTWVALDDDLSTPCDVFAPC
AMGGVITDEVARTLDCKVVCGAAMNVLAHEAAADILHARGILYAPDFVANAGGAIHLVGR
EVLGWSEDQVHERARAIGDTLKEVFEIADKDGVTPDEAAREMAERRMREASTTTATA
>Var_251
MGSIDSALNWDGEMTVTRFDAATGAHFVIRIHSTQLGPAAGGTRAWQYSSWADALTDAGR
LARAMTYQMAVAGLPMGGGKSVIALPAPRHSIDPSTWARILRAHAEMIDSLNGRYWTGPD
VNTNSADMDILADETEFVFGRSPERGGAGSSAFTTALGVFEAMKATVAHRGLGSLDGLTI
LVQGLGAVGGSLAKLLAEAGAQLLVADTDTERVALAVELGHTWVALDDVLSTPCDVFAPC
AMGGVITDEVARTLDCKVVCGAAMNVLAHEAAADILHARGILYAPDFVANAGGAIHLVGR
EVLGWSEDQVHERARAIGDTLKEVFEIADKDGVTPDEAARELAERRMREASTTTATA
>Var_252
MGSIDSALNWDGEMTVTRFDAATGAHFVIRIHSTQLGPAAGGTRAWQYSSWADALTDAGR
LARAMTYQMAVAGLPMGGGKSVIALPAPRHSIDPSTWARILRAHAEMIDSLNGRYWTGPD
VNTNSADMDILADETEFVFGRSPERGGAGSSAFTTALGVFEAMKATVAHRGLGSLDGLTV
LVQGLDAVGGSLAKLLAEAGAQLLVADTDTERVALAVELGHTWVALDDVLSTPCDVFAPC
AMGGVITDEVARTLDFKVVCGAAMNVLAHEAAADILHARGILYAPDFVANAGGAIHLVGR
EVLGWSEDQVHERARAIGDTLKEVFEIADKDGVTPDEAARELAERRMREASTTTATA
>Var_253
MGSIDSALNWDGEMTVTRFDAATGAHFVIRILSTQLGPAAGGTRAWQYSSWADALTDAGR
LARAMTYQMAVAGLPMGGGKSVIALPAPRHSIDPSTWARILRAHAEMIDSLNGRYWTGPD
VNTNSADMDILADETEFVFGRSPERGGAGSSAFTTALGVFEAMKATVAHRGLGSLDGLTV
LVQGLGAVGGSLAKLLAEAGAQLLVADTDTERVALAVELGHTWVALDDVLSTPCDVFAPC
AMGGVITDEVARTLDCKVVCGAAMNVLAHEAAADILHARGILYAPDFVANAGGAIHLVGR
EVLGWSEDQVHERARAIGDTLKEVFEIADKDGVTPDEAARELAERRMREASTTTATA
>Var_254
MGSIDSALNWDGEMTVTRFDAATGAHFVIRIHSTQLGPAAGGTRAWQYSSWADALTDAGR
LARAMTYQMAVAGLPMGGGKSVIALPAPRHSIDPRTWARILRAHAEMIDSLNGRYWTGPD
VNTNSADMDILADETEFVFGRSPERGGAGSSAFTTALGVFEAMKATVAHRGLGSLDGLTV
LVQGLGAVGGSLAKLLAEAGAQLLVADTDTERVALAVELGHTWVALDDVLSTPCDVFAPC
AMGGVITDEVARTLDCKVVCGAAMNVLAHEAAADILHARGILYAPDFVANAGGAIHLVGR
EVLGWSEDQVHERARAIGDTLKEVFEIADKDGVTADEAARELAERRMREASTTTATA
>Var_255
MGSIDSALNWDGEMTVTRFDAATGAHFVIRIHSTQLGPAAGGTRAWQYSSWADALTDAGR
LARAMTYQMAVAGLPMGGGKSVIALPAPRHSIDPSTWARILRAHAEMIDSLNGRYWTGPD
VNTNSADMDILADGTEFVFGRSPERGGAGSSAFTTALGVFEAMKATVAHRGLGSLDGLTV
LVQGLGAVGGSLAKLLAEAGAQLLVADTDTERVALAVELGHTWVALDDVLSTPCDVFAPC
AMGGVITDEVARTLDCKVVCGAAMNVLAHEAAADILHARGILYAPDFVANAGGAIHLVGR
EVLGWSEDQVHERARAIGDTLKEVFEIADKDGVTPDEAARELAERRMREASTTTATA
>Var_256
MGSIDSALNWDGEMTVTRFDAATGAHFVIRIHSTQLGPAAGGTRAWQYSSCADALTDAGR
LARAMTYQMAVAGLPMGGGKSVIALPAPRHSIDPSTWARILRAHAEMIDSLNGRYWTGPD
VNTNSADMDILADETEFVFGRSPERGGAGSSAFTTALGVFEAMKATVAHRGLGSLDGLTV
LVQGLGAVGGSLAKLLAEAGAQLLVADTDTERVALAVELGHTWVALDDVLSTPCDVFAPC
AMGGVITDEVARTLDCKVVCGAAMNVLAHEAAADILHARGILYAPDFVANAGGAIHLVGR
EVLGWSEDQVHERARAIGDTLKEVFEIADKDGVTPDEAARELAERRMREASTTTATA
>Var_257
MGSIDSALNWDGEMTVTRFDAATGAHFVIRIHSTQLGPAAGGTRAWQYSSWADALTDAGR
LARAMTYQMAVAGLPMGGGKSVIALPAPRHSIDPSTWARILRAHAEMIDSLNGRYWTGPD
VNTNSADMDILADETEFVFGRSPERGGAGSSAFTTALGVFEAMKATVAHRGLGSLDGLTV
LVQGLGAVGGSLAKLVAEAGAQLLVADTDTERVALAVELGHTWVALDDVLSTPCDVFAPC
AMGGVITDEVARTLDCKVVYGAAMNVLAHEAASDILHARGILYAPDFVANAGGAIHLVGR
EVLGWSEDQVHERARAIGDTLKEVFEIADKDGVTPDEAARELAERRMREASTTTATA
>Var_258
MGSIDSALNWDGEMTVTRFDAATGAHFVIRIHSTQLGPAAGGTRAWQYSSWADALTDAGR
LARAMTYQMAVAGLPMGGGKSVIALPAPRHSIDPSTWARILRAHAEMIDSLNGRYWTGPD
VDTNSADMDILADETEFVFGRSPERGGAGSSAFTTALGVFEAMKATVAHRGLGSLDGLTV
LVQGLGAVGGSLAKLLAEAGAQLLVADTDTERVALAVELGHTWVALDDVLSTPCDVFAPC
AMGGVITDEVARTLDCKVVCGAAMNVLAHEAAADILHARGILYAPDFVANAGGAIHLVGR
EVLGWSEDQVHERARAIGDTLKEVFEIADKDGVTPDEAARELAERRMREASTTTATA
>Var_259
MGSIDSALNWDGEMTVTRFDAATGAHFVIRIHSTQLGPAAGGTRAWQYSSWADALTDAGR
LARAMTYQMAVAGLPMGGGKSVIALPAPRHSIDPSTWARILRAHAEMIDSLNGRYWTGPD
VNTNSADMDILADETEFVFGRSPERGGAGSSAFTTALGVFEAMKATVAHRGLGSLDGLTV
LVQGLGAVGGSLAKLLAEAGAQLLVADTDTERVALAVELGHTWVALDDVLSTPCDVFAPC
AMGGVITDEVARTLDCKVVCGAAMNVLAHEAAADTLHARGILYAPDFVANAGGAIHLVGR
EVLGWSEDQVHERARAIGDTLKEVFEIADKDGVTPDEAARELAERRMREASTTTATA
>Var_260
MGSIDSALNWDGEMTVTRFDAATGAHFVIRIHSTQLGPAAGGTRAWQYSSWADALTDAGR
LARAMTYHMAVAGLPMGGGKSVIALPAPRHSIDPSTWARILSAHAEMIDSLNGRYWTGPD
VNTNSADMDILADETEFVFGRSPERGGAGSSAFTTALGVFEAMKATVAHRGLGSLDGLTV
LVQGLGAVGGSLAKLLAEAGAQLLVADTDTERVALAVELGHTWVALDDVLSTPCDVFAPC
AMGGVITDEVARTLDCKVVCGAAMNVLAHEAAADILRARGILYAPDFVANAGGAIHLVGR
EVLGWSEDQVHERARAIGDTLKVVFEIADKDGVTPDEAARELAERRMREASTTTATA
>Var_261
MGSIDSALNWDGEMTVTRFDAATGAHFVIRIHSTQLGPAAGGTRAWQYSSWADALTDAGR
LARAMTYQMAVAGLPMGGGKSVIALPAPRHSIDPSTWARILRAHAEMIDSLNGRYWTGPD
VNTNSADMDILADETEFVFGRSPERGGAGSSAFTTALGVFEAMKATVAHRGLGSLDGLTV
LVQGLGAVGGSLAKLLAEAGAQLLVADTDTERVALAVELGHTWVALDDVLSTPCDVCAPC
AMGGVITDEVARTLDCKVVCGAAMNVLAHEAAADSLHARGILYAPDFVTNAGGAIHLVGR
EVLGWSEDQVHERARAIGDTLKEVFEIADKDGVTPDESARELAERRMREASTTTATA
>Var_262
MGSIDSALNWDGEMTVTRFDAATGAHFVIRIHSTQLGPAAGGTRAWQYSSWADALTDAGR
LARAMTYQMAVAGLPMGGGKSVIALPAPRHSIDPSTWARILRAHAEMIDSLNGRYWTGPD
VNTNSADMDILADETEFVFGRSPERGGAGSSAFTTALGVFEAMKATVAHRGLGSLDGLTV
LVQGLGAVGGSLAKLLAEAGAQLLVADTDTERVALAVELGHTWVALDDVLSTPCDVFAPC
AMGGVITDEVARTLDCKVVCGAAMNVLAHEAAADILHARGILYAPDFVANAGGAIHLVGR
EVLGWSEDQVHERARAIGDTLKEVFEIADKDGVTPDEVARELAERRMREASTTTATA
>Var_263
MGSIDSALNWDGEMTVTRFDAATGAHFVIRIHSTQLGPAAGGTRAWQYSSWADALTDAGR
LARAMTYQMAVAGLPMGGGKSVIALPAPRHSIDPSTWARILRAHAEMIDSLNGRYWTDPD
VNTNSADMDILADETEFVFGRSPERGGAGSSAFTTALGVFVAMKATVAHRGLGSLDGLTV
LVQGLGAVGGSLAKLLAEAGARLLVADTDTERVALAVELGHTWVALDDVLSTPCDVFAPC
VMGGVITDEVARTLDCKVVCGAAMNVLAHEAAADILHARGILYAPDFVANAGGAIHLVGR
EVLGWSEDQVHERARAIGDTLKEVFEIADKDGVTPDEAARELAERRMREASTTTATA
>Var_264
MGSIDSALNWDGEMTVTRFDAATGAHFVIRIHSTQLGPAAGGTRAWQYSSWADALTDAGR
LARAMTYQMAVAGLPMGGGKSVIALPAPRHSIDPSTWARILRAHAEMIDSLNGRYWTGPD
VNTNSADMDILADETEFVFGRSPEHGGAGSSAFTTALGVFEAMKATVAHRGLGSLDGLTV
LVQGLGAVGGSLAKLLAEAGAQLLVADTDTERFALAVELGHTWVALDDVLSTPCDVFAPC
AMGGVITDEVARTLDCKVVCGAAMNVLAHEAAADILHARGIPYAPDFVANAGGAIHLVGR
EVLGWSEDQVHERARAIGDTLKEVFEIADKDGVTPDEAARELAERRMREASTTTATA
>Var_265
MGSIDSALNWDGEMTVTRFDAATAAHFVIRIHSTQLGPAAGGTRAWQYSSWADALTDAGR
LARAMTYQMAVAGLPMGGGKSVIALPAPRHSIDPSTWARILRAHAEMIDSLNGRYWTGPD
VNTNSADMDILADETEFVFGRSPERGGAGSSAFTTALGVFEAMKATVAHRGLGSLDGLTV
LVQGLGAVGGSLAKLLAEAGAQLLVADTDTERVALAVELGHTWVALDDVLSTPCDVFAPC
AMGGVITDEVARTLDCKVVCGAAMNVLAHEAAADILHARGILYAPDFVANAGGAIHLVGR
EVLGWSEDQVHERARAIGDTLKEVFEIADKDGVTPDEAARELAERRMREASTTTATA
>Var_266
MGSIDSALNWDGEMTVTRFDAATGAHFVIRIHSTQLGPAAGGTRAWQYNSWADALTDAGR
LARAMTYQMAVAGLPMGGGKSVIVLPAPRHSIDPSTWARILRAHAEMIDSLNGRYWTGPD
VNTNSADMDILADETEFVFGRSPERGGAGSSAFTTALGVFEAMKATVAHRGLGSLDGLTV
LVQGLGAVGGSLAKLLAEAGAQLLVADTDTERVALAVELGHTWVALDDVLSTPCDVFAPC
AMGGVITDEVARTLDCKVVCGAAMNVLAHEAAADILHARGILYAPDFVANAGGAIHLVGR
EVLGWSEDQVHERARAIGDTLKEVFEIADKDGVTPDEAARELAERRMREASTTTATA
>Var_267
MGSIDSALNWDGEMTVTRFDAATGAHFVIRIHSTQLGPAAGGTRAWQYSSWADALTDAGR
LARAMTYQMAVAGLPMGGGKSVIALPAPRHSIDPSTWARILRAHAEMIDSLNGRYWKGPD
VNTNSADMDILADETEFVFGRSPERGGAGSSAFTTALGVFEAMKATVAHRGLGSLDGLTV
LVQGLGAVGGSLAKLLAEAGAQLLVADTDTERVALAVELGHTWVALDDVLSTPCDVFAPC
AMGGVITDEVARTLDCKVVCGAAMNVLAHEAAADILHARGILYAPDFVAYAGGAIHLVGR
EVLGWSEDQVHERARAIGDTLKEVFEIADKDGVTPDEAARELAERRMREASTTTATA
>Var_268
MGSIDSALNWDGEMTVTRFDAATGAHFVIRIHSTQLGPAAGGTRAWQYSSWADALTDAGR
LARAMTYQMAVAGLPMGGGKSVIALPAPRHSIDPSTWARILRAHAEMIDSLNGRYWTGPD
VNTNSADMDILADETEFVFGRSPERGGAGSSAFTTALGVFEAMKATVAHRGLGSLDGLTV
LVQGLGAVGGSLAKLLAEAGAQLLVADTDTERVALAVELGHTWVALDDVLSTPCDVFAPC
AMGGVITDEVACTLDCKVVCGAAMNVLAHEAAADILHARGILYAPDFVANAGGAIHLVGR
EVLGWSEDQVHERARAIGDTLKEVFEIADKDGVTPDEAARELAERRMREASTTTATA
>Var_269
MGSIDSALNWDGEMTVTRFDAATGAHFVIRIHSTQLGPAAGGTRAWQYSSWADALTDAGR
LARAMTYQMAVAGLPMGGGKSVIALPAPRHSIDPSTWARILRAHAEMIDSLNGRYWTGPD
VNTNSADMDILADETEFVFGRSPERGGAGSSAFTTALGVFEAMKATVAHRGLGSLDGLTV
LVQGLGAVGGSLAKLLAEAGAQLLVADTYTERVALAVELGHTWVALDDVLSTPCDVFAPC
AMGGVITDEVARTLDCKVVCGAAMNVLAHEAAADILHARGILYAPDFVANAGGAIHLVGR
EVLGWSEDQVHERARAIGDTLKEVFEIADKDGVTPDEAARELAERRMREASTTTATA
>Var_270
MGSIDSALNWDGEMTVTRFDAATGAHFVIRIHSTQLGPAAGGTRAWQYSSWADTLTDAGR
LARAMTYQMAVAGLPMGGGKSVIALPAPRHSIDPSTWARILRAHAEMIDSLNGRYWTGPD
VNTNSADMDILADETEFVFGRSPERGGAGSSAFTTALGVFEAMKATVAHRGLGSLDGLTV
LVQGLGAVGGSLAKLLAEAGAQLLVADTDTERVALAVELGHTWVALDDVLSTPCDVFAPC
AMGGVITDEVARTLDCKVVCGAAMNVLAHEAAADILHARGILYAPDFVANAGGAIHLVGR
EVLGWSEDQVHERARAIGDTLKEVFEIADKDGVTPDEAARELAERRMREASTTTATA
>Var_271
MGSIDSALNWDGEMTVTRFDAATGAHFVIRIHSTQLGPAAGGTRAWQYSSWADALTDAGR
LARAMTYQMAVAGLPMGGGKSVIALPAPRHSIDPSTWARILRAHAEMIDSLNGRYWTGPD
VNTNSADMDILADETEFVFGRSPERGGAGSSAFTTALGVFEAMKATVAHRGLGSLDGLTV
LVQGLGAVGGSLAKLLAEAGAQLLVADTDTERVALAVELGHTWVALDDVLSTPCDVFAPC
AMGGVITDEVARTLDCKVVCGAAMNVLAHEAAADILHARGILYAPDFVANAGGAIHLVGR
EVLGWSEVQVHERARAIGDTLKEVFEIADKDGVTPDEAARELAERRMREASTTTATA
>Var_272
MGSIDSALNWDGEMTVTRFDAATGAHFVIRIHSTQLGPAAGGTRAWQYSSWADALTDAGR
LARAMTYQMAVAGLPMGGGKSVIALPAPRHSIDPSTWARILRAHAEMIDSLNGRYWTGPD
VNTNSADMDILADETEFVFGRSPERGGAGSSAFTTALGVFEAMKATVAHRGLGSLDGLTV
LVQGLGAVGGSLAKLLAEAGAQLLVADTDTERVALAVELGHTWVALDDVLSTPCDVFAPC
AMGGVITDEFARTLDCKVVCGAAMNVLAHEAAADILHARGILYAPDFVANAGGAIHLVGR
EVLGWSEDQVHERARAIGDTLKEVFEIADKDGVTPDEAACELAERRMREASTTTATA
>Var_273
MGSIDSALNWDGEMTVTRFDAATGAHFVIRIHSTQLGPAAGGTRAWQYSSWADALTDAGR
LARAMTYQMAVAGLPMGGGKSVIALPAPRHSIDPSTWARILRAHAEMIDSLNGRYWTGPD
VNTNSADMDILADETEFVFGRSPERGGAGSSAFTTALGVFEAMKATVAHRGLGSLDGLTV
LVQGLGAVGGSLAKLLAEAGAQLLVADTDTERVALAVQLGHTWVALDDVLSTPCDVFAPC
AMGGVITDEVARTLDCKVVCGAAMNVLAHEAAADILHARGILYAPDFVANAGGAIHLVGR
EVLGWSEDQVHERARAIGDTLKVVFEIADKDGVTPDEAARELAERRMREASTTTATA
>Var_274
MGSIDSALNWDGEMTVTRFDAATGAHFVIRIHSTQLGPAAGGTRAWQYSSWADALTDAGR
LTRAMTYQMAVAGLPMGGGKSVIALPAPRHSIDPSTWARILRAHAEMIDSLNGRYWTGPD
VNTNSADMDILADETEFVFGRSPERGGAGSSAFTTALGVFEAMKATVAHRGLGSLDGLTV
QVQGLGAVGGSLAKLLAEAGAQLLVADTDTERVALAVELGHTWVALDDVLSTPCDVFAPC
AMGGVITDEVARTLDCNVVCGAAMNVLAHEAAADILYARGILYAPDFVANAGGAIHLVGR
EVLGWSEDQVHERARAIGDTLKEVFEIADKDGVTPDEAARELAERRMREASTTTATA
>Var_275
MGSIDSALNWDGEMTVTRFDAATGAHFVISIHSTQLGPAAGGTRAWQYSSWADALTDAGR
LARAMTYQMAVAGLPMGGGKSVIALPAPRHSIDPSTWARILHAHAEMIDNLNGRYWTGPD
VNTNSADMDILADETEFVFGRSPERGGAGSSAFTTALGVFEAMKATVAHRGLGSLDGLTV
LVQGLGAVGGSLAKLLAEAGAQLLVADTDTERVALAVELGHTWVALDDVLSTPCDVFAPC
AMGGVITDEVARTLDCKVVCGAAMNVLAHEAAADILHARGILYAPDFVANAGGAIHLVGR
EVLGWSEDQVHERARAIGDTLKEVFEIADKDGVTPDEAARELAERRMREASTTTATA
>Var_276
MGSIDSALNWDGEMTVTRFDAATGAHFVIRIHSTQLGPAAGGTRAWQYSSWADALTDAGR
LARAMTYQMAVAGLPMGGGKSVIALPAPRHSIDPSTWARILRAHAEMIDSLNGRYWTGPD
VNTNSADMDILADETEFVFGRSPERGGAGSSAFTTALGVFEAMKATVAHRGLGSLDGLTV
LVQGLGAVGGSLAKLLAEAGAQLLVADTDTERVALAVELGHTWVALDDVLSTPCDVFAPC
AMGGVITDEVARTLDCKVVCGAAMNVLAHEAAADILHARGILYAPDFVANAGGAIHLVGR
EVLGWSEDQVHERARAIGDTLKEVFEIADKDGITPDEAARELAERRMREASTTTATA
>Var_277
MGSIDSALNWDGEMTVTRFDAATGAHFVIRIHSTQLGPAAGGTRAWQYSSWADALTDAGR
LARAMTYQMAVAGLPMGGGKSVIALPAPRHSIDPITWARILRAHAEMIDSLNGRYWTGPD
VNTNSADMDILADETEFVFGRSPERGGAGSSAFTTALGVFEAMKATVAHRGLGSLDGLTV
LVQGLGAVGGSLAKLLAEAGAQLLVADTDTERVALAVELGHTWVALDDVLSTSCDVFAPC
AMGGVITDEVARTLDCKVVCGAAMNVLAHEAAADILHARGILYAPDFVANAGGAIHLVGR
EVLGWSEDQVHERARAIGDTLKEVFEIADKDGVTPDEAARELAERRMREASTTTATA
>Var_278
MGSIDSALNWDGEMTVTRFDAATGAHFVIRIHSTQLGPAAGGTRAWQYSSWADALTDAGR
LARAMTYQMAVAGLPMGGGKSVIALPAPRHSIDPSTWARILRAHAEMIDSLNGRYWTGPD
VNTNSADMDILADETEFVFGRSPERGGAGSSAFTTALGVFEAMKATVAHRGLGSLDGLTV
LVQGLGAVGGSLAKLLAEAGAQLLVADTDTEHVALAVELGHTWVALDDVLSTPCDVFAPC
AMGGVITDEVARTLDCKVVCGAAMNVLAHEAAADILHARGILYAPDFVANAGGAIHLVGR
EVLGWSEDQVHERARAIGDTLKEVFEIADKDGVTPDEAARELAERRMREASTTTATA
>Var_279
MGSIDSALNWDGEMTVTRFDAATGAHFVIRIHSTQLGPAAGGTRAWQYSSWADALTDASR
LARAMTYQMAVAGLPMGGGKSVIALPAPRHSIDPSTWARILRAHAEMIDSLNGRYWTGPD
VNTNSADMDILADETEFVFGRSPERGGAGSSAFTTALGVFEAMKATVAHRGLGSLDGLTV
LVQGLGAVGGSLAKLLAEAGAQLLVADTDTERVALAVELGHTWVALDDVLSTPCDVFAPC
AMGGVITDEVARTLDCKVVCGAAMNVLAHEAAADILHARGILYAPDFVANAGGAIHLVGR
EVLGWSEDQVHERARAIGDTLKEVFEIADKDGVTPDEAARELAERRMREASTTTATA
>Var_280
MGSIDSALNWDGEMTVTRFDAATGAHFVIRIHSTQLGPAAGGTRAWQYSSWADALTDAGR
LARAMTYQMAVAGLPMGGGKSVIALPAPRHSIDPSTWARILRAHAEMIDSLNGRYWTGPD
VNTNSADMDILADETEFVFGRSPERGGARSSAFTTALGVFEAMKATVAHRGLGRLDGLTV
LVQGLGAVGGSLAKLLAEAGAQLLVADTDTERVALAVELGHTWVALDDVLSTPCDVFAPC
AMGGVITDEVARTLGCKVVCGAAMNVLAHEAAADILHARGILYAPDFVANAGGAIHLVGR
EVLGWSEDQVHERARAIGDTLKEVFEIADKDGVTPDEAARELAERRMREASTTTATA
>Var_281
MGSIDSALNWDGEMTVTRFDAATGAHFVIRIHSTQLGPAAGGTRAWQYSSWADALTDAGR
LARAMTYQMAVAGLPMGGGKSVIALPAPRHSIDPSTWARILRAHAEMIDSLNGRYWTGPD
VNTNSADMDILADETEFVFGRSPERGGAGSSAFTTALGVFEAMKATVAHRGLGSLDGLTV
LVQGLGAVGGSLAKLLAEAGAQLLVADTDTERVALAVELGHTWVALDDVLSTPCDVFAPC
AMGGVINDEVARTLDCKVVCGAAMNVLAHEAAADILHARGILYAPDFVANAGGAIHLVGR
EVLGWSEDQVHERARAIGDTLKEVFEIADKDGVTPDEAARELAERRMREASTTTATA
>Var_282
MGSIDSALNWDGEMTVTRFDAATGAHFVIRIHSTQLGPAAGGTRAWQYRSWADALTDAGR
LARAMTYQMAVAGLPMGGGKSVIALPAPRHSIDPSTWARILRAHAEMIDSLNGRYWTGPD
VNTNSADMDILADETEFVFGRSPERGGAGSSAFTTALGVFEAMKATVAHRGLGSLDGLTV
LVQGLGAVGGSLAKLLAEAGAQLLVADTDTERVALAVELGHTWVALDDVLSTPCDVFAPC
AMGGVITDEVARTLDCKVVCGAAMNVLAHEAAADILHARGILYAPDFVANAGGAIHLVGR
EVLGWSEDQVHERALAIGDTLKEVFEIADKDGVTPDEAARELAERRMREASTTTATA
>Var_283
MGSIDSALNWDGEMTVTRFDAATGAHFVIRIHSTQLGPAAGGTRAWHYSSWADALTDAGR
LARAMTYQMAVAGLPMGGGKSVIALPAPRHSIDPSTWARILRAHAEMIDSLNGRYWTGPD
VNTNSADMDILADETEFVFGRSPERGGAGSSAFTTALGVFEAMEATVAHRGLGSLDGLTV
LVQGLGTVGGSLAKLLAEAGAQLLVADTETERVALAVELGHTWVALDDVLSTPCDVFAPC
AMGGVITDEVARTLDCKVVCGAAMNVLAHEAAADILHARGILYAPDFVVNAGGAIHLVGR
EVLGWSEDQVHERARAIGDTLKEVFEIADKDGVTPDEAARELAERRMREASTTTATA
>Var_284
MGSIDSALNWDGEMTVTRFDAATGAHFVIRIHSTQLGPAACGTRAWQYSSWADALTDAGR
LARAMTYQMAVAGLPMGGGKSVIALPAPRHSIDPSTWARILRAHAEMIDSLNGRYWTGPD
VNTNSADMDILADETEFVFGRSPERGGAGSSAFTTALGVFEAMKATVAHRGLGSLDGLTV
LVQGLGAVGGSLAKLLAEAGAQLLVADTDTERVALAVELGHTWVALDDVLSTPCDVFAPC
AMGGVITDEVARTLDCKVVCGAAMNVLAHEAAADILHARGILYAPDFVANAGGAIHLVGR
EVLGWSEDQVHERARAIGDTLKEVFEIADKDGVTPDEAARELAERRMREASTTTATA
>Var_285
MGSIDSALNWDGEMTVTRFDAATGAHFVIRIHSTQLGPSAGGTRAWQYSSWADALTDAGR
LARAMTYQMAVAGLPMGGGKSVIALPAPRHSIDPSTWARILRAHAEMIDSLNGRYWTGPD
VNTNSADMDILADETEFVFGRSPERGGAGSSAFTTALGVFEAMKATVAHRGLGSLDGLTV
LVQGLGAVGGSLAKLLAEAGAQLLVADTDTERVALAVELGHTWVALDDVLSTPCDVFAPC
AMGGVITDEVARTLDCKVVCGAAMNVLAHEAAADILHARGILYAPDFVANAGGAIHLVGR
EVLGWSEDLVHERARAIGDTLKEVFEIADKDGVTPDEAARELAERRMREASTTTATA
>Var_286
MGSIDSALNWDGEMTVTRFDAATGAHFVIRIHSTQLGPAAGGTRAWQYSSWADALTDAGR
LARAMTYQMAVAGLPMGDGKSVIALPAPRHSIDPSTWARILRAHAEMIDSLNGHYWTGPD
VNTNSADMDILADETEFVFGRSPERGGAGSSAFTTALGVFEAMKATVAHRGLGSLDGLTV
LVQGLGAVGGSLAKLLAEAGAQLLVADTDTERVALAVELGHTWVALDDVLSTPCDVFAPC
AMGGVITDEVARTLDCKVVCGAAMNVLAHEAAADILHARGILYAPDFVANAGGAIHLVGR
EVLGWSEDQVHERARAIGDTLKEVFEIADKDGVTPDEAARELAERRMREASTTTATA
>Var_287
MGSIDSALNWDGEMTVTRFDAATGAHFVIRIHSTQLGPAAGGTRAWQYSSWADALTDAGR
LARAMTYQMAVAGLPMGGGKSVIALPAPRHSIDPSTWARILRAHAEMIDSLNGRYWTGPD
VNTNSADMDILADETEFVFGRSPERGGVGSSAFTTALGVFEAMKATVAHRGLGSLDGLTV
LVQGLGAVGGSLAKLLAEAGAQLLVADTDTERVALAVELGHTWVALDDVLSTPCDVFAPC
AMGGVITDEVARTLDCKVVCGAAMNVLAHEAAADILHARGILYVPDFVANAGGAIHLVGR
EVLGWSEDQVLERARAIGDTLKEVFEIADKDGVTPDEAARELAERRMREASTTTATA
>Var_288
MGSIDSALNWDGEMTVTRFDAATGAHFVIRIHSTQLGPAAGGTRAWQYSSWADALTDAGR
LARAMTYQMAVAGLPMGGGKSVIALPAPRHSIDPSTWARILRAHAEMIDSLNGRYWTGPD
VNTNSADMDILADETEFVFGRSPERGGAGSSAFTTALGVFEAMKATDAHRGLGSLDGLTV
LVQGLGAVGGSLAKVLAEAGAQLLVADTDTERVALAVELGHTWVALDDVLSTPCDVFAPC
AMGGFITDEVARTLDCKVVCGAAMNVLAHEAAADILHARGILYAPDFVANAGGAIHLVGR
EVLGWSEDQVHERARAIGDTLKEVFEISDKDGVTPDEAARELAERRMREASTTTATA
>Var_289
MGSIDSALNWDGEMTVTRFDAATGAHFVIRIHSTQLGPAAGGTRAWQYSSWADALTDAGR
LAREMTYQMAVAGLPMGGGKSVIALPAPRHSIDPSTWARILSAHAEMIDSLNGRYWTGPD
VNTNSADMDILADETAFVFGRSPERGGAGSSAFTTALGVFEAMKATVAHRGLGSLDGLTV
LVQGLGAVGGSLAKLLAEAGAQLLVADTDTERVALAVELGHTWVALDDVLSTPCDVFAPC
AMGGVITDEVARTLDCKVVCGAAMNVLAHEAAADILHARGILYVPDFVANAGGAIHLVGR
EVLGWSEDQVLERARAIGDTLKEVFEIADKDGVTPDEAARELAERRMREASTTTATA
>Var_290
MGSIDSALNWDGEMTVTRFDAATGAHFVIRIHSTQLGPAAGGTRAWQYSSWADALTDAGR
LARAMTYQMAVAGLPMGGGKSVIALPAPRHSIDPSTWARILRAHAEMIDSLNGRYWTGPD
VNTNSADMDILADETEFVFGRSPERGGAGSSAFTTALGVFEAMKATVAHRGLGSLDGLTV
LVQGLGAVGGSLAKLLAEAGAQLLVADTDSERVALAVELGHTWVALDDVLSTPCDVFAPC
AMGGVITDEVARTLDCKVVCGAAMNVLAHEAAADILHARGILYAPDFVANAGGAIHLVGR
EVLGWSEDQVHERARVIGDTLKEVFEIADKDGVTPDEAARELAERRMREASTTTATA
>Var_291
MGSIDSALNWDGEMTVTRFDAATGAHFVIRIHSTQLGPAAGGTRAWQYSSWADALTDAGR
LARAMTYQMAVAGLPMGGGKSVIALPAPRHSIDPSTWARILRAHAEMIDSLNGRYWTGQD
VNTNSADMDILADETEFVFGRSPERGGAGSSAFTTALGVFEAMKATVAHRGLGSLDGLTV
LVQGLGAVGGSLAKLLAEAGAQLLVADTDTERVALAVELGHTWVALDDVLSTPCDVFAPC
AMGGVITDEVARTLYCKVVCGAAMNVLAHEAAADILHARGILYAPDFVANAGGAIHLVGR
EVLGWSEVQVHERARAIGDTLKEVFEIADKDGVTPDEAARELAERRMREASTTTATA
>Var_292
MGSIDSALNWDGEMTVTRFDAATGAHFVIRIHSTQLGPAAGGTRAWQYSSWADALTDAGR
LARAMTYQMAVAGLPMGGGKSVIALPAPRHSIDPSTWARILRAHAEMIDSLNGRYWTGPD
VNTNSADMDILADETEFVFGRSPERGGAGSSAFTTALGVFEAMKATVAHRGLGSLDGLTV
LVQGLGAVGGSLAKLLAEAGAQLLVSDTDTERVALAVELGLTWVALDDVLSTPCDVFAPC
AMGGVITDEVARTLDCKVVCGAAMNVLAHEAAADILHARGILYAPDFVANAGGAIHLVGR
EVLGWSEDQVHERARAIGDTLKEVFEIADKDGVTPDEAARELAERRMREASTTTATA
>Var_293
MGSIDSALNWDGEMTVTRFDAATGAHFVIRIHSTQLGPAAGGTRAWQYSSWADALTDAGR
LARAMTYQMAVAGLPMGGGKSVIALPAPRHSIDPSTWARILRAHAEMIDSLNGRYWTGPD
VNTNSADMDILADETEFVFGRSPERGGAGSSAFTTALGVFEAMKATVAHRGLGSLDGLTV
LVQGLGAVGGSLAKLLPEAGALLLVADTDTERVALAVELGHTWVALDDVLSTPCDVFAPC
AMGGVITDEVARTLDCKVVCGAAMNVLAHEAAADILHARGILYAPDFVANAGGAIHLVGR
EVLGWSEDQVHERARAIGDTLKEVFEIADKDGVTPDEAARELAERRMREASTTTATA
>Var_294
MGSIDSALNWDGEMTVTRFDAATGAHFVIRIHSTQLGPAAGGTRAWQYSSWADALTDAGR
LARAMTYQMAVAGLPMGGGKSVIALPAPRHSIDPSTWARILRAHAEMIDSLNGRYWTGPD
LNTNSADMDILADETEFVFGRSPERGGAGSSAFTTALGVFEAMKATVAHRGLGSLDGLTV
LVQGLGAVGGSLAKLLAEAGAQLLVADTDTERVALAVELGHTWVALDDVLSTPCDVFAPC
AMGGVITDEVARTLDCKVVCGAAMNVLAHEAAADILHARGILYAPDFVANAGGAIHLVGR
EVLGWSEDQVHERARAIGDTLKEVFEIVDKDGVTPDEAARELAERRMREASTTTATA
>Var_295
MGSIDSALNWDGEMTVTRFDAATGAHFVIRIHSTQLGPAAGGTRAWQYSSWADALTDAGR
LARAMTYQMAVAGLPMGGGKSVIALPAPRHSIDPSTWARILRAHAEMIDSLNGRYWTGPD
VNTNSADMDILADETEFVFGRSPERGGAGSSAFTTALGVFEAMKATVAHRGLGSLDGLTV
LVQGLGAVGGSLAKLLAEAGAQLLVADTDTERVALAVELGHTWVALDDVLSTPCDVFAPC
AMGGVITDEVARTLDCKVVCGAAMNVLAHEAAADILHARGILYAPDFVANAGGAIHLVGR
EVLGWSEDQVHERARAIGDTLKEVFEIVDKDGVTPDEAARELAERRMREASTTTATA
>Var_296
MGSIDSALNWDGEMTVTRFDAATGAHFVIRIHSTQLGPAAGGTRAWQYSSWADALTDAGR
LARAMTYQMAVAGLPVGGGKSVIALPAPRHSIDPSTWARILRAHAEMIDSLNGRYWTGPD
VNTNSADMDILADETEFVFGRSPERGGAGSSAFTTALGVFEAMKATVAHRGLGSLDGLTV
LVQGLGAVGGSLAKLLAEAGAQLLVADTDTERVALAVELGHTWVALDDVLSTPCDVFAPC
AMGGVITDEVARTLDCKVVCGAAMNVLAHEAAADILHARGILYAPDFVANAGGAIHLVGR
EVLGWSEDQVHERARAIGDTLKEVFEIADKDGVTPDEAARELAERRMREASTTTATA
>Var_297
MGSIDSALNWDGEMTVTRFDAATGAHFVIRIHSTQLGPAAGGTRAWQYSSWADALTDAGR
LARAMTYQMAVAGLPMGGGKSVIALPAPRHSIDPSTWARILRAHAEMIDSLNGRYWTGPD
VNTNSADMDILADETEFVFGRSPERGGAGSSAFTTALGVFEAMKATVAHRGLGSLDGLTV
LVQGLGAVGGSLAKLLAEAGAQLLVADTDTERVALAVELGHTWVALDDVLSTPCDVFAPC
AIGGVITDEVARTLDCKVVCGAAMNVLAHEAAADILHARGILYAPDFVANAGGAIHLVGR
EVLGWSEDQVHERARAIGDTLKEVFEIADKDGVTPDEAARELAERRMREASTTTATA
>Var_298
MGSIDSALNWDGEMTVTRFDAATGAHFVIRIHSTQLGPATGGTRAWQYSSWADALTDAGR
LARAMTYQMAVAGLPMGGGKSVIGLPAPRHSIDPSTWARILRAHAEMIDSLNGRYWTGPD
VNTNSADMDILADETEFVFGRSPERGGAGSSAFTTALGVFEAMKATVAHRGLGSLDGLTV
LVQGLGVVGGSLAKLLAEAGAQLLVADTDTERVVLAIELGHTWVALDDVLSTPCDVFAPC
AMGGVITDEVARTLDCKVVCGAAMNVLAHEAAADILHARGILYAPDFVANAGGAIHLVGR
EVLGWSEDQVHERARAIGDTLKEVFEIADKDGVTPDEAARELAERRMREASTTTATA
>Var_299
MGSIDSALNWDGEMTVTRFDAATGAHFVIRIHSTQLGPAAGGTRAWQYSSWADALTDAGR
LARAMTYQMAVAGLPMGGGKSVIALPAPRHSIDPSTWARILRAHAEMIDSLNGRYWTGPD
VNTNSADMDILADETEFVFGRSPERGGAGSSAFTTALGVFEAMKATVAHRGLGSLDGLTV
LVQGLGAVGGSLAKLLAEAGAQLLVADTDTERVALAVELGHTWVALDDVLSTPCDVFAPC
AMGGVITDEVARTLDCKVVCGAAMNVLAHEAAADILHARGILYAPDFVANAGGAIHLVGR
EVLGWSEDQVHERARAIDDTLKEVFEIADKDGVTPDEAARELAERRMREASTTTATA
>Var_300
MGSIDSALNWDGEMTDTRFDAATGAHFVIRIHSTQLGPAAGGTRAWQYSSWADALTDAGR
LARAMTYQMAVAGLPMGGGKSVIALPAPRHSIDPSTWARILRAHAEMIDSLNGRYWTGPD
VNTNSADMDILADETEFVFGRSPERGGAGSSAFTTALGVFEAMKATVAHRGLGSLDGLTV
LVQGLGAVGGSLAKLLAEAGAQLLVADTDTERVALAVELGHTWVALDDVLSTPCDVFAPC
AMGGVITDEVARTLDCRVVCGAAMNVLAHEAAADILHARGILYAPDFVANAGGAIHLVGR
EVLGWSEDQVHERARAIGDTLKEVFEIADKDGVTPVEAARELAERRMREASTTTATA
>Var_301
MGSIDSALNWDGEMTVTRFDAATGAHFVIRIHSTQLGPAAGGTRAWQYSSWADALTDAGR
LARAMTYQMAVAGLPMGGGKSVIALPAPRHSIDPSTWARILRAHAEMIDSLNGRYWTGPD
VNTNSADMDILADETEFVFGRSPERGGAGSSAFTTALGVFEAMKATVAHRGLGSLDGLTV
LVQGLGAVGGSLAKLLAEAGAQLLVADTDIERVALAVELGHTWVALDDVLSTPCDVFAPC
AMGGVITDEVARTLDCKVVCGAAMNVLAHEAAADILHARGILYAPDFVANAGGAIHLVGR
EVLGWSEDQVHERARAIGDTLKVVFEIADKDGVTPDEAARELAERRMREASTTTATA
>Var_302
MGSIDSALNWDGEMTVTRFDAATGAHFVIRIHSTQLGPAAGGTRAWQYSSWADALTDAGR
LARAMTYQMAVAGLPMGGGKSVIALPAPRHSIDPSTWARILRAHAEMIDSLNGRYWTGPD
VNTNSADMDILADETEFVFGRSPERGGAGSSAFTTALGVFEVMKATVAHRGLGSLDGLTV
MVQGLGAVGGSLAKLLAEAGAQLLVADTDTERVALAVELGHTWVALDDVLSTPCDVFAPC
AMGGVITDEVARTLDCKVVCGAAMNVLAHEAAADILHARGILYAPDFVANAGGAIHLVGR
EVLGWSEDQVHERARAIGDTLKEVFEIADKDGVTPDEAARELAERRMREASTTTATA
>Var_303
MGSIDSALNWDGEMTVTRFDAATGAHFVIRIHSTQLGPAAGGTRAWRYSSWADALTDAGR
LARAMTYQMAVAGLPMGGGKSVIALPAPRHSIDPSTWARILRAHAEMIDSLNGRYWTGPD
VNTNSADMDILADETEFVFGRSPERGGAGSSAFTTALGVFEAMKATVAHRGLGSLDGLTV
LVQGLGAVGGSLAKLLAEAGAQLLVADTDTERVALAVELGHTWVALDDVLSTPCDVFAPC
AMGGVITDEVARTLDCKVVCGAAMNVLAHEAAADILHARGILYAPDFVANAGGAIHLVGR
EVLGWSEDQVHERARAIGDTLKEVFEIADKDGVTPDEAARELAERRMREASTTTATA
>Var_304
MGSIDSALNWDGEMTVTRFDAATGAHFVIRIHSTQLGPAAGGTRAWQYSSWADALTDAGR
LARAMTYQMAVAGLPMGGGKSVIALPAPRHSIDPSTWARILRAHAEMIDSLNGRYWTGPD
VNTNSADMDILADETEFVFGRSPERGGAGSSAFTTALGVFEAMKATVAHRGLGSLDGLTV
LVQGLGAVGGSLAKLLAEAGAQLLVADTDTERVALAVELSHTWVALDDVLSTPCDVFAPC
AMGGVITDEVARTLDCKVVCGAAMNVLAHEAAADILHARGILYAPDFVANAGGAIHLVGR
EVLGWSEDQVHERARAIGDTLKEVFEIADKDGVTPDEAARELAERRMREASTTTATA
>Var_305
MGSIDSALNWDGEMTVTRFDAATGAHFVIRIHSTQLGPAAGGTRAWQYSSWADALTDAGR
LARAMTYQMAVAGLPMGGGKSVIALPAPRHSIDPSTWARILSAHAEMIDSLNGRYWTGPD
VNTNSADMDILADETEFVFGRSPERGGAGSSAFTTALGVFEAMKATVAHRGLGSLDGLTV
LVQGLGAVGGSLAKLLAEAGAQLLVADTDTERVALAVELGHTWVALDDVLSTPCDVFAPC
AMGGVITDEVARTLDCKVVCGAAMNVLAHEAAADILHARGILYAPDFVANAGGAIHLVGR
EVLGWSEDQVHERARAIGDTLKVVFEIADKDGVTPDEAARELAERRMREASTTTATA
>Var_306
MGSIDSALNWDGEMTVTRFDAATGAHFVIRIHSTQLGHAAGGTRARQYSSWADALTDAGR
LARAMTYQMAVAGLPMGGGKSVIALPAPRHSIDPSTWARILRAHAEMIDSLNGRYWTGPD
VNTNSADMDILADETEFVFGRSPERGGAGSSAFTTALGVFEAMKATVAHRGLGSLDGLTV
LVQGLGAVGGSLAKLLAEAGAQLLVADTDTERAALAVELGHTWVALDDVLSTPCDVFAPC
AMGGVITDEVARTLDCKVVCGAAMNVLAHEAAADILHARGILYAPDFVANAGGAIHLVGR
EVLGWSEDQVHERARAIGDTLKEVFEIADKDGVTPDEAARELAERRMREASTTTATA
>Var_307
MGSIDSALNWDGEMTVTRFDAATGAHFVIRIHSTQLGPAAGGTRAWQYSSWADALTDAGR
LARAMTYQMAVAGLPMGGGKSVIALPAPRHSIDPSTWARILRAHAEMIDSLNGRYWTGPD
VNTNSADMDILADETEFVFGRSPERGGAGSSAFTTALGVFEAMKATVAHRGLGSLDGLTV
LVQGLGAVGGSLAKLLAEAGAQLLVADTDTERVALAVELGHTWVALDDVLSTPCDVFAPC
AMGGVITDEVARTLDCKVVCGAAMNVLAHEAAADILHARGIPYAPDFVANAGGAIHLVGR
EVLGWSEDQVHERARAIGDTLKEVFEIADKDGVTPDEAARELAERRMREASTTTATA
>Var_308
MGSIDSALNWDGEMTVTRFDAATGAHFVIRIHSTQLGPAAGGTRAWQYSSWADALTDAGR
LARAMTYQMAVAGLPMGGGKSVIALPAPRHSIDPSTWARILRAHAEMIDSLNGRYWTGPD
VNTNSADMDILADETEFVFGRSPERGGAGSSAFTTALGVFEAMKATVAHRGLGSLNGLTV
LVQGLGAVGGSLAKLLAEAGAQLLVADTDTERVALAVELGHTWVALDDVLSTPCDVFAPC
AMGGVITDEVARTLDCKVVCGAAMNVLAHEAAADILHARGILYAPDFVANAGGAIHLVGR
EVLGWSEDQVHERARAIGDTLKEVFEIADKDGVTPDEAARELAERRMREASTTTATA
>Var_309
MGSIDSALNWDGEMTVTRFDAATGAHFVIRIHSTQLGPAAGGTRAWQYSSWADALTDAGR
LARAMTYQMAVAGLPMGGGKSVIALPAPRHSIDPSTWARILLAHAEMIDSLNGRYWTGPD
VNTNSADMDILADETEFVFGRSPERGGAGSSAFTTALGVFEAMKATVAHRGLGSLDGLTV
LVQGLGAVGGSLAKLLAEAGAQLLVADTDTERVALAVELGHTWVALDDVLSTPCDVFAPC
AMGGVITDEVARTLDCKVVCGAAMNVLAHEAAADILHARGILYAPDFVANAGGAIHLVGR
EVLGWSEDQVHERARAIGDTLKEVFEIADKDGVTPDEAARELAERRMREASTTTATA
>Var_310
MGSIDSALNWDGEMTVTRFDAATGAHFVIRIHSTQLGPAAGGTRAWKYSSWADALTDAGR
LARAMTYQMAVAGLPMGGGKSVIALPAPRHSIDPSTWARILRAHAEMIDSLNGRYWTGPD
VNTNSADMDILADETEFVFGRSPERGGAGSSAFTTALGVFEAMKATVAHRGLGSLDGLTV
LVQGLGAVGGSLAKLLAEAGAQLLVADTDTERVALAVELGHTWVTLDDVLSTPCDVFAPC
AMGGVITDEVARTLDCKVVCGAAMNVLAHEAAADILHARGILYAPDFVANAGGAIHLVGR
EVLGWSEDQVHERARAIGDTLKEVFEIADKDGVTPDEAARELAERRMREASTTTATA
>Var_311
MGSIDSALNWDGEMTVTRFDAATGAHFVIRIHSTQLGPAAGGTRAWQYSSWADALTDAGR
LARAMTYQMAVAGLPMGGGKSVIALPAPRHSIDPSTWARILRAHAEMIDSLNGRYWTGPD
VNTNSADMDILADETEFVFGRSPERGGAGSSAFTTALGVFEAMKATVAHRGLGSLDGLTV
LVQGLGAVGGSLAKLLAEAGAQLLVADTDTERVALAVELGHTWVALDDVLSTPCDVFAPC
AMGGVITDEVARTLDCKVVCGAAMNVLAHEAAADILHARGILYAPDFVANAGGAIHLVGR
EVLGWSEDQVHVRARAIGDTLKEVFEIADKDGVTPDEAARELAERRMREASTTTATA
>Var_312
MGSIDSALNWDGEMTVTRFDAATGAHFVIRIHSTQLGPAAGGTRAWQYSSWADALTDAGR
LARAMTYQMAVAGLPMGGGKSVIALPAPRHSIDPSTWARILRAHAEMIDSLNGRYWTGPD
VNTNSADMDILADETEFVFGRSPERGGAGSSAFTTALGVFEAMKATVAHRGLGSLDGLTV
LVQGLGAVGGSLAKLLAEAGAQLLVADTDTERVALAVELGHTWVALDDVLSTPCDVFAPC
AMGGVITDEVARTLDCKVVCGAAMNVLAHEAAADILHARGILNAPDFVANAGGAIHLVGR
EVLGWSEDQVHERARAIGDTLKEVFEIADKDGVTPDEAARELAERRMREASTTTATA
>Var_313
MGSIDSALNWDGEMTVTRFDAATGAHFVIRIHSTQLGPAAGGTRAWQYSSWADALTDAGR
LARAMTYQMAVAGLPMGGGKSVIALPAPRHSIDPSTWARILRAHAEMIDSLNGRYWTGPD
VNTNSADMDILADETEFVFGRSPERGGAGSSAFTTALGVFESMKATVAHRGLGSLDGLTV
LVQGLGAVGGSLAKLLAEAGAQLLVADTDTERVALAVELGHTWVALDDVLSTPCDVFAPC
AMGGVITDEVARTLDCKVVCGAAMNVLAHEAAADILHARGILYAPDFVANAGGAIHLVGR
EVLGWSEDQVHERARAIGDALKEVFEIADKDGVTPDEAARELAERRMREASTTTATA
>Var_314
MGSIDSALNWDGEMTVTRFDAATGAHFVIRIHSTQLGPAAGGTRAWQYSSWADALTDAGR
LARAMTYQMAVAGLPMGGGKSVIALPAPRHSIVPSTWARILRAHAEMIDSLNGRYWTGPD
VNTNSADMDILADETEFVFGRSPERGGAGSSAFTTALGVFEAMKATVAHRGLGSLDGLTV
LVRGLGAVGGSLAKLLAEAGAQLLVADTDTERVALAVELGHTWVALDDVLSTPCDVFAPC
AMGGVITDEVARTLDCKVVCGAAMNVLAHEAAADILHARGILYAPDFVANAGGAIHLVGR
EVLGWSEDQVHERARAIGDTLKEVFEIADKDGVTPDEAARELAERRMREASTTTATA
>Var_315
MGSIDSALNWDGEMTVTRFDAATGAHFVIRIHSTQLGPAAGGTRAWQYSSWADALTDAGR
LARAMTYQMAVAGLPMGGGKSVIALPAPRHSIDPSTWARILRAHAEMIDSLNGRYWTGPD
VNTNSADMDILADETEFVFGRSPERGGAGSSAFTTALGVFEAMKATVAHRGLGSLDGLTV
LVQGLGAVGGSLAKLLAEAGAQLLVADTDTERVALAVELGHTWVALDVVLSTPCDVFAPC
AMGGVITDEVARTLDCKVVCGAAMNVLAHEAAADILHARGILYAPDFVANAGGAIHLVGR
EVLGWSEDQVHERARAIGDTLKEVFEIADKDGVTPDEAARELAERRMREASTTTATA
>Var_316
MGSIDSALNWDGEMTVTRFDAATGAHFVIRIHSTQLGPAAGGTRAWQYSSWADALTDAGR
LARAMTYQMAVAGLPMGGGKSVIALPAPRHSIDPSTWARILRAHAEMIDSLNGRYWTGPD
VNTNSADMDILADETEFVFGRSPERGGAGSSAFTTALGVFEAMKATVAHRGLGSLDGLTV
LVQGLGAVGGSLAKLLAEAGAQLLVADTDTERVALAVELGHTWVALDDVLSTPCDVFAPC
AMGGVITDEVARTLDCKVVCGAAMNVLAHEAAADILHARGILYAPDFVANAGGAIHLVGR
EVLGWSEDQVHERARAIGDTMKEVFEIADKYGVTPDEAARELAERRMREASTTTATA
>Var_317
MGSIDSALNWDGEMTVTRFDAATGAHFVIRIHSTQLGPAAGGTRAWQYSSWADALTDAGR
LARAMTYQMAVAGLPMGGGKSVIALPAPRHGIDPSTWARILRAHAEMIDSLNGRYWTGPD
VNTNSADMDILADETEFVFGRSPERGGAGSSAFTTALGVFEAMKDTVAHRGLGSLDGLTV
LVQGLGAVGGSLAKLLAEAGAQLLVADTDTERVALAVELGHTWVALDDVLSTPCDVFAPC
AMGGVITDEVARTLDCKVVCGAAMNVLAHEAAADILHARGILYAPDFVANAGGAIHLVGR
EVLGWSEDQVHERARAIGDTLKEVFEIADKDGVTPDEAARELAERRMREASTTTATA
>Var_318
MGSIDSALNWDGEMIVTRFDAATGAHFVIRIHSTQLGPAAGGTLAWQYSSWADALTDAGR
LARAMTYQMAVAGLPMGGGKSVIALPAPRHSIDPSTWARILRAHAEMIDSLNGRYWTGPD
VNTNSADMDILADETEFVFGRSPERGGAGSSAFTTALGVFEAMKATVAHRGLGSLDGLTV
LVQGLGAVGGSLAKLLAEAGAQLLVADTDTERVALAVELGHTWVALDVVLSTPCDVFAPC
AMGGVITDEVARTLDCKVVCGAAMNVLAHEAAADILHARGILYAPDFVANAGGAIHLVGR
EVLGWSEDQVHERARAIGDTLKEVFEIADKDGVTPDEAARELAERRMREASTTTATA
>Var_319
MGSIDSALNWDGEMTVTRFDAATGAHFVIRIHSTQLGPAAGGTRAWQYSSWADALTDAGR
LARAMTYQMAVAGLPMGGGKSVIALPAPRHSIDPSTWARILRAHAEMIDSLNGRYWTGPD
VNTNSADMDILADETEFVFGRSPERGGAGSIAFTTALGVFEAMKATVAHRGLGSLDGLTV
LVQGLGAVGGSLAKLLAEAGAQLLVADTDTERVALAVELGHTWVALDDVLSTPCDVFAPC
AMGGVITDEVARTLDCKVVCGAAMNVLAHEAAADILHARGILYAPDFVANAGGAIHLVGR
EVLGWSEDQVHERARAIGDTLKEVFEIADKDGVTPDEAARELAERRMREASTTTATA
>Var_320
MGSIDSALNWDGEMTVTRFDAATGAHFVIRIHSTQLVPAAGGTRAWQYSSWADALTDAGR
LARAMTYQMAVAGLPMGGGKSVIALPAPRHSIDPSTWARILRAHAEMIDSLNGRYWTGPD
VNTNSADMDIMADETEFVFGRSPERGGAGSSAFTTALGVFEAMKATVAHRGLGSLDGLTV
LVQGMGAVGGSLAKLLAEAGAQLLVADTDTERVALAVELGHTWVALDDVLSTPCDVFAPC
AMGGVITDEVARTLDCKVVCGAAMNVLAHEAAADILHARGILYAPDFVANAGGAIHLVGR
EVLGWSEDQVHERARAIGDTLKEVFEIADKDGVTPDEAARELAERRMREASTTTATA
>Var_321
MGSIDSALNWDGEMTVTRFDAATGAHFVIRIHSTQLGPAAGGTRAWQYSSWADALTDAGR
LARAMTYQMAVAGLPMGGGKSVIALPAPRHSIDPSTWARILRAHAEMIDSLNGRYWTGPD
VNTNSADMDILADETEFVFGRSPERGGAGSSAFTTALGVFEAMKATVAHRGLGSLDGLTV
LVQGLGAVGGSLAKLLAEAGAQLLVADTDTERVALAVELGHTWVAPDDVLSTPCDVFAPC
AMGGVITDEVARTLDCKVVCGAAMNVLAHEAAADILHARGILYAPDFVANAGGAIHLVGR
EVLGWSEDQVHERARAIGDTLKEVFEIADKDGVTPDEAARELAERRMREASTTTATA
>Var_322
MGSIDSALNWDGEMTVTRFDAATGAHFVIRIHSTQLGPAAGGTRAWQYSSWADALTDAGR
LARAMTYQMAVAGLPMGGGKSVIALPAPRHSIDPSTWARILRAHAEMIDSLNGRYWTGPD
VNTNSADMDILADETEFVFGRSPERGGAGSSAFTTALGVFEAMKATVAHRGLGSLDGLTV
LVQGLGAVGGSLAKLLAEAGAQLLVADTDTERVALAVELGHTWVALDDVLSTPCDVFAPC
AMGGVITDEVARTLDCKVVCGAAMNVMAHEAAADILHARGILYAPDFVANTGGAIHLVGR
EVLGWSEDQVHERARAIGDTLKEVFEIADKDGVTPDEAARELAERRMREASTTTATA
>Var_323
MGSIDSALNWDGEMTVTRFDAATGAHFVIRIHSTQLGPAAGGTRAWQYSSWADALTDAGR
LARAMTYQMAVAGLPMGGGKSVIALPAPRHSIDPSTWARILRAHAEMIDSLNGRYWTGQD
VNTNSADMDILADETEFVFGRSPERGGAGSSAFTTALGVFEAMKATVAHRGLGSLDGLTV
LVQGLGAVGGSLAKLLAEAGAQLLVADTDTERVALAVELGHTWVALDDVLSTPCDVFAPC
AMGGVITDEVARTLDCKVVCGAAMNVLAHEAAADILHARGILYAPDFVANAGGAIHLVGR
EVLGWCEVQVHERARAIGDTLKEVFEIADKDGVTPDEAARELAERRMREASTTTATA
>Var_324
MGSIDSALNWDGEMTVTRFDAATGAHFVIRIHSTQLGPAAGGTRAWQYSSWADALTDAGR
LARAMTYQMAVAGLPMGGGKSVIALPAPRHSIDPSTWARILRAHAEMIDSLNGRYWTGPD
VNTNSADMDILADETEFVFGRSPERGGAGSSAFTTALGVFEAMKATVAHRGLGSLDGLTV
LVQGLGAVGGSLAKLLAEAGAQLLVADTDTERVALAVELGHTWVALDDVLSTPCDVFAPC
AMGGVITDEVARTLDCKVVCGAAMNVLAHVAAADILHARGILYAPDFVANAGGAIHLVGR
EVLGWSEDQVHERARAIGDTLKEVFEIADKDGVTPDEAARELAERRMREASTTTATA
>Var_325
MGSIDSALNWDGEMTVTRFDAATGAHFVIRIHSTQLGPAAGGTRAWQYSSWADALTDAGR
LARAMTYQMAVAGLPMGGGISVITLPAPRHSIDPSTWARILRAHAEMIDSLNGRYWTGPD
VNTNSADMDILADETEFVFGRSPERGGAGSSAFTTALGVFEAMKATVAHRGLGSLDGLTV
LVQGLGAVGGSLAKLLAGAGAQLLVADTDTERVALAVELGHTWVALDDVLSTPCDVFAPC
AMGGVITDEVARTLDCKVVCGAAMNVLAHEAAADILHARGILYAPDFVANAGGTIHLVDR
EVLGWSEDQVHERARAIGDTLKEVFEIADKDGVTPDEAARELAERRMREASTTTATA
>Var_326
MGSIDSALNWDGEMTVTRFDAATGAHFVIRIHSTQLGPAAGGTRAWQYSSWADALTDAGR
LARAMTYQMAVAGLPMGGGKSVIALPAPRHSIDPSTWARILRAHAEMIDSLNGRYWTGPD
VNTNSADMDILADETEFVFGRSPERGGVGSSAFTTALGVFEAMKATVAHRGLGSLDGLTV
LVQGLGAVGGSLAKLLAEAGAQLLVADTDTERVALAVELGHTWVALDDVLSTPCDVFAPC
AMGGVITDEVARTLDCKVVCGAAMNVLAHEAAADILHARGILYAPDFVANAGGAIHLVGR
EVLGWNEDQVHERARAIGDTLKEVFEIADKDGVTPDEAARELAERRMREASTTTATA
>Var_327
MGSIDSALNWDGEMTVTRFDAATGAHFVIRIHSTQLGPAAGGTRAWQYSSWADALTDAGR
LARAMTYQMAVAGLPMGGGKSVIALPAPRHSIDPSTWARILRAHAEMIDSLNGRYWTGPD
VNTNSADMDILADETEFVFGRSPERGGAGSSAFTTALGVFEAMKATVAHRGLGSLDGLTV
LVQGLGAVGGSLAKLLDEAGAQLLVADTDTERVALAVELGHTWVALDDVLSTPCDVFAPC
AMGGVITDEVARTLDCKVVCGAAMNVLAHEAAADILHARGILYAPDFVANAGGAIHLVGR
EVLGWSEDQVHERARAIGDTLKEVFEIADKDGVTPDEAARELAERRMREASTTTATA
>Var_328
MGSIDSALNWDGEMTVTRFDAATGAHFVIRIHSTQLGPAAGGTRAWQYSSWADALTDAGR
LARAMTYQMAVAGLPMGGGKSVIALPAPRHSIDPSTWARILRAHAEMIDSLNGRYWTGPD
VNTNSADMDILADETEFVFGRSPERGGAGSSAFTTALGVFEAMKATVAHRGLGSLDGLTV
LVQGLGAVGGSLAKLLAEAGAQLLVADTDTERVALAVELGHTRVALDDVLSTPCDVFAPC
AMGGVITDEVARTLDCKVVCGAAMNVLAHEAAADILHARGILYAPDFVANAGGAIHLVGR
EVLGWSEDQVHERARAIGDTLKEVFEIADKDGVTPDEAARELAERRMREASTTTATA
>Var_329
MGSIDSALNWDGEMTVTRFDAATGAHFVIRIHSTQLGPAAGGTRAWQYSSWADALTDAGR
LARAMTYQMAVAGLPMGGGKSVIALPAPRHSIDPSTWARILRAHAEMIDSLNGRYWTGPD
VNTNSADMDILADETEFVFGRSPERGGAGSSAFTTALGVFEAMKATVAHRGLGSLDGLTV
LVQGLGAVGGSLAKLLAEAGAQLLVADTDTERVALAVELGHTWVTLDDVLSTPCDVFAPC
AMGGVITDEVARTLDCKVVCGAAMNVLAHEAAADILHARGILYAPDFVANAGGAIHLVGR
EVLGWSEDQVHERARAIGDTLKEVFEIADKDGVTPDEVARELAERRMREASTTTATA
>Var_330
MGSIDSALNWDGEMTVTRFDAATGAHFVIRIHSTQLGPAAGGTRAWQYSSWADALTDAGR
LARAMTYQMAVAGLPMGSGKSVIALPAPRHSIDPSTWARILRAHAEMIDSLNGRYWTGPD
VNTNSADMDILADETEFVFGRSPERGGAGSSAFTTALGVFEAMKATVAHRGMGSLDGLTV
LVQGLGAVGGSLAKLLAEAGAQLLVADTDTERVALAVELGHTWVALDDVLSTPCDVFAPC
AMGGVITDEVARTLDCKVVCGAAMIVLAHEAAADILHARGILYAPDFVANAGGAIHLVGR
EVLGWSEDQVHERARAIGDTLKEVFEIADKDGVTPDEAARELAERRMREASTTTATA
>Var_331
MGSIDSALNWDGEMTVTRFDAATGAHFVIRIHSTQLGPAAGGTRAWQYSSWADALTDAGR
LARAMTYQMAVAGLPMGGGKSVIALPAPRHSIDPSTWARILRAHAEMIDSLNGRYWTGPD
VNTNSADMDILADETEFVFGRSPEHGGAGSSAFTTALGVFEAMKATVAHRGLGSLDGLTV
LVQGLGAVGGSLAKLLAEAGAQLLVADTDTERVALAVELGHTWVALDDVLSTPCDVFAPC
AMGGVITDEVARTLDCKVVCGAAMNVLAHEAAADILHARGILYAPDFVANAGGAIHLVGR
EVLGWSEDQVHERARAIGDTLKEVFEIADKDGVTPDEAARELAERRMREASTTTATA
>Var_332
MGSIDSALNWDGEMTVTRFDAATGAHFVIRIHSTQLGPAAGGTRAWQYSSWADALTDAGR
LARAMTYQMAVAGLPMGGGKSVIALPAPRHSIDPSTWARILRAHAEMIDSLNGRYWTGPD
VNTNSADMDILADETEFVFGRSPERGGAGSSAFTTALGVFEAMKATVAHRGLGSLDGLTV
LVQGLGAVCGSLAKLLAEAGAQLLVADTDTERVALAVELGHTWVALDDVLSTPCDVFAPC
AMGGVITDEVARTLDCKVVCGAAMNVLAHEAAADILHARGILYAPDFVANAGGAIHLVGR
EVLGWSEDQVHERARAIGDTLKEVFEIADKDGVTPDEAARELAERRMREASTTTATA
>Var_333
MGSIDSALNWDGEMTVTRFDAATGAHFVIRIHSTQLGPAAGGTRAWQYSSWADELTDAGR
LARAMTYQMAVAGLPMGGGKSVIALPAPRHSIDPSTWARILRAHAEMIDSLNGRYWTGPD
VNTNSADMDILADETEFVFGRSPERGGAGSSAFTTALGVFEAMKATVAHRGLGSLDGLTV
LVQGLGAVGGSLAKLLAEAGAQLLVADTDTEHVALAVELGHTWVALDDVLSTPCDVFAPC
AMGGVITDEVARTLDCKVVCGAAMNVLAHEAAADILHARGILYAPDFVANAGGAIHLVGR
EVLGWSEDQVHERARAIGDTLKVVFEIADKDGVTPDEAARELAERRMREASTTTATA
>Var_334
MGSIDSALNWDGEMTVTRFDAATGAHFVIRIHSTQLGPAAGGTRAWQYSSWADALTDAGR
LARAMTYQMAVAGLPMGGGKSVIALPAPRHSIDPSTWARILRAHAEMIDSLNGRYWTGPD
VNTNSADMDILADETEFVFGRSLERGGAGSSAFTTALGVFEAMKATVAHRGLGSLDGLTV
LVQGLGAVGGSLAKLLAEAGAQLLVADTDTERVALAVELGHTWVALDDVLSTPCDVFAPC
AMGGVITDEVARTLDCKVVCGAAMNVLAHVAAADILHARGILYAPDFVANAGGAIHLVGR
EVLGWSEDQVHERARAIGDTLKVVFEIADKDGVTPDEAARELAERRMREASTTTATA
>Var_335
MGSIDSALNWDGEMTVTRFDAATGAHFVIRIHSTQLGPAAGGTRAWQYSSWADALTDAGR
LARAMTYQMAVAGLPMGGGKSVIALPAPRHSIDPSTWARILRAHAEMIDSLNGRYWTGPD
VNTNSADMDILADETEFVFGRSPERGGAGSSAFTTALGVFEAMKATVAHRGLGSLDGLTV
LVQGLGAVGGSLAKLLAEAGAQLLVADTDTERVALAVELGHTWVALDDVLSIPCDVFAPC
AMGGVITDEVARTLDCKVVCGAAMNVLAHEAAADILHARGILYAPDFVANAGGAIHLVGR
EVLGWSEDQVHERARAIGDTLKEVFEIADKDGVTPDEAARELAERRMREASTTTATA
>Var_336
MGSIDSALNWDGEMTVTRFDAATGAHFVIRIHSTQLGPAAGGTRAWQYSSWADALTDAGR
LARAMTYQMAVAGLPMGGGKSVIALPAPRHSIDPSTWARILRAHAEMIDSLNGRYWTGPD
VNTNSADMDILADETEFVFGRSPERGGAGSSAFTTALGVFEAMKATVAHRGLGSLDGLTV
LVQGLGAVGGSLAKLLAEAGAQLLVADTDTERVALAVELGHTWVALDDVLSTPCDIFAPC
AMGGVITDEVARTLDCKVVCGAAMNVLAHEAAADILHARGILYAPDFVANAGGAIHLVGR
EVLGWSEDQVHERARAIGDTLKEVFEIADIDGVTPDEAARELAERRMREASTTTATA
>Var_337
MGSIDSALNWDGEMTVTRFDAATGAHFVIRIHSTQLGPAAGGTRAWQYSSWADALTDAGR
LARAMTYQMAVAGLPMGGGKSVIALPAPRHSIDPSTWARILRAHAEMIDSLNGRYWTGPD
VNTNSADMDILADETEFVFGRSPERGGAGSSAFTTALGVFEAMKATVAHRGLGSLDGLTV
LVQGLGAVGGSLAKLLAEAGAQLLVADTDTERVALAVELGHTWVALDDVLSTPCDIFAPC
AMGGVITDEVARTLDCKVVCGAAMNVLAHEAAADILHARGILYAPDFVANAGGAIHLVGR
EVLGWSEDQVHERARAIDDTLKEVFEIADKDGVTPDEAARELAERRMREASTTTATA
>Var_338
MGSIDSALNWDGEMTVTRFDAATGAHFVIRIHSTQLGPAAGGTRAWQYSSWADALTDAGR
LARAMTYQMAVAGLPMGGGKSVIALPAPRHSIDPSTWAHILRAHAEMIDSLNGRYWTGPD
VNTNSADMDILADETEFVFGRSPERGGAGSSAFTTALGVFEAMKATVAHRGLGSLDGLTV
LVQGLGAVGGSLAKLLAEAGAQLLVADTDTERVALAVELGHTWVALDDVLSTPCDVFAPC
AMGGVITDEVARTLDCKVVCGAAMNVLAHEAAADILHARGILYAPDFVANAGGAIHLVGR
EVLGWSEDQVHERARAIGDTLKEVFEIADKDGVTPDEAARELAERRMREASTTTATA
>Var_339
MGSIDSALNWDGEMTVTRFDAATGAHFVIRIHSTQLGPAAGGTRAWQYSSWADALTDAGR
LARAMTYQMAVAGLPMGGGKSVIALPAPRHSIDPSTWPRILRAHAEMIDSLNGRYWTGPD
VNTNSADMDILADETEFVFGRSPERGGAGSSAFTTALGVFEAMKATVAHRGLGSLDGLTV
LVQGLGAVGGSLAKLLAEAGAQLLVADTDTERVALAVELGHTWVALDDVLSTPCDVFAPC
AMGGVITDEVARTLDCKVVCGAAMNVLAHEAAADILHARGILYAPDFVANAGGAIHLVGR
EVLGWSEDQVHERARAIGDTLKEVFEIADKDGVTPDEAARELAERRMREASTTTATA
>Var_340
MGSIDSALNWDGEMTVTRFDAATGAHFVIRIHSTQLGPAAGGTRAWQYSSWADALTDAGR
LARAMTYQMAVAGLPMGGGKSVIALPAPRHSIDPSTWARILRAHAEMIDSLNGRYWTGPD
VNTNSADMDILADETEFVFGRSPERGGAGSSAFTTALGVFEAMKATVAHRGLGSLDGLTV
LVQGLGAVGGSLAKLLAEAGAQLLVADTDTERVALAVELGHTWVALDDVLSTPCDVFAPC
AMGGVITDEVARTLDCKVVCGAAMNVLAHEAAADILHARGILYAPDFVANAGGAIHLVGR
EVLGWSEDQVLERARAIGDTLKEVFEIADKDGVTPDEAARELAERRMREASTTTATA
>Var_341
MGSIDSALNWDGEMTVTRFDAATGAHFVIRIHSTQLGPAAGGTRAWQYSSWADALTDAGR
LARAMTYQMAVAGLPMGGGKSVIALPAPRHSIDPSTWARILRAHAEMIDSLNGRYWTGPD
VNTNSADMDILADETEFVFGRSPERGGAGSSAFTTALGVFEAMKATVAHRGLGSLDGLTV
LVQGLGAVGGSLAKLLAEAGAQLLVADTDTERVALAVELGHTWVALDDVLSTPCDVFAPC
AMGGVITDEVARTLDCKVVCGAAMNVLAQEAAADILHARGILYAPDFVANTGGAIHLVGR
EVLGWSEDQVHERARAIGDTLKEVFEIADKDGVTPDEAARELAERRMREASTTTATA
>Var_342
MGSIDSALNWDGEMTVTRFDAATGAHFVIRIHSTQLGPAAGGTRAWHYSSWADALTDAGR
LARAMTYQMAVAGLPMGGGKSVIALPAPRHSIDPSTWARILRAHAEMIDSLNGRYWTGPD
VNTNSADMDILADETEFVFGRSPERGGAGSSAFTTALGVFEAMKATVAHRGLGSLDGLTV
LVQGLGAVGGSLAKLLAEAGAQLLVADTDTERVALAVELGHTWVALDDVLSTPCDVFAPC
AMGGVITDEVARTLDCKVVCGAAMNVLAHEAAADILHARGILYAPDFVANAGGAIHLVGR
EVLGWSEDQVHERARAIGDTLKEVFEIADKDGITPDEAARELAERRMREASTTTATA
>Var_343
MGSIDSALNWDGEMNVTRFDAATGAHFVIRIHSTQLGPAAGGTRAWQYSSWADALTDAGR
LARAMTYQMAVAGLPMGGGKSVIALPAPRHSIDPSTWARILRAHAEMIDSLNGRYWTGPD
VNTNSADMDILADETEFVFGRSPERGGAGSSAFTTALGVFEAMKATVAHRGLGSLDGLTV
LVQGLGAVGCSLAKLLAEAGAQLLVADTDTERVALAVELGHTWVALDVVLSTPCDVFAPC
AMGGVITDEVARTLDCKVVCGAAMNVLAHEAAADILHARGILYAPDFVANAGGAIHLVGR
EVLGWSEDQVHERARAIGDTLKEVFEIADKDGVTPDEAARELAERRMREASTTTATA
>Var_344
MGSIDSALNWDGEMTVTRFDAATGAHFVIRTHSTQLGPAAGGTRAWQYSSWADVLTDAGR
LARAMTYQMAVAGLPMGGGKSVIALPAPRHSIDPSTWARILRAHAEMIDSLNGRYWTGPD
VNTNSADMDILADETEFVFGRSPERGGAGSSAFTTALGVFEAMKATVAHRGLGSLDGLTV
LVQGLGAVGGSLAKLLAEAGAQLLVADTDTERVALAVELGHTWVALDDVLSTPCDVFAPC
AMGGVITDEVARTLDCKVVCGAAMNVLAHEAAADILHARGILYAPDFVANAGGAIHLVGR
EVLGWSEDQVHERARAIGDTLKEVFEIADKDGVTPDEAARELAERRMREASTTTATA
>Var_345
MGSIDSALNWDGEMTVTRFDAATGAHFVIRIHSTQLGPAAGGTRAWQYSSWADALTDAGR
LARAMTYQMAVAGLPMGGGKSVIALPAPRHSIDPSTWARILRAHAEMIDSLNGRYWTGPD
VNTSSADMDILADETEFVFGRSPERGGAGSSAFTTALGVFEAMKATVAHRGLGSLDGLTV
LVQGLGAVGGSLAKLLAEAGAQLLVADTDTERVALAVELGHTWVALDDVLSTPCDVFAPC
AMGGVITDEVARTLDCKVVCGAAMNVLAHEAAADILHARGILYAPDFVANAGGAIHLVGR
EVLGWSEDQVHERARAIGDTLKEVFEIADKDGVTPDEAARELAERRMREASTTTATA
>Var_346
MGSIDSALNWDGEMTVTRFDAATGAHFVIRIHSTQLGPAAGGTRAWQYSSWADALTDAGR
LARAMTYQMAVAGLPMGGGKSVIALPAPRHSIDPSTWARILRAHAEMIDSLNGRYWTGPD
VNTNSADMDILADETEFVFGRSPERGGAGSSAFTTALGVFEAMKATVAHHGLGSLEGLTV
LVQGLGAVGGSLAKLLAEAGAQLLVADTDTERVALAVELGHTWVALDDVLSTPCDVFAPC
AMGGVITDEVARTLDCKVVCGAAMNVLAHEAAADILHARGILYAPDFVANAGGAIHLVGR
EVLGWSEVQVHERARAIGDTLKVVFEIADKDGVTPDEAARELAERRMREASTTTATA
>Var_347
MGSIDSALNWDGEMTVTRFDAATGAHFVIRIHSTQLGPAAGGTRAWQYSSWADALTDAGR
LARAMTYQMAVAGLPMGGGKSVIALPAPRHSIDPSTWARILRAHAEMIDSLNGRYWTGPD
VNTNSADMEILADETEFVFGRSPERGGAGSSAFTTALGVFEAMKATVAHRGLGSLDGMTV
LVQGLGAVGGSLAKLLAEAGAQLLVADTDTERVALAVELGHTWVALDDVLSTPCDVFAPC
AMGGVITDEVERTLDCKVVCGAAMNVLAHEAAADILHARGILYAPDFVANAGGAIHLVGR
EVLGWSEDQVHERARAIGDTLKVVFEIADKDGVTPDEAARELAERRMREASTTTATA
>Var_348
MGSIDSALNWDGEMTVTRFDAATGAHFVIRIHSTQLGPAAGGTRAWQYSSWADALTDAGR
LARAMTYQMAVAGLPMGGGKSVIALPAPRHSIDPSTWARILRAHAEMIDSLNGRYWTGPD
VNTNSADMDILADETEFVFGRSPERGGAGSSAFTTALGVFEAMKATVAHRGLGSLDGLTV
LVQGLGAVGGSLAKLLAEAGAQLLVADTDTERVALAVELGHTWVALDDVLSTPCDVFAPC
AMGGVITDEVARTLDCKVVCGAAMNVLAHEAAADILHARGILYAPDFVANAGGAIHLVGR
EVLGWSEDQVHERARAIGDTLKEVFEIADKDGVTPDEAACELAERRMREASTTTATA
>Var_349
MGSIDSALNWDGEMTVTRFDAATGAHFIIRIHSTQLGPAAGGTRAWQYSSWADALTDAGR
LARAMTYQMAVAGLPMGGGKSVIALPAPRHSIDPSTWARILRAHAEMIDSLNGRYWTGPD
VNTNSADMDILADETEFVFGRSPERGVAGSSAFTTALGVVEAMKATVAHRGLGSLDGLTV
LVQGLGAVGGSLAKLLAEAGAQLLVADTDTERVALAVELGHTWVALDDVLSTPCDVFAPC
AMGGVITDEVARTLDCKVVCGAAMNVLAHEAAADILHARGILYAPDFVANAGGAIHLVGR
EVLGWSEDQVHERARAIGDTLKEVFEIADKDGVTPDEAARELAERRMREASTTTATA
>Var_350
MGSIDSALNWDGEMTVTRFDAATGAHFVIRIHSTQLGPAAGGTRAWQYSSWADALTDAGR
LARAMTYQMAVAGLPMGGGKSVIALPAPRHSIDPSTWARILRAHAEMIDSLNGRYWTGPD
VNTNSADMDILADETEFVFGRSPERGGAGSSAFTTALGVFEAMKATVAHRGLGSLDGLTV
LVQGLGAVGGSLAKLLAEAGAQLLVADTDTESVALAVELGHTWVALDDVLSTPCDVFAPC
AMGGVITDEVARTLDCKVVCGAAMNVLAHEAAADILHARGILYAPDFVANAGGAIHLVGR
EVLGWSEDQVHERARAIGDTLKEVFEIADKDGVTPDEAARELAERRMREASTTTATA
>Var_351
MGSIDSALNWDGEMTVTRFDAATGAHFVIRIHSTQLGPAAGGTRAWQYSSWADALTDAGR
LARAMTYQMAVAGLPMGGGKSVIALPAPRHSIDPSTWARILRAHAEMIDSLNGRYWTGPD
VNTNSADMDILADETEFVFGRSPERGGAGSSAFTTALGVFEAMKATVAHRGLGSLNGLTV
LVQGLGAVGGSLAKLLAEAGAQLLVADTDTERVALAVELGHTWVALDDVLSTPCDVFAPC
AMGGVITDEVARTLDCKVVCGAAMNVLAHEAAADILHARGILYAPDFVANAGGAIHLVGR
EVLGWSEDQVHERARAIGDTLKEVFEIADKVGVTPDEAARELAERRMREASTTTATA
>Var_352
MGSIDSALNWDGEMTVTRFDAATGAHFVIRIHSTQLGPAAGGTRAWQYSSWADALTDAGR
LARAMTYQMAVAGLPMGGGKSVIALPAPRHSIDPSTWARILRAHAEMIDSLNGRYWTGPD
VNTNSADMDILADETEFVFGRSPERGGAGSSAFTTALGVFEAMKATVAHRGLGSLDGLTV
LVQGLGAVGGSLAKLLAEAGAQLLVADTDTERVALAVELGHTWVALDDVLSTPCDVFAPC
AMGGVITDEVARTLDCKVVCGAAMNVLAHEAAADILHVRGILYAPDFVANAGGAIHLVGR
EVLGWSEDQVHERARAIGDTLKEVFEIADKDGVTPDEAARELAERRMREASTTTATA
>Var_353
MGSIDSALNWDGEMTVTRFDAATGAHFVIRIHSTQLGPAAGGTRAWQYSSWADALTDAGR
LARAMTYQMAVAGLPMGGGKSVIALPAPRHSIDPSTWARILRAHAEMIDSLNGRYWTGPD
VNTNSADMDILADETEFVFGRSPERGGAGSSAFTTALGVFEAMKATVAHRGLGSLDGLTV
LVQGLGAVGGSLAKLLAEAGAQLLVADTDTERVALAVELGHTWVALDDVLNTPCDVFAPC
AMGGVITDEVARTLDCKVVCGAAMNVLAHEAAADILHARGILYAPDFVANAGGAIHLVGR
EVLGWSEDQVHERARAIGDTLKEVFEIADKDGVTPDEAARELAERRMREASTTTATA
>Var_354
MGSIDSALNWDGEMTVTRFDAATGAHFVIRIHSTQLGPAAGGTRAWQYSSWADALTDAGR
LARAMTYQMAVAGLPMGGGKSVIALPAPRHSIDPSTWARILRAHAEMIDSLNGRYWTGPD
VNTNSADMDILADETEFVFGRSPERGGAGSSAFTTALGVFEAMKATVAHRGLGSLDALTV
LVQGLGAVGGSLAKLLAEAGAQLLVADTDTERVALAVELGHTWVDLDDVLSTPCDVFAPC
AMGGVITDEVARTLDCKVVCGAAMNVLAHEAAADILHARGILYAPDFVANAGGAIHLVGR
EVLGWSEDQVHERARAIGDTLKEVFEIADKDGVTPDEAARELAERRMREASTTTATA
>Var_355
MGSIDSALNWDGEMTVTRFDAATGAHFVIRIHSTQLGPAAGGTRAWQYSSWADALTDAGR
LARAMTYQMAVAGLPMGGGKSVIALPAPRHSIDPSTWARILRAHAEMIDSLNGRYWTGPD
VNTNSADMDILADETEFVFGRSPERGGAGSSAFTTALGVFEAMKATVTHRGLGSLDGLTD
LVQGLGAVGGSLAKLLAEAGAQLLVADTDTERVALAVELGHTWVALDDVLSTPCDAFAPC
AMGGVITDEVARTLDCKVVCGAAMNVLAHEAAADILHARGILYAPDFVANAGGAIHLVGR
EVLGWSEDRVHERARAIGDTLKEVFEIADKDGVTPDEAARELAERRMREASTTTATA
>Var_356
MGSIDSALNWDGEMTVTRFDAATGAHFVIRIHSTQLGPAAGGTRAWQYSSWADALTDAGR
LARAMTYQMAVAGLPMGGGKSVIALPAPRHSIDPSTWARILRAQAEMIDSLNGRYWTGPD
VNTNCADMDILADETEFVFGRSPERGGAGSSAFTTALGVFEAMKATVAHRGLGSLDGLTV
LVQGLGAVGGSLAKLLAEAGAQLLVADTDTERVALAVELGHTWVALDDVLSTPCDVFAPC
AMGGVITDEVARTLDCKVVCGAAMNVLAHEAAADILHARGILYAPDFVANAGGAIHLVGR
EVLGWSEDQVHERARAIGDTLKEVFEIADKDGVTPDEAARELAERRMREASTTTATA
>Var_357
MGSIDSALNWDGEMTVTRFDAATGAHFVIRIHSTQLGPAAGGTRAWQYSSWADALTDAGR
LARAMTYQMAVAGLPMGGGKSVIALPAPRHSIDPSTWARILRAHAEMIDSLNGHYWTGPD
VNTNSADMDILADETEFVFGRSPERGGAGSSAFTTALGVFEAMKATVAHRGLGSLDGLTV
LVQGLGAVGGSLAKLLAEAGAQLLVADTDTERVALAVELGHTWVALDDVLSTPCDVFAPC
AMGGVITDEVARTLDCKVVCGAAMNVLAHEAAADILHARGILYAPDFVANAGGAIHLVGR
EVLGWSEDQVHERARAIGDTLKEVFEIADKDGVTPDEAARELAERRMREASTTTATA
>Var_358
MGSIDSALNWDGEMTVTRFDAATGAHFVIRIHSTQLGPAAGGTRAWQYSSWADELTDAGR
LAREMTYQMAVAGLPMGGGKSVIALPAPRHSIDPSTWARILSAHAEMIDSLNGRYWTGPD
ANTNSADMDILPDETEFVFGRSPERGGAGSSAFTTALGVFEAMKATVAHRGLGSLDGLTV
LVQGPGAVGGSLAKLLAEAGAQLLVADTDTERVALAVKLGHTWVALDDVLSTPCDVFAPC
AMGGVITDEVARTLDCKVVCGAAMNVLAHEAAADILHARGILYAPDFVANAGGAIHLVGR
EVLGWSEDQVHERARAIGDTLKEVFEIADKDGVTPDEAARELAERRMREASTTTATA
>Var_359
MGSIDSALNWDGEMTVTRFDAATGAHFVIRIHSTQLGPAAGGTRAWQYSSWADALTDAGL
LAREMTYQMADAGLPMGGGKSVIALPAPRHSVDPSTWARILSAHAEMIDSLNGRYWTGPD
VNTNSADMDILADETEFVLGRSPERGGAGSSAFTTALGVFEAMKATVAHRGLGSLDGLTV
LVQGLGAVGGSLAKLLAEAGAQLLVADTDTERVTLAVELGHTWVALDDVLSTPCDVFAPC
AMGGAITDEVARTLDCKVVCGAAMNVLAHEAAADILHARGILYAPDFVANAGGAIHLVGR
EVLGWSEDQVHERARAIGDTLKVVFEIADKDGVTPDEAARELAERRMREASTTTATA
>Var_360
MGSIDSALNWDGEMTVTRFDAATGAHFVIRIHSTQLGPAAGGTRAWQYSSWADALTDAGR
LAREMTYQMAVAGLPMGGGKSVIALPAPRHSIDPSTWARILSAHAEMIDSLNGRYWSGPD
VNTNSADMDILADETEFVFGRSPERGGAGSSAFTTALGVFEAMKATVAHRGLGSLDGLTV
LVQGLGAVGGSLAKLLAEAGAQLLVADTDTERVALAVELGHTWVALDDVLCTPCDVFAPC
AMGGVITDEVARTLDCKVVCGAAMNVLAHEAAADIQHARGILYAPDFVANAGGAIHLVGR
EVLGWSEDQVHERARAIGDTLKEVFEIADKDGVTPDEAARELAERRMREASTTTATA
>Var_361
MGSIDSALNWDGEMTVTRFDAATGAHFVIRIHSTQLGPAAGGTRAWQYSSWADALTDAGR
LARAMTYQMAVAGLPMGGGKSVIALPAPRHSIDPSTWARIRRAHAEMIDSLNGRYWTGPD
VNTNSADMDILADETEFVFGRSPERGGAGSSAFTTALGVFEAMKATVAHRGLGSLDGLTV
LVQGLGAVGGSLAKLLAEAGAQLLVADTDTERVALAVELGHTWVALDDVLSTPCDVFAPC
AMGGVITDEVARTLDCKVVCGAAMNVLAHEAAADILHARGILYAPDFVANAGGAIHLVGR
GVLGWSEDQVHERARAIGDTLKEVFEIADKDGVTPDEAARELAERRMREASTTTATA
>Var_362
MGSIDSALNWDGEMTVTRFDAATGAHFVIRIHSTQLGPAAGGTRAWQYSSWADALTDAGR
LARAMTYQMAVAGLPMGGGKSVIALPAPRHSIDPSTWARILRAHAEMIDSLNGRYWTGPD
VNTNSADMDILADETEFVFGRSPERGGAGSSAFTTALGVFEAMKATVAHRGLGSLDGLTV
LVQGLGAVGGSLAKLLAEAGAQLLVADTDTERVALAVELGHTWVALDDVLSTPCDVFAPC
AMGGVITDEVARTLDCRVVCGAAMNVLAHEAAADILHARGILYAPDFVANAGGAIHLVGR
EVLGWSEDQVHERARAIGDTLKEVFEIADKDGVTPDEAARELAERRMREASTTTATA
>Var_363
MGSIDSALNWDGEMTVTRFDAATGAHFVIRIHSTQLGPAAGGTRAWQYSSWADALTDAGR
LARAMTYQMAVAGLPMGGGKSVIALPAPRHSIDPSTWARILRAHAEMIDSLNGRYWTGPD
VNTNSADMDILADETEFVFGRSPERGGAGSSAFTTALGVFEAMKATVAHRGLGSLDGLTV
LVQGLGAVGGSLAKLLAEAGAQLLVADTDTERVALAVELGHTWVALDDVLSTPCDVFAPC
AMGGIITDEVARTLDCKVVCGAAMNVLAHEAAADILHARGILYAPDFVANAGGAIHLVGR
EVLGWSEDQVHERARAIGDTLKEVFEIADKDGVTPDEAARELAERRMREASTTTATA
>Var_364
MGSIDSALNWDGEMTVTRFDAATGAHFVIRIHSTQLGPAAGGTRAWQYSSWADALTDAGR
LARAMTYQMAVAGLPMGGGKSVIALPAPRHSIDPSTWARILRAHAEMIDSLNGRYWTGPD
VNTNSADMDILADETEFVFGRSPERGGAGSSAFTTALGVFEAMKATVAHRGLGSLDGLTV
LVQGLGVVGGSLAKLLAEAGAQQLVAETDTERVALVVELGHTWIALDDVLSTPCDVFAPC
AMGGVITDEAARTLDCKVVCGAAMNVLAHEAAADILHARGILYAPDFVANAGGAIHLVGR
EVLGWSEDQVHERARSIGDTLKEVFEIADKDGVTPDEAARELAERRMREASTTTATA
>Var_365
MGSIDSALNWDGEMTVTRFDAATGAHFVIRIHSTQLGPAAGGTRAWQYSSWADALTDAGR
LARAMTYQMAVAGLPMGGGKSVIALPAPRHSIDPSTWARILRAHAEMIDSLNGRYWTGPD
VNTNSADMDILADETEFVFGRSPERGGAGSSAFTTALGVFEAMKATVAHRGLGSLDGLTV
LVQGLGAVGGSLAKLLAEAGAQLLVADTDTERVALAVELGHNWVALDDVLSTPCDVFAPC
AMGGVITDEVARTLDCKVVCGAAMNVLAHEAAADILHARGILYAPDFVANAGGAIHLVGR
EVLGWSEDQVHERARAIGDTLKEVFEIVDKDGVTPDEAARELAERRMREASTTTATA
>Var_366
MGSIDSALNWDGEMTVTRFDAATGAHFVIRIHSTQLGPAAGGTRAWQYSSWADALTDAGR
LARAMTYQMAVAGLPMGGGKSVIALPAPRHSIDPSTWARILRAHAEMIDSLNGRYWTGPD
VNTNSADMDILADETEFVFGRSPERGGAGSSAFTTALGVFEAMKATVAHRGLGSLDGLTV
LVQGLGAVGGRLAKLLAEAGAQLLVADTDTERVALTVELGHTWVALDDVLSTPCDVFAPC
AMGGVITDEVARTLDCKVVCGAAMNVLAHEAAADILHARGILYAPDFVANAGGAIHLVGR
EVLGWSEDQVHERARAIGDTLKEVFEIADKDGVTPDEAARELAERRMREASTTTATA
>Var_367
MGSIDSALNWDGEMTVTRFDAATGAHFVIRIHSTQLGPAAGGTRAWQYSSWADALTDAGR
LARAMTYQMAVAGLPMGGGKSVIALPAPRHSIDPSTWARILRAHAEMIDSLNGRYWTGPD
VNTNSADMDILADETEFVFGRSPERGGAGSSAFTTALGVFEAMKATVAHRGLGSLDGLTV
LVQGMGAVGGSLAKLLAEAGAQLLVADTDTERVALAVELGHTWVALDDVLSTPCDVFAPC
AMGGVITDEVARTLDCKVVCGAAMNVLAHEAAADILHARGILYAPDFVANAGGAIHLVGR
EVLGWSEDQVHERARAIGDTLKEVFEIADKDGVTPDEAARELAERRMREASTTTATA
>Var_368
MGSIDSALNWDGEMTVTRFDAATGAHFVTRIHSTQLGPAAGGTRAWQYSSWADALTDAGR
LARAMTYQMAVAGLPMGGGKSVIALPAPRHSIDPSTWARILRAHAEMIDSLNGRYWTGPD
VNTNSADMDILADETEFVFGRSPERGGAGSSAFTTALGVFEAMKATVAHRGLGSLDGLTV
LVQGLGAVGGSLAKLLAEAGAQLLVADTDTERVALAVELGHTWVALDDVLSTPCDVFAPC
AMGGVITDEVARTLDCKVVCGAAMNVLAHEAAADILHARGILYAPDFVANAGGAIHLVGR
EVLGWSEDQVHERARAIGDTLKEVFEIADKDGVTPDEAARELAERRMREASTTTATA
>Var_369
MGSIDSALNWDGEMTVTRFDAATGAHFVIRIHSTQLGPAAGGTRAWQYSSWADALTDAGR
LARAMTYQMAVAGLPMGGGKSVIALPAPRHSIDPSTWARILRAHAEMIDSLNGRYWTGPD
VNTNSADMDILADETEFVFGRSPERGGAGSSAFTTALGVFEAMKATVAHRGLGSLDGLTV
LVQGLGAVGGSLAKLLAEAGAQLLVADTDTERVALAVELGHTWVTLDDVLSTPCDVFAPC
AMGGVITDEVARTLDCKVVCGAAMNVLAHEAAADILHARGILYAPDFVANAGGAIHLVGR
KVLGWSEDQVHERARAIGDTLKEVFEIADKDGVTPDEAARELAERRMREASTTTATA
>Var_370
MGSIDSALNWDGEMTVTRFDAATGAHFVIRIHSTQLGPAAGGTRAWQYSSWADALTDAGR
LARAMTYQMAVAGLPMGGGKSVIALPAPRHSIDPSTWARILRAHAEMIDSLNGRYWTGPD
VNTNSADMDILADETEFVFGRSPERGGAGSSAFITALGVFEAMKATVAHRGLGSLDGLTV
LVQGLGAVGGSLAKLLAEAGAQLLVADTDTERVALAVELGHTWVALDDVLSTPCDVFAPC
AMGGVITDEVARTLDCKVVCGAAMNVLAHVAAADILHARGILYAPDFVANAGGAIHLVGR
EVLGWSEDQVHERARAIGDTLKEVFEIADKDGVTPDEAARELAERRMREASTTTATA
>Var_371
MGSIDSALNWDGEMTVTRFDAATGAHFVIRIHSTQLGPAAGGTRAWQYSSWADALTDAGR
LARAMTYQMAVAGLPMGGGKSVIALPAPRHSIDPSTWARILRAHAEMIDSLNGRYWTGPD
VNTNSADMDILADETEFVFGRSTERGGAGSSAFTTALGVFEAMKATVAHRGLGSLDGLTV
LVQGLGAVGGSLAKLLAEAGAQLLVADTDTERVALAVELGHTWVALDDVLSTPCDVFAPC
AMGGVITDEVARTLDCKVVCGAAMNVLAHEAAADILHARGILYAPDFVANAGGAIHLVGR
EVLGWSEDQVHERARAIGDTLKEVFEITDKDGVTPDEAARELAERRMREASTTTATA
>Var_372
MGSIDSALNWDGEMTVTRFDAATGAHFVIRIHSTQLGPAAGGTRAWQYSSWADALTDAGR
LARAMTYQMAVAGLPMGGGKSVIALPAPRHSIDPSTWARILRAHAEMIDSLNGRYWTGPD
VNTNSADMDILADETEFVFGRSPERGGAGSSAFTTALGVFEAMKATVAHRGLGSLDGLTV
LVQGLGAVGGSLAKLLAEAGAQLLVADTDTERVALAVELGHTWVALDDVLSTPCDVFAPC
AMGGVITDEVARTLDCKVVCGAAMNVLAHEAAADILHARGILYAPDFVANAGGAIHLVGR
EVLGWSDDQVHERARAIGDTLKVVFEIADKDGVTPDEAARELAERRMREASTTTATA
>Var_373
MGSIDSALNWDGEMTVTRFDAATGAHFVIRIHSTQLGPAAGGTRAWQYSSWADTLTDAGR
LARAMTYQMAVAGLPMGGGKSVIALPAPRHSIDPSTWARILRAHAEMIDSLNGRYWTGPD
VNINSADMDILADETEFVFGRSPERGGAGSSAFTTALGVFEAMKATVAHRGLGSMDGLTV
LVQGLGAVGGSLAKLLAEAGAQLLVADTDTERVALAVELGHTWVALDDVLSTPCDVFAPC
AMGGVITDEVARTLDCKVVCGAAMNVLAHEAAADILHARGILYAPDFVANAGGAIHLVGR
EVLGWSEDQVHERARAIGDTLKEVFEIADKDGVTPDEAARELAERRMREASTTTATA
>Var_374
MGSIDSALNWDGEMTVTRFDAATGAHFVIRIHSTQLGPAAGGTRAWQYSSWADALTDAGR
LARAMTYQMAVAGLPMGGGKSVIALPAPRHSIDPSTWARILRAHAEMIDSLNGRYWTGPD
VNTNSADMDILADETEFVCGRSPERGGAGSSAFTTALGVFEAMKATVAHRGLGSLDGLTV
LVQGLGAVGGSLAKLLAEAGAQLLVADTDTERVALAVELGHTWVALDDVLSTPCDVFAPC
AMGGVITDEVARTLDCKVVCGAAMNVLAHEAAADILHARGILYAPDFVANAGGAIHLVGR
EVLGWSEDQVHERARAIGDTLKEVFEIADKDGVTPDEAARELAERRMREASTTTATA
>Var_375
MGSIDSALNWDGEMTVTRFDAATGAHFVIRIHSTQLGPAAGGTRAWQYSSWADALTDAGR
LARAMTYQMAVAGLPMGGGKSVIALPAPRHSIDPSTWARILRAHAEMIDSLNGRYWTGPD
VNTNSADMDILADETEFVFGRSPERGGAGSSAFTTALGVFEAMKATVAHRGLGSLDGLTV
LVQGLGAVGGSLAKLLAEAGAQLLVADTDTERVALAVELGHTWVALDDVLSTPCDVFAPC
AMGGVITDEVARTLDCKVVCGAAMNVLAHEAAADILHARGILYAPDFVANAGGAIHLVGL
EVLGWSEDQVHERARAIGDTLKEVFEIADKDGVTPDEAARELAERRMREASTTTATA
>Var_376
MGSIDSALNWDGEMTVTRFDAATGAHFVIRIHSTQLGPAAGGTRAWQYSSWADALTDAGR
LARAMTYQMAVAGLPMGGGKSVIALPAPRHSIDPSTWARILRAHAEMIDSLNGRYWTGPD
VNTNSADMDILADETEFVFGRSPERGGAGSSAFTTALGVFEAMKATVAPRGLGSLDGLTV
LVQGLDAVGGSLAKLLAEAGAQLLVADTDTERVALAVELCHTWVALDDVLSTPCDVFAPC
AMGGVITDEVARTLDCKVVCGAAMNVLAHEAAADILHARGILYAPDFVANAGGAIHLVGR
EVLGWSEDQVHERARAIGDTLKEVFEIADKDGVTPDEAARELAERRMREASTTTATA
>Var_377
MGSIDSALNWDGEMTVTRFDAATGAHFVIRIHSTQLGPAAGGTRAWQYSSWADALTDAGR
LARAMTYQMAVAGLPMGGGKSVIALPAPRHSIDPSTWARILHAHAEMIDSLNGRYWTGPD
VNTNSADMDILADETEFVFGRSPERGGAGSSAFTTALGVFEAMKATVAHRGLGSLDGLTV
LVQGLGAVGGSLAKLLAEAGAQLLVADTDTERVALAVELGHTWVALDDVLSTPCDVFAPC
AMGGVITDEVARTLDCKVVCGAAMNVLAHEAAADILHARGILYAPDFVANAGGAIHLVGR
EVLGWSEDQVHERARAIGDTLKEVFEISDKDGVTPDEAARELAERRMREASTTTATA
>Var_378
MGSIDSALNWDGEMTVTRFDAATGAHFVIRIHSTQLGPAAGGTRAWQYSSWADALTDAGR
LARAMTYQMAVAGLLMGGGKSVIALPAPRHSFDPSTWARILRAHAEMIDSLNGRYWTGPD
VNTNSADMDILADETEFVFGRSPERGGAGSSAFTTALGVFEAMKATVAHRGLGSLDGLTV
LVQGLGAVGGSLAKLLAETGAQLLVADTDTERVALAVELGHTWVALDDVLSTPCDVFAPC
AMGGVITDEVARTLDCKVVCGAAMNVLAHEAAADILHARGILYAPDFVANAGGAIHLVGR
EVLGWSEDQVHERARAIDDTLKEVFEIADKDGVTPDEAARELAERRMREASTTTATA
>Var_379
MGSIDSALNWDGEMTVTRFDAATGAHFVIRIHSTQLGPAAGGTRAWQYSSWADALTDAGR
LARAMTYQMAVAGLPMGGGKSVIALPAPRHSIDPSTWARILRAHAEMIDSLNGRYWTGPD
VNTNSADMDILADETEFVFGRSPERGGAGSSAFITALGVFEAMKATVAHRGLGSLDGLTV
LVQGLGAVGGSLAKLLAEAGAQLLVADTDTERVALAVELGHTWVALDDVLSTPCDVFAPC
AMGGVITDEVARTLDCKVVCGAAMNVLAHETVADILHARGILYAPDFVANAGGAIHLVGR
GVLGWSEDQVHERARAIGDTLKVVFEIADKDGVTPDEAARELAERRMREASTTTATA
>Var_380
MGSIDSALNWDGEMTVTRFDAATGAHFVIRIHSTQQGPAAGGTRAWQYSSWADALTDAGR
LARAMTYQMAVAGLPMGGGKSVIALPAPRHSIDPSTWARILRAHAEMIDSLNGRYWTGQD
VNTNSADMDILADETEFVFGRSPERGGAGSSAFTTALGVFEAMKATVAHRGLGSLDGLTV
LVQGLGAVGGSLAKLLAEAGAQLLVADTDTERVALAVELGHTWVALDDVLSTPCDVFAPC
AMGGVITDEVARTLDCKVVCGAAMNVLTHEAAADILHARGILYAPDFVANAGGAIHLVGR
EVLGWSEDQVHERARAIGDTLKEVFEIADKDGVTPDEAARELAERRMREASTTTATA
>Var_381
MGSIDSALNWDGEMTVTRFDAATGAHFVIRIHSTQLGPAAGGTRAWQYSSWADALTDAGR
LARAMTYQMAVAGLPMGGGKSVIALPAPRHSIDPSTWARILRAHAEMIDSLNGRYWTGPD
VNTNSADMDILADETEFVFGRSPERGGAGSSAFTTALGVFEAMKATVAHRGLGSLDGLTV
LVQCLGAVGGSLAKLLAEAGAQLLVADTDTERVALAVELGHTWVALDDVLSTPCDVFAPC
AMGGVITDEVARTLDCKVVCGAAMNVLAHEAAANILHARGILYAPDFVANAGGAIHLVGR
EVLGWSEDQVHERARAIGDTLKEVFEIADKDGVTPDEAARELAERRMREASTTTATA
>Var_382
MGSIDSALNWDGEMTVTRFDAATGAHFVISIHSTQLGPAAGGTRAWQYSSWADALTDAGR
LARAMTYQMAVAGLPMGGGKSVIALPAPRHSIDPSTWARILHAHAEMIDNLNGRYWTGPD
VNTNSADMDILADETEFVFGRSPERGGAGSSAFTTALGVFEAMKATVAHRGLGSLDGLTV
LVQGLGAVGGSLAKLLAEAGAQLLVADTDTERVALAVELGHTWVALDDVLSTPCDVFAPC
AMGGVITDEVARTLDCKVVCGAAMNVLAHEAAADSLHARGILYAPDFVTNAGGAIHLVGR
EVLGWSEDQVHERARAIGDTLKEVFEIADKDGVTPDESARELAERRMREASTTTATA
>Var_383
MGSIDSALNWDGEMTVTRFDAATGAHFVIRIHSTQLGPAAGGTRAWQYSSWADALTDAGR
LARAMTYQMAVAGLPMGGGKSVIALPAPRHSIDPSTWARILRAHAEMIDSLNGRYWTGPD
VNTNSADMDILADETEFVFGRSPERGGAGSSAFTTALGVFEAMKATVAHRGLGSLDGLTV
LVQGLGAVGGSLAKLLADAGAQLLVADTDTERVALAVELGHTWVALDDVLSTPCDVFAPC
AMGGVITDEVARTLDCKVVCGAALNVLAHEAAADILHARGILYAPDFVANAGGAINLVGR
EVLGWSEDQVHERARAIGDTLKEVFEIADKDGVTPDEAARELAERRMREASTTTATA
>Var_384
MGSIDSALNWDGEMTVTRFDAATGAHFVIRIHSTQLGPAAGGTRAWQYSSWADALTDAGR
LAREMTYQMAVAGLPMGGGKSVIALPAPRHSIDPSTWARILRAHAEMIDSLNGRYWTGPD
VNTNSADMDILADETEFVFGRSPERGGAGSSAFTTALGVFEAMKATVAHRGLGSLDGLTV
LVQGLGAVGGSLAKLLAEAGAQLLVADTDTERVALAVELGHTWVALDDVLSTPCDVFAPC
AMGGVITDEVAPTLDCKVVCGAAMNVLAHEAAADILHARGILYAPDFVANAGGAIHLVGR
EVLGWSEDQVHERARAIGDTLKEVFEIADKDGVTPDEAARELAERRMREASTTTATA
>Var_385
MGSIDSALNWDGEMTVTRFDAATGAHFVIRIHSTQLGPAAGGTRAWQYSSWADALTDAGR
LARAMTYQMAVAGLPMGGGKSVIALPAPRHSIDPSTWARILRAHAEMIDSLNGRYWTGPD
VNTNSADMDILADETEFVFGRSPERGGAGSSAFTTALGVFEAMKATVAHRGLGSLDGLTV
LVQGLGTVGGSLAKLLAEAGAQLLVADTDTERVALAVELGHTWVALDDVLSTPCDVFAPC
AMGGVITDEVARTLDCKVVCGAAMNVLAHEAAADILHARGILYAPDFVANAGGAIHLVGR
EVLGWSEDQVHERARAIGDTLKEVFEIADKDGVTPDEAARELAERRMREASTTTATA
>Var_386
MGSIDSALNWDGEMTVTRFDAATGAHFVIRIHSTQLGPAAGGTRAWQYSSWADALTDAGR
LARAMTYQMAVAGLPMGGGKSVIALPAPRHSIDPSTWARILRAHAEMIDSLNGRYWTGPD
VNTNSADMDILADESEFVFGRSPERGGAGSSAFTTALGVFEAMKATVAHRGLGSLDGLTI
LVQGLGAVGGSLAKLLAEAGAQLLVADTDTERVALAVELGHTWVALDDVLSTPCDVFAPC
AMGGVITDEVARTLDCKVVCGAAMNVLAHEAAADILHARGILYAPDFVANAGGAIHLVGR
EVLGWSEDQVHERARAIGDTLKEVFEIADKDGVTPDEAARELAERRMREASTTTATA
>Var_387
MGSIDSALNWDGEMTVTRFDAATGAHFVIRIHSTQLGPAAGGTRAWQYSSWADALTDAGR
LARAMTYQMAVAGLPMGGGKSVIALPAPRHSIDPSTWARILRAHAEMIDSLNGRYWTGPD
VNTNSADMDILADETEFVFGRSPERGGAGSSAFTTALGVFEAMKATVAHRGLGSLDGLTV
LVQGLGAVGGSLAKLLAEAGAQLLVADTDTERVALAVELGHTWVALDDVLSTPCDVFAPC
AMGGVITDEVARTLECKVVCGAAMNVLAHEAAADILHARGILYAPDFVANAGGAIHLVGR
EVLGWSEDQVHERARAIGDTLKEVFEIADKDGVTPDEAARELAERRMREASTTTATA
>Var_388
MGSIDSALNWDGEMTITRFDAATGAHFVIRIHSTQLGPAAGGTRAWQYSSWADALTDAGR
LARAMTYQMAVAGLPMGGGKSVIALPAPRHSIDPSTWARILRAHAEMIDSLNGRYWTGPD
VNTNSADMDILADETEFVFGRSPERGGAGSSAFTTALGVFEAMKATVAHRGLGSLDGLTV
LVQGLGAVGGSLAKLLAEAGAQLLVADTDTERVALAVELGHTWVALDDVLSTPCDVFAPC
AMGGVITDEVARTLDCKVVCGAAMNVLAHEAAADILHARGILYAPDFVANAGGAIHMVGR
EVLGWSEDQVHERARAIGDTLKEVFEIADKDGVTADEAARELAERRMREASTTTATA
>Var_389
MGSIDSALNWDGEMTVTRFDAATGAHFVIRIHSTQLGPAAGGTRAWQYSSWADALTDAGR
LARAMTYQMAVAGLPMGGGKSVIALPAPRHSIDPSTWARILRAHAEMIDSLNGRYWTGPD
VNTNSADMDILADETEFVFGRSPERGGAGSSAFTTALGVFEAMKATVAHRGLGSLDGLTV
LVQGLGAVGGSLAKLLAEAGAQLLVADTDTERVALAVELGHTWVALDDVLSTPCDVFAPC
AMGGVITDEVARTLDCKVVCGAAMNVLAHEAAADILHARGILYAPDFVANAGGAIHLVGR
EVLGWSEDQVHERARAIGDTLKEVFEIADKDGVTPDEATRELAERRMREASTTTATA
>Var_390
MGSIDSALNWDGEMTVTRFDAATGAHFVIRIHSTQLGPAAGGTRAWQYSSWADALTDAGR
LARAMTYQMAVAGLPMGGGKSVIALPAPRHSIDPSTWARILRAHAEMIDSLNGRYWTGPD
VNTNSADMDILADETEFVFGRSPERGGAGSSAFTTALGVFEAMKATVAHRGLGSLDGLTV
LVQGLGAVGGSLAKLLAEAGAQLLVADTDTERVALAVELGHTWVTLDDVLSTPCDVFAPC
AMGGVITDEVARTLDCKVVCGAAMNVLAHEAAADILHARGILYAPDFVANAGGAIHLVGR
EVLGWSEDQVHERARAIGDTLKEVFEIADKDGVTPDKAARELAERRMREASTTTATA
>Var_391
MGSIDSALNWDGEMTVTRFDAATGAHFVIRIHSTQLGPAAGGTRAWQYSSWADALTDAGR
LARAMTYQMAVAGLPMGGGKSVIALPAPRHSIDPSTWARILRAHAEMIDSLNGRYWTGPD
VNTNSADMDILADETEFVFGRSPERGGAGSSAFTTALGVFEAMKATVAHRGLGSLDGLTV
LVQGLGAVGGSLAKLLAEAGAQLLVADTDTERVALAVELGHTWVALDDVLSTPCDVFAPC
AMGGVITDEVARTLDCKVVCGAAMNVLAHEAAADILHARGILYAPDFVANAGGAIHLVGR
EVLGWSEDQVHERARAIGDTLKVVFESADKDGVTPDEAARELAERRMREASTTTATA
>Var_392
MGSIDSALNWDGEMNVTRFDAATGAHFVIRIHSTQLGPAAGGTRAWQYSSWADALTDAGR
LARAMTYQMAVAGLPMGGGKSVIALPAPRHSIDPSTWARILRAHAEMIDSLNGHYWTGPD
VNTNSADMDILADETEFVFGRSPERGGAGSSAFTTALGVFEAMKATVAHRGLGSLDGLTV
LVQGLGAVGGSLAKLLAEAGAQLLVADTDTERVALAVELGHTWVALDDVLSTPCDVFAPC
AMGGVITDEVARTLDCKVVCGAAMNVLAHEAAADILHARGILYAPDFVANAGGAIHLVGR
EVLGWSEDQVHERARAIGDTLKEVFEIADKDGVTPDEAARELAERRMREASTTTATA
>Var_393
MGSIDSALNWDGEMTVTRFDAATGAHFVIRIHSTQLGPAAGGTRAWQYSSWADALTDAGR
LARAMTYQMAVAGLPMGGGKSVIALPAPRHSIDPSTWARILRAHAEMIDSLNGRYWTGPD
VNTNSADMDILADETEFVFGRSPERGGAGSSAFTTALGVFEAMKATVAHRGLGSLDGLTV
LVQGLGAVGGSLAKLLAEAGAQLLVADTDTERVALAVELGHTWVALDDVLSTPCDVFAPC
AMGGVISDEVARTLDCKVVCGAAMNVLAHEAAADILHAHGILYAPDFVANAGGAIHLVGR
EVLGWSEDQVHERARAIGDTLKEVFEIADKDGVTPDEAARELAERRMREASTTTATA
>Var_394
MGSIDSALNWDGEMTVTRFDAATGAHFVIRIHSTQLGPAAGGTRAWQYSSWADALTDAGR
LARAMTYQMAVAGLPMGGGKSVIALPAPRHSIDPSTWARILRAHAEMIDSLNGRYWTGPD
VNTNSADMDILADGTEFVFGRSPERGGAGSSAFTTALGVFEAMKATVAHSGLGSLDGLTV
LVQGLGAVGGSLAKLLAEAGAQLLVADTDTERVALAVELGHTWVALDDVLSTPCDVFAPC
AMGGVITDEVARTLDCKVVCGAAMNVLAHEAAADILHARGILYAPDFVANAGGAIHLVGR
EVLGWSEDQVHERARAIGDTLKEVFEIADKDGVTPDEAARELAERRMREASTTTATA
>Var_395
MGSIDSALNWDGEMTVTRFDAATGAHFVIRIHSTQLGPAAGGTRAWQYSSWADALTDAGR
LARAMTYQMAVAGLPMGGGKSVIALPAPRHSIDPSTWARILRAHAEMIDSLNGRYWTGPD
VNTNSADMDILADETEFVFGRSPERGGAGSSAFTTALGVFEAMKATVAHRGLGSLDGLTV
LVQGLGAVGGSLAKLLAEAGAQLLVADTDTERVALAVELGHTWVALDDVLSTPCDVFAPC
AMGGVITDEVARTLDCKVVCGAAMNVLAHEAAADILHARGILYAPDFVANAGGAIHLVGR
EVLGWSEDQVHERARAIGDTLKEVFVIADKDGVTPDEAARELAERRMREASTTTATA
>Var_396
MGSIDSALNWDGEMTVTRFDAATGAHFVIRIHSTQLGPAAGGTRAWQYSSWADALTDAVR
LARAMTYQMAVAGLPMGGGKSVIALPAPRHSIDPSTWARILRAHAEMIDSLNGRYWTGPD
VNTNSADMDILADETEFVFGRSPERGGAGSSAFTTALGVFEAMKATVAHRGLGSLDGLTV
LVQGLSAVGGSLAKLLAEAGAQLLVADTDTERVALAVELGHTWVALDDVLSTPCDVFAPC
AMGGVITDEVARTLDCKVVCGAAMNVLAHEAAADILHARGILYAPDFVANAGGAIHLVGR
EVLGWSEDQVHERARAIGDTLKEVFEIADKDGVTPDEAARELAERRMREASTTTATA
>Var_397
MGSIDSALNWDGEMTVTRFDAATGAHFVIRIHSTQLGPAAGGTRAWQYSSWADALTDAGR
LARAMTYQMAVAGLPMGGGKSVIALPAPRHSIDPSTWARILRAHAEMIDSLNGRYWTGPD
VNTNSADMDILADETEFVFGRSPERGGAGSSAFTTALGVFEAMKATVAHRGLGSLDGLTV
LVQGLGAVGGNLAKLLAEAGAQLLVADTDTERVALAVELGHTWVALDDVLSTPCDVFAPC
AMGGVITDEVARTLDCKVVCGAAMNVLAHEAAADILHARGILYAPDFVANAGGAIHLVGR
EVLGWSEDQVHERARAIGDTLKEVFEIADKDGVTPDEAARELAERRMREASTTTATA
>Var_398
MGSIDSALNWDGEMTVTRFDAATGAHFVIRIHSTQLGPAAGGTRAWQYSSWADALTDAGR
LARAMTYQMAVAGLPMGGGKSVIALPAPRHSIDPSTWASILRAHAEMIDSLNGRYWTGPD
VNTNSADMDILADETEFVFGRSPERGGAGSSAFTTALGVFEAMKATVAHRGLGSLDGLTV
LVQGLGAVGGSLAKLLAEAGAQLLVADTDTERVALAVELGHTWVALDDVLSTPCDVFAPC
AMGGVITDEVARTLDCKVVCGAAMNVLVHEAAADILHARGILYAPDFVANAGGAIHLVGR
EVLGWSEDQVHERARAIGDTLKEVFEIAGKDGVTPDEAARELAERRMREASTTTATA
>Var_399
MGSIDSALNWDGEMTVTRFDAATGAHFVIRIHSTQLGPAAGGTRAWQYSSWADALTDAGR
LARAMTYQMAVAGLPLGGGKSVIALPAPRHSIDPSTWARILRAHAEMIDSLNGRYWTGPD
VNTNSADMDILADETEFVFGRSPERGGAGSSAFTTALGVFEAMKATVAHRGLGSLDGLTV
LVQGLGAVGGSLAKLLAEAGAQLLVADTDTECVALAVELCHTWVALDDVLSTPCDVFAPC
AMGGVITDEVARTLDCKVVCGAAMNVLAHEAAADILHARGILYAPDFVANAGGAIHLVGR
EVLGWSEDQVHERARAIGDTLKEVFEIADKDGVTPDEAARELAERRMREASTTTATA
>Var_400
MGSIDSALNWDGEMTVTRFDAATGAHFVIRIHSTQLGPAAGGTRAWQYSSWADALTDAGR
LARAMTYQMAVAGLPMGGGKSVIALPAPRHSIDPSTWARILRAHAEMIDSLNGRYWTGPD
VNTNSADMDILADETEFVFGRSPERGGAGSSAFTTALGVFEAMKATVAHRGLGSLDGLTV
LVQGLGAVGGSLAKLLAEAGAQLLVADTDTERVALAVELGHTWVALDDVLSTPCDVFAPC
AMGGVITDEVARTLDCKVVCGAAKNVLAHEAAADILHARGILYAPDFVANAGGAIHLVGR
EVLGWSEDQVHERARAIGDTLKEVFEIADKDGVTPDEAARELAERRMREASTTTATA
>Var_401
MGSIDSALNWDGEMTVTRFDAATGAHFVIRIHSTQLGPAAGGTRAWQYSSWADALTDAGR
LARAMTYQMAVAGLPMGGGKSVIVLPAPRHSIDPSTWARILRAHAEMIDSLNGRYWTGPD
VNTNSADMDILADETEFVFGRSPERGGAGSSAFTTALGVFEAMKATVAHRGLGSLDGLTV
LVQGLGAVGGSLAKLLAEAGAQLLVADTDTERVALAVELGHTWVALDDVLSTPCDVFAPC
AMGGVITDEVARTLDCKVVCGAAMNVLAHEAAADILHARGILYAPDFVANAGGAIHLVGR
EVLGWSEDQVHERARAIGDTLKEVFEIADKDGVTPDEAARELAERRMREASTTTATA
>Var_402
MGSIDSALNWDGEMTVTRFDAATGAHFVIRIHSTQLGPAAGGTRAWQYSSWADALTDAGR
LARAMTYQMAVAGLPMGGGKSVIALPAPRHSIDPSTWARILRAHAEMIDSLNGRYWTGPD
VNTNSADMDILADETEFVFGRSPERGGAGSSAFTTALGVFEAMKATVAHRGLGSLDGLTV
LVQGLGAVGGSLAKLLAEAGAQLLVADTDTERVALAVELGHTWVALDDVLSTPCDVFAPC
AMGGVITDEVARTLDCKVVCGAAMNVLAHEAAADILHARGILYAPDFVANAGGAIHLVGR
EVLGWSEDQVHERAHAIGDTLKEVFEIADKDGVTPDEAARELAERRMREASTTTATA
>Var_403
MGSIDSALNWDGEMTVTRFDAATGAHFVIRIHSTQLGPAAGGTRAWQYSSRADALTDAGR
LARAMTYQMAVAGLPMGGGKSVIALPAPRHSIDPSTWARILRAHAEMIDSLNGRYWTGPD
VNTNSADMDILADETEFVFGRSPEHGGAGSSAFTTALGVFEAMKATVAHRGLGSLDGLTV
LVQGLGAVGGSLAKLLAEAGAQLLVADTDTERVALAVELGHTWVALDDVLSTPCDVFAPC
AMGGVITDEVACTLDCKVVCGAAMNVLAHEAAADILHARGILYAPDFVANAGGAIHLVGR
EVLGWSEDQVHERARAIGDTLKEVFEIADKDGVTPDEAARELAERRMREASTTTATA
>Var_404
MGSIDSALNWDGEMTVTRFDAATGAHFVIRIHSTQLGPAAGGTRAWQYSSWADALTDAGR
LARAMTYQMAVAGLPMGGGKSVIALPAPRHSIDPSTWARILRAHAEMIDSLNGRYWTGPD
VNTNSADMDILADETEFVFGRSPERGGAGSSAFTTALGVFEAMKATVAHRGLGSLDGLTV
LVQGLGAVGGSLAKLLADAGAQLLVADTDTERVALAVELGHTWVALDDVLSTPCDVFAPC
AMGGVITDEVARTLDCKVVCGAALNVLAHEAAADILHARGILYAPDFVANAGGAIHLVGR
EVLGWSEDQVHERARAIGDTLKEVFEIADKDGVTPDEAARELAERRMREASTTTATA
>Var_405
MGSIDSALNWDGEMTVTRFDAATGAHFVIRIHSTQLGPAAGGTRAWQYSNWADALTDAGR
LARAMTYQMAVAGLPMGGGKSVIALPAPRHSIDPSTWARILRAHAEMIDSLNGRYWTGPD
VNTNSADMDILADETEFVFGRSPERGGAGSSAFTTALGVFEAMKATVAHRGLGSLDGLTV
LVQGLGAVGGSLAKLLAEAGAQLLVTDTDTERVALAVELGHTWVALDDVLSTPCDVFAPC
AMGGVITDEVARTLDCKVVCGAAMNVLAHEAAADILHARGILYAPDFVANAGGAIHLVGR
EVLGWSEDQVHERARAIGDTLKEVFEIADKDGVTPDEAARELAERRMREASTTTATA
>Var_406
MGSIDSALNWDGEMTVTRFDAATGAHFVISIHSTQLGPAAGGTRAWQYSSWADALTDAGR
LARAMTYQMAVAGLPMGGGKSVIALPAPRHSIDPSTWARILHAHAEMIDNLNGRYWTGPD
VNTNSADMDILADETEFVFGRSPERGGAGSSAFTTALGVFEAMKATVAHRGLGSLDGLTV
LVQGLGAVGGSLAKLLAEAGAQLLVADTDTERVALAVELGHTWVALDDVLSTPCDVFAPC
AMGGVITDEVARTLDCKVVCGAAMNVLAHEAAADILHARGILYAPDFVVNAGGAIHLVGR
EVLGWSEDQVHERARAIGDTLKEVFEIADKDGVTPDEAARELAERRMREASTTTATA
>Var_407
MGSIDSALNWDGEMTVTRFDAATGAHFVIRIHSTQLGPAAGGTRAWQYSSWADALTDAGR
LARAMTYQMAVAGLPMGGGKSVIALPSPRHSIDPSTWARILRAHAEMIDSLNGRYWTGPD
VNTNSADMDILEDETEFVFGRSPERGGAGSSAFTTALGVSEAMKATVAHRGLGSLDGLTV
LVQGLGAVGGSLAKLLAEAGAQLLVADTDTERVALAVELGHTWVALDDVLSTPCDVFAPC
AMGGVITDEVARTLDCKVVCGAAMNVLAHEAAADILHARGILYAPDFVANAGGAIHLVGR
EVLGWSEDQVHERARAIGDTLKEVFEIADKDGVTPDEAARELAERRMREASTTTATA
>Var_408
MGSIDSALNWDGEMTVTRFDAATGAHFVIRIHSTQLGPAAGGTRAWQYSSWADALTDAGR
LARAMTYQMAVAGLPMGGGKSVIALPAPRHSIDPSTWARILRAHAEMIDSLNGRYWTGPD
VNTNSADMDIMADETEFVFGRSPERGGAGSSAFTTALGVFEAMKATFAHRGLGSLDGLTV
LVQGMGAVGGSLAKLLAEAGAQLLVADTDTERVALAVELGHTWVALDDVLSTPCDVFAPC
AMGGVITDEVARTLDCKVVCGAAMNVLAHEAAADILHARGILYAPDFVANAGGAIHLVGR
EVLGWSEDQVHERARAIGDTLKEVFEIADKDGVTPDEAARELAERRMREASTTTATA
>Var_409
MGSIDSALNWDGEMTVTRFDAATGAHFVIRIHSTQLGPAAGGTRAWQYSSWADALTDAGR
LARAMTYQMAVAGLPMGGGKSVIALPAPRHSIDPSTWARILRAHAEMIDSLNGRYWTGPD
VNTNSADMDILADETEFVFGRSPERGGAGSSAFTTALGVFEAMKATVAHRGLGSLDGLTV
LVQGLGAVGGSLAKLLAEAGAQLLVAYTDTERVALAVELGHTWVALDDVLSTPCDVFAPC
AMGGVITDEVARTLDCKVVCGAAMNVLAHEAAADILHARGILYAPDFVANAGGAIHLVGR
EVLGWSEDQVHERARPIGDTLKEVFEIADKDGVTPDEAARELAERRMREASTTTATA
>Var_410
MGSIDSALNWDGEMTVTRFDAATGAHFVIRIHSTQLGPAAGGTRAWQYSSWADALTDAGR
LARAMTYQMAVAGLPMGGGKSVIALPAPRHSIDPSTWARILRAHAEMIDSLNGRYWTGPD
VNTNSADMDILADETEFVFGRNPERGGAGSSAFTTALGVFEAMKATVAHRGLGNLDGLTV
LVQGLGAVGGSLAKLLAEAGAQLLVADTDTERVALAVELGHTWVALDDVLSTPCDVFAPC
AMGGVITDEVARTLDCKVVCGAAMNVLAHEAAADILHARGILYAPDFVANAGGAIHLVGR
EVLGWSEDQVHERARAIGDTLKEVFEIADKDGVTPDEAARELAERRMREASTTTATA
>Var_411
MGSIDSALNWDGEMTVTRFDAATGAHFVIRIHSTQLGPAAGGTRAWQYSSWADALTDAGR
LARAMTYQMAVAGLPMGGGKSVIALPAPRHSIDPSTWARILRAHAEMIDSLNGRYWTGPD
VNTNSADMDILADETEFVFGRSPERGGAGSSAFTTALGVFEAMKATVAHRGLGSLDGLTV
LVQGLGAVGGSLAKLLAEAGAQLLVADTDTERVALAVELGHTWVALDDVLSTPCDVFAPC
AMGGVITDEVARTLDCKVVCGAAMNVLAHEAAADILHARGILYAPDFVANAGGAIHLVGR
EVLGWSEDQVHGRARAIGDTLKEVFEIADKDGVTPDEAARELAERRMREASTTTATA
>Var_412
MGSIDSALNWDGEMTVTRFDAATGAHFVIRIHSTQLGPAAGGTRAWQYSSWADALTDAGR
LARAMTYQMAVAGLPMGGGKSVIALPAPRHSIDPSTWARILRAHAEMIDSLNGRYWTGPD
VNTNSADMDILADETEFVFGRSPERGGAGSSAFSTALGVFEAMKATVAHRGLGSLDGLTV
LVQGLGAVGGSLAKLLAEAGAQLLVADTDTERVALVVELGHTWVALDDVLSTPCDVFAPC
AMGGVITDEVARTLDCKVVCGAAMNVLAHEAAADILHARGILYAPDFVANAGGAIHLVGR
EVLGWSEDQVHERARAIGDTLKEVFEIADKDGVTPDEAARELAERRMREASTTTATA
>Var_413
MGSIDSALNWDGEMTVTRFDAATSAHFVIRIHSTQLGPAAGGTRAWQYSSWADELTDAGR
LARAMTYQMAVAGLPMGGGKSVIALPAPRHSIDPSTWARILRAHAEMIDSLNGRYWTGPD
VNTNSADMDILADETEFVFGRSPERGGAGSSAFITALGIFEAMKATVAHRGLGSLDGLTV
LVQGLGAVGGSLAKLLAEAGAQLLVSDTDTERVALAVELGHTWVALDDVLSTPCDVFAPC
AMGGVITDEVARTLDCKAVCGAAMNVLAHEAAADILHARGILYAPDFVANAGGAIHLVGR
EVLGWSEDQVHERARAIGDTLNEVFEIADKDGVTPDEAARELAERRMREASTTTATA
>Var_414
MGSIDSALNWDGEMTVTRFDAATGAHFVIRIHSTQLGPAAGGTRAWQYSSWADALTDAGR
LARAMTYQMAVAGLPMGGGKSVIALPAPRHSIDPSTWARILRAHAEMIDSLNGRYWTGPD
VNTNSADMDILADETEFVFGRSPERGGAGSSAFTTALGVFEAMKATVAHRGLGSLDGLTV
LVQGLGAVGGSLAKLLAEAGAQLLVADTDTERVALAVELGHTWVALDDVLSTPCDVFAPC
AMGGVITDEVARTLDCKVVCGAAMNVLAHEAAADILHARGILFAPDFVANAGGAIHLVGR
EVLGWSEDQVHERARAIGDTLKEVFEIADKDGVTPDEAARELAERRMREASTTTATA
>Var_415
MGSIDSALNWDGEMTVTRFDAATGAHFVIRIHSTQLGPAAGGTRAWQYSSWADALTDAGR
LARAMTYQMAVAGLPMGGGKSVIALPAPRHSIDPSTWARILRAHAEMIDSLNGRYWTGPD
VNTNSADMDILADETEFVFGRSPERGGAGSSAFTTALGVFEAMKATVAHRGLGSLDGLTV
LVQGLGAVGGSLAKLLAEAGAQLLVADTDTGRVALAVELGHTWVALDDVLSTPCDVFAPC
AMGGVITDEVARTLDCKVVCGAAMNVLAHEAVADILHARGILYAPYFVANAGGAIHLVGR
EVLGWSEVQVHERARAIGDTLKEVFEIADKDGVTPDEAARELAERRMREASTTTATA
>Var_416
MGSIDSALNWDGEMTVTRFDAATGAHFVIRIHSTQLGPAAGGTRAWQYSSWADALTDAGR
LARAMTYQMAVAGLPMGGGKSVIALPAPRHSIDPSTWARILRAHAEMIDSLNGRYWTGPD
VNTNSADMDILADETEFVFGRSPERGGAGSSAFTTALGVFEAMKATVAHRGLGSLDGLTV
LVQGLGAVGGSLAKLLAEAGAQLLVADTDTERVALAVELGHTWVALDDVLSTPCDVFAPC
AMGGVITDEVARTLDCKVVCGAAMNVLAHEAAADILHARGILYAPDFVANAGGAIHLVGR
EVLGWSEDQVHERARAIGDTLKEVFEIADKDAVTPDEAARELAERRMREASTTTATA
>Var_417
MGSIDSALNWDGEMTVTRFDAATGAHFVIRIHSTQLGPAAGGTRAWQYSSWADALTDAGR
LARAMTYQMAVAGLPMGGGKSVIALPAPRHSIDPSTWARILRAHAEMIDSLNGRYWTGPD
VNTNSADMDILADETEFVFGRSPERGGAGSSAFTTALGVFEAMKATVAHRGLGSLDGLTV
LVQGLGAVGGSLAKLLAEAGAQLLVADTDTERVALAVELGHTWVALDDVLSTPCDVFASC
AMGGVITDEVARTLDCKVVCGEAMNVLAHEAAADILHARGILYAPDFVANAGGAIHLVGR
EVLGWSEDQVHERARAIGDTLKEVFEIADKDGVTPDEATRELAERRMREASTTTATA
>Var_418
MGSIDSALNWDGEMTVTRFDAATGAHFVIRIHSTQLGPAAGGTRAWQYSSWADALTDAGR
LARAMTYQMAVAGLPMGGGKSVIALPVPRHSIDPSTWARILRAHAEMIDSLNGRYWTGPD
VNTNSADMDILADETEFVFGRSPERGGAGSSAFTTALGVFEAMKATVAHRGLGSLDGLTV
LVQGLGAVGGSLAKLLAEAGAQLLVADTDTERVALAVELGHTWVALDDVLSTPCDVFAPC
AMGGVITDEVARTLDCKVVCGAAMNVLAHEAAADILHARGILYAPDFVANAGGAIHLVGR
EVLGWSEDQVHERARAIGDTLKEVFEIADKDGVTPDEAARELAERRMREASTTTATA
>Var_419
MGSIDSALNWDGEMTVTRFDAATGAHFVIRIHSTQLGPAAGGTRAWQYSSWADALTDAGR
LARAMTYQMAVAGLPMGGGKSVIALPAPRHSIDPSTWARILRAHAEMIDSLNGRYWTGPD
VNTNSADMDILADETEFVFGRSPERGGAGSSAFTTALGVFEAMKATVAHRGLGSLDGLTV
LVQGLGAVGGSLPKLLAEAGAQLLVADTDTERVALAVELGHTWVALDDVLSTPCDVFAPC
AMGGVITDEVARTLDCKVVCGAAMNVLAHEAAADILHARGILYAPDFGANTGGAIHQVGR
EVLGWREDQVHERARAIGDTLKEVFEIADKDGVTPDEAARELAERRMREASTTTATA
>Var_420
MGSIDSALNWDGEMTVTRFDAATGAHFVIRIHSTQLGPAAGGTRAWQYSSWADAMTDAGR
LARAMTYQMAVAGLPMGGGKSVIALPAPRHSIDPSTWARILRAHAEMIDSLNGRYWTGPD
VNTNSADMDILADETEFVFGRSPERGGAGSSAFTTALGVFEAMKATVAHRGLGSLDGLTV
LVQGLGAVGGSLAKLLAEAGAQLLVADTDTERVALAVELGHTWVALDDVLSTPCDVFAPC
AMGGVITDEVARTLDCRVVCGAAMNVLAHEAAADILHARGILYAPDFVANAGGAIHLVGR
EVLGWSEVQVQERARAIGDTLKEVFEIADKDAVTPDEAARELAERRMREASTTTATA
>Var_421
MGSIDSALNWDGEMTVTRFDAATGAHFVIRIHSTQLGPAAGGTRAWQYSSWADALTDAGR
LARAMTYQMAVAGLPMGGGKSVIALPAPRHSIDPSTWARILRAHAEMIDSLNGRYWTGPD
VNTNSADMDILADETEFVFGRSPERGGAGSSAFTTALGVFEAMKATIAHRGLGSLDGLTV
LVQGLGAVGGSLAKLLAEAGAQLLVADTDTERVALAVELGHTWVALDDVLSTPCDVFAPC
AMGGVITDEVARTLDCKVVCGAAMNVLAHEAAADILHARGILYAPDFVANAGGAIHLVGR
EVLGWSEDQVHERARAIGDTLKEVFEIADKDGVTPDEAARELAERRMREASTTTATA
>Var_422
MGSIDSALNWDGEMTVTRFDAATGAHFVIRIHSTQLGPAAGGTRAWQYSSWADALTDAGR
LARAMTYQMAVAGLPMGGGKSVIALPAPRHSIDPSTWARILRAHAEMIDSLNGRYWTGPD
VNTNSADMDILADETEFVFGRSPERGGAGSSAFTTALGVFEAMKATVAHRGLGSLDGLTV
LVQGLGAVGGSLAKLLAEAGAQLLVADTDTERVALAVELGHTWVALDDVLSTPCDVFAPC
AMGGVITDEVARTLDCKVVCGAALNVLAHEAAADILHARGILYAPDFVANAGGAIHLVGR
EVLGWSEDQVHERARAIGDTLKEVFEIADKDGVTPDEAARELAERRMREASTTTATA
>Var_423
MGSIDSALNWDGEMTVTRFDAATGAHFVIRIHSTQLGPAAGGTRAWQYSSWADAQTDAGR
LARAMTYQMAVAGLPMGGGKNVIALPAPRHSIDPSTWARILRAHAEMIDSLNGRYWTGPD
VNTNSADMDILADETEFVFGRSPERGGAGSSAFTIALGVFEAMKATVAHRGLGSLDGLTV
LVQGLGAVGGSLAKLLAEAGAQLLVADTDTERVALAVELGHTWVALDDVLSTPCDVFAPC
AMGGVITDEVARTLDCKVVCGAAMNVLAHEAAADILHARGILYAPDFVANAGGAIHLVGR
EVLGWSEDQVHERARAIGDTLKEVFEIADKDGVTPDEAARELAERRMREASTTTATA
>Var_424
MGSIDSALNWDGEMTVTRFDAATGAHFVIRIHSTQLGPAAGGTRAWQYSSWADAMTDAGR
LARAMTYQMAVAGLPMGGGKSVIALPAPRHSIDPSTWARILRAHAEMIDSLNGRYWTGPD
VNTNSADMDILADETEFVFGRSPERGGAGSSAFTTALGVFEAMKATVAHRGLGSLDGLTV
LVQGLGAVGGSLAKLLAEAGAQLLVADTDTERVALAVELGHTWVALDDVLSTPCDVFAPC
AMGGVITDEVARTLDCKVVCGAAMNVLAHEAAADILHARGILYAPDFVANAGGAIHLVGR
EVLGWSEDQVHERARAIGDTLKEVFEIADKDGVTPDEAACELAERRMREASTTTATA
>Var_425
MGSIDSALNWDGEMTVTRFDAATGAHFVIRIHSTQLGPAAGGTRAWQYSSWADALTDAGR
LARAMTYQMAVAGLPMGGGKSVIALPAPRHSIDPSTWARILRAHAEMIDSLNGRYWTGPD
VNTNSADMDILADETEFVFGRSPERGGAGSSAFTTALGVFEAMKATVAHRGLGSLDGLTV
LVQGLGAVGGSLAKLLAEAGAQLLVADTDTERVALAVELGHTWVALDDVLSTPCDVFAPC
AMGGVITDEVARTLDCKVVCGAAMNVLAHEVAADILHARGILYAPDFVANAGGAIHLVGR
EVLGWSEDQVHERARAIGDTLKEVFEIADKDGITPDEAARELAERRMREASTTTATA
>Var_426
MGSIDSALNWDGEMTVTRFDAATGAHFVIRIHSTQLGPAAGGTRAWQYSSWADALTDAGR
LARAMTYQMAVAGLPMGGGKSVIALPAPRHSIDPSTWARILRAHAEMIDSLNGRYWTGPD
VNTNSADMDILADETEFVFGRSPERGGAGSSAFTTALGVFEAMKATVAHRGLGSLDGLTV
LVQGLGAVGGSLAKLLAEAGAQLLVADTDTERVALAVELGHTWVALDDVLSTPCDVFAPC
AMGGVITDEVARTLDCKVVCGAAMNVLAHEAAADILHARGILYAQDFVANAGGAIHLVGR
EVLGWSEDQVHERARAIGDTLKEVFEIADKDGVTPDEAARELAERRMREASTTTATA
>Var_427
MGSIDSALNWDGEMTVTRFDAATGAHFVIRIHSTQLGPAAGGTRAWQYSSWADALTDAGR
LARAMTYQMAVAGLPMGGGKSVIALPAPRHSIDPSTWARILRAHAEMIDSLNGRYWTGPD
VNTNSADMDILADETEFVFGRSPERGGAGSSAFTTALGVFEAMKATVAHRGLGSLDGLTV
LVQGLGAVGGSLAKLLAEAGAQLLIADTDTERVALAVELGHTWVALDDVLSTPCDVFAPC
AMGGVITDEVARTLDCKVVCGAAMNVLALEAAADILHARGILYAPDFVANAGGAIHLVGR
EVLGWSEDQVHERARAIGDTLKEVFEIADKDGVTPDEAARELAERRMREASTTTATA
>Var_428
MGSIDSALNWDGEMTVTRFDAATGAHFVIRIHSTQLGPAAGGTRAWQYSSWADALTDAGR
LARAMTYQMAVAGLPMGGGKSVIALPAPRHSIDPSTWARILRAHAEMIDSLNGRYWTGPD
VNTNSADMDILADETEFVFGRSPERGGAGSSAFTTALGVFEAMKATVAHRGLGSLDGLTV
LVQGLGAVGGSLAKLLAEAGAQLLVADTDTERVALAVELGHTWVALDDVLSTPCDVFAPC
AMGGVITDEVARTLDCIVVCGAAMNVMAHEAAADILHARGILYAPDFVANAGGVIHLVGR
EVLGWSEDQVHERARAIGDTLKEVFEIADKDGVTPDEAARELAERRMREASTTTATA
>Var_429
MGSIDSALNWDGEMTVTRFDAATGAHFVIRIHSTQLGPAAGGTRAWQYSSWADALTDAGR
LAREMTYQMAVAGLPMGGGKSVIALPAPRHSIDPSTWARILRAHAEMIDSLNGRYWTGPD
VNTNSADMDILADETEFVFGRSPERGGAGSSAFTTALGVFEAMKATVAHRGLGSLDGLTV
LVQGLGAVGGSLAKLLAEAGAQLLVADTDTERVALAVELGHTWVALDDVLSTPCDVFAPC
AMGGVITDEVARTLDCKVVCGAAMNVLAHEAAADILHARGILYAPDFVANAGGAIHLVGR
EVLGWSEVQVHERARAIGDTLKEVFEIADKDGVTPDEAARELAERRMREASTTTATA
>Var_430
MGSIDSALNWDGEMTVTRFDAATGAHFVIRIHSTQLGPAAGGTRAWQYSSWADALTDAGR
LARAITYQMAVVGLPMGGGKSVIALPAPRHSIDPSTWARILRAHAEMIDSLNGRYWTGPD
VNTNSADMDILADETEFVFGRSPERGGAGSSAFTTALGVFEAMKATVAHRGLGSLDGLTV
LVQGLGAVGGSLAKLLAEAGAQLLVADTDTERVALAVELGHTWVALDDVLSTPCDVFAPC
AMGGVITDEVARTLDCKVVCGAAMNVLAHEAAADILHARGILYAPDFVANAGGAIHLVGR
EVLGWSEDQVHERARAIGDTLKEVFEIADKDGVTPDEAARELAERRMREASTTTATA
>Var_431
MGSIDSALNWDGEMIVTRFDAATGAHFVIRIHSTQLGPAAGGTLAWQYSSWADALTDAGR
LARAMTYQMAVAGLPMGGGKSVIALPAPRHSIDPSTWARILRAHAEMIDSLNGRYWTGPD
VNTNSADMDILADETEFVFGRSPERGGAGSSAFTTALGVFEAMKATVAHRGLGSLDGLTV
LVQGLGAVGGSLAKLLAEAGAQLLVADTDTERVALAVELGHTWVALDDVLSTPCDVFAPC
AMGGVITDEVARTLDCKVVCGAAMNVLAHEAAADILHARGILYAPDFVANAGGAIHLVGR
EVLGWSEDQVHERARAIGDTLKEVFEIADKDGVTPDEAARELAERRMREASTTTATA
>Var_432
MGSIDSALNWDGEITVTRFDAATGAHFDIRIHSTQLGRAAGVTRAWQYSSWADALTDAGR
LARAMTYQMAVAGLPMGGGKSVIALPAPRHSIDPSTWARILRAHAEMIDSLNGRYWTGPD
VNTNSADMDILADETEFVFGRSPERGGAGSSAFTTALGVFEAMKATVAHRGLGSLDGLTV
LVQGLGAVGGSLAKLLAEAGAQLLVADTDTERVALAVELGHTWVALDDVLSTPCDVFAPC
AMGGVITDEVARTLDCKVVCGAAMNVLAHEAAADILHARGILYAPDFVANAGGAIHLVGR
EVLGWSEDQVHERARAIGDTLKEVFEIADKDGVTPDEAARELAERRMREASTTTATA
>Var_433
MGSIDSALNWDGEMTVTRFDAATGAHFVIRIHSTQLGPAAGGTRAWQYSSWADALTDAGR
LARAMTYQMAVAGLPMGGGKSVIALPAPRHSIDPSTWARILRAHAEMIDSLNGRYWTGPD
VNTNSADMDILSDETEFVFGRSPERGGAGSSAFTTALGVFEAMKATVAHRGLGSLDGLTV
LVQGLGAVGGSLAKLLAEAGAQLLVADTDTERVALAVELGHTWVALDDVLSTPCDVFAPC
AMGGVITDEVARTLDCKVVCGAAMNVLAHEAAADILHARGILYAPDFVANAGGAIHLVGR
EVLGWSEDQVHERARAIGDTLKEVFEIADKDGVTPDEAARELAERRMREASTTTATA
>Var_434
MGSIDSALNWDGEMTVTRFDAATGAHFVIRIHSTQLGPAAGGTRAWQYSSWADALTDASR
LARAMTYQMAVAGLPMGGGKSVIALPAPRHSIDPSTWARILRAHAEMIDSLNGRYWTGPD
VNTNSADMDILADETEFVFGRSPERGGAGSSAFTTALGVFEAMKATVAHRGLGSLDGLTV
LVQGLGAVGGSLAKLLAEAGAQLLVVDTDTERVALAVELGHTWVALDDVLSTPCDVFAPC
AMGGVITDEVARTLHCKVVCGAAMNVLAHEAAADILHARGILYAPDFVANAGGAIHLVGR
EVLGWSEDQVHERARAIGDTLKEVFEIADKDGVTPDEAARELAERRMREASTTTATA
>Var_435
MGSIDSALNWDGEMTVTRFDAATGAHFVIRIHSTQLGPAAGGTRAWQYSSWADALTDAGR
LARAMTYQMAVAGLPMGGGKSVIALPAPRHSIDPSTWARILRAHAEMIDSLNGRYWTGPD
VNTNSADMDILADETEFVFGRSPERGGAGSSAFTTALGVFEAMKATVAHRGLGSLDGLTV
LVQGLGAVGGSLAKLLAEAGAQLLVADTDTERVALAVELGHTWVALDDVLSTPCDVFAPC
AMGGVITDEVARTLDCKVVCGAAMNVLAHEAAADILHARGILYAPDFVANAGGAIHLVGR
EVLGWSEDQVHERASAIGDTLKEVFEIADKDGVTPDEAARELAERRMREASTTTATA
>Var_436
MGSIDSALNWDGEMTVTRFDAATGAHFVIRIHSTQLGPAAGGTRAWQYSSWADALTDAGR
LARAMTYQMAVAGLPMGGGKSVIALPAPRHSIDPSTWARILRAHAEMIDSLNGRYWTGPD
VNTNSADMDILADETEFVFGRSPERGGAGSSAFTTALGVFEAMKATVAHRGLGSLDGLTV
LVQGLGAVGGSLAKLLAEAGAQLLVADTDTERVALAVELGHTWVALDDVLSTPCDVFAPC
AMGGVITDEVAHTLDCKVVCGAAMNVLAHEAAADILHARGILYAPDFVANAGGAIHLVGR
EVLGWSEDQVHERARAIGDTLKVVFEIADKDGVTPDEAARELAERRMREASTTTATA
>Var_437
MGSIDSALNWDGEMTVTRFDAATGAHFVIRIHSTQLGPAAGGTRAWQYSSWADALTDAGR
LARAMTYQMAVAGLPMGGGKSVIALHTPRHSIDPSTWARILRAHAEMIDSLNGRYWTGPD
VNTNSADMDILADETEFVFGRSPERGGAGSSAFTTALGVFEAMKASVAHRGLGSLDGLTV
LVQGLGAVGGRLAKLLAEAGAQLLVADTDTERVALAVELGHTWVALDDVLSTPCDVFAPC
AMGGVITDEVARTLDCKVVCGAAMNVLAHEAAADILHARGILYAPDFVANAGGAIHLVGR
EVLGWSEDQVHERARAIGDTLKEVFEIADKDGVTPDEAARELAERRMREASTTTATA
>Var_438
MGSIDSALNWDGEMTVTRFDAATGAHFIIRIHSTQLGPAAGGTRAWQYSSWADALTDAGR
LARAMTYQMAVAGLPMGGGKSVIALPAPRHSIDPSTWARILRAHAEMIDSLNGRYWTGPD
VNTNSADMDILADETEFVFGRSPERGGVGSSAFTTALGVFEAMKATVAHRGLGSLDGLTV
LVQGLGAVGGSLAKLLAEAGAQLLVADTDTERVALAVELGHTWVALDDVLSTPCDVFAPC
AMGGVITDEVARTLDCKVVCGAAMNVLAHEAAADILHARGILYAPDFVANAGGAIHLVGR
EVLGWSEDQVHERARAIGDTLKEVFEIADKDGVTPDEAARELAERRMREASTTTATA
>Var_439
MGSIDSALNWDGEMTVTRFDAATGAHFVIRIHSTQLGPAAGGTRAWQYSSWADALTDAGR
LARAMTYQMAVAGLPMGGGKSVIALPAPRHSIDPSTWARILRAHAEMIDSLNGRYWTGPD
VNTNSADMDILADETEFVFGRSPERGGAGSSAFTTALGVFEAMKATVAHRGLGSLDGLTV
LVQGLGAVGGSLAKLLAEAGAQLLVADTDTERVALAVELGHTWVALDDVLSTPCDVFAPC
AMGGVITDEVARTLDCKVVCGAAMNVLAHEAAADILHARGILYAPDFVANAGGAIHLVGR
EVLGWSEDQVHERVRAIGDTLKEVFEIADKDGVTPDEAARELAERRMREASTTTATA
>Var_440
MGSIDSALNWDGEMTVTRFDAATGAHFVIRIHSTQLGPAAGGTRAWQYSSWADALTDAGR
LARAMTYQMAVAGLPMGGGKSVIALPAPRHSIDPSTWARILRAHAEMIDSLNGRYWTGPD
VNTNSADMDILADETAFVFGRSPERGGAGSSAFTTALGVFEAMKATVAHRGLGSLDGLTV
LVQGLGAVGGSLAKLLAEAGAQLLVADTDTERVALAVELGHTWVALDDVLSTPCDVFAPC
AMGGVITDEVARTLDCKVVCGAAMNVLAHEAAADILHARGILYAPDFVANAGGAIHLVGR
EVLGWSEDQVHERARAIGDTLKEVIEIADKDGVTPDEAARELAERRMREASTTTATA
>Var_441
MGSIDSALNWDGEMTVTRFDAATGAHFVIRIHSTQLGPAAGGTRAWQYSSWADALTDAGR
LARAMTYQMAVAGLPMGGGKSVIALPAPRHSIDPSTWARILRAHAEMIDSLNGRYWTGQD
VNTNSADMDILADETEFVFGRSPERGGAGSSAFTTALGVFEAMKATVAHRGLGSLDGLTV
LVQGLGAVGGSLAKLLAEAGAQLLVADTDTERVALAVELGHTWVALDDVLSTPCDVFAPC
AMGGVITDEVARTLDCKVVCGAALNVLAHEAAADILHARGILYAPDFVANAGGAVHLVGR
EVLGWSEDQVHERARAIGDTLKEVFEIADKDGVTPGEAARELAERRMREASTTTATA
>Var_442
MGSIDSALNWDGEMTVTRFDAATGAHFVIRIHSTQLGPAAGGTRAWQYSSWADALTDAGR
LARAMTYQMAVAGLPMGGGKSVIALPAPRHSIDPSTWARILRAHAEMIDSLNGRYWTGPD
VNTNSADMDILADETEFVFGRSPERGGAGSSAFTTALGVFEAMKATVAHRGLGSLDGLTV
LVQVLGAVGGSLAKLLAEAGAQLLVADTDTERVALAVELGHTWVALDDVLSTPCDVFAPC
AMGGVITDEVARTLDCKVVCGAAMNVLAHEAAADILHARGILYAPDFVANAGGAIHLVGR
EVLGWSEDQVHERARAIGDTLKEVFEIADKDGVTPDEAARELAERRMREASTTTATA
>Var_443
MGSIDSALNWDGEMTVTRFDSATGAHFVIRIHSTQLGPAAGGTRAWQYSSWADALTDAGR
LARAMTYQMAVAGLPMGGGKSVIALPAPRHSIDPSTWARILRAHAEMIDSLNGRYWTGPD
VNTNSADMDILADETEFVFGRSPERGGAGSSAFTTALGVFEAMKATVAHRGLGSLDGLTV
LVQGLGAVGGSLAKLLAEAGAQLLVADTDTERVALAVELGHTWVALDDVLSTPCDVFAPC
AMGGVITDEVARTLDCKVVCGAAMNVLAHEAAADILHARGILYAPDFVANAGGAIHLVGR
EVLGWSEDQVHERARAIGDTLKEVFEIADKDGVTPDEAARELAERRMREASTTTATA
>Var_444
MGSIDSALNWDGEMTVTRFDAATGAHFVIRIHSTHLGPAAGGTRAWQYSSWADALTDAGR
LARAMTYQMAVAGLPMGGGKSVIALPAPRHSIDPSTWARILCAHAEMIDSLNGRYWTGPD
VNTNSADMDILADETEFVFGRSPERGGAGSSAFTTALGVFEAMKATVAHRGLGSLDGLTV
LVQGLGAVGGSLAKLLAEAGAQLLVADTDTERVALAVELGHTWVALDDVLSTPCDVFAPC
AMGGVITDEVARTLDCKVVCGAAMNVLAHEAAADILHARGILYAPDFVANAGGAIHLVGR
EVLGWSEVQVHERARAIGDTLKEVFEIADKDGVTPDEAARELAERRMREASTTTATA
>Var_445
MGSIDSALNWDGEMTVTRFDAATGAHFVIRIHSTQLGPAAGGTRAWQYSSWADALTDASR
LARAMTYQMAVAGLPMGGGKSVIALPAPRHSIDPSTWARILRAHAEMIDSLNGRYWTGPD
VNTNSADMDILADETEFVFGRSPERGGAGSSAFTTALGVFEAMKATVAHRGLGSLDGLTV
LVQGLGAVGGSLAKLLAEAGAQLLVADTDTERVALAVELGHTWVALDDVLSTPCDVFAPC
AMGGVITDEVARTLDCKVVCGAAMNVLAHEAAADILHARGILYVPDFVANAGGAIHLVGR
EVLGWSEDQVHERARAIGDTLKEVFEIADKDGVTPDEAARELAERRMREASTTTATA
>Var_446
MGSIDSALNWDGEMTVTRFDAATGAHFVIRIHSTQLGPAAGGTRAWQYSSWADALTDAGR
LARAMTYQMAVAGLPMGGGKSVIALPAPRHSIDPSTWARILRAHAEMIDSLNGRYWTGPD
VNTNSADMDILADETEFVFGRSPERGGAGSSAFTTALGVFEAMKATVAHRGLGSLDGLTV
LVQGLGAVGGCLAKLLAEAGAQLLVADTDTERVALAVELGHTWVALDDVLSTPCDVFAPC
AMGGVITDEVARTLDCKVVCGAAMNVLAHEVAADILHARGILYAPDFVANAGGAIHLVGR
EVLGWSEDQVHERARAIGDTLKEVFEIADKDGVTPDEAARELAERRMREASTTTATA
>Var_447
MGSIDSALNWDGEMTVTRFDAATGAHFVIRIHSTQLGPAAGGTRAWQYSSWADALTDAGR
LARAMTYQMAVAGLPMGGGKSVIALPAPRHSIDPSTWARILRAHAEMIDSLNGRYWTGPD
VNTNSADMDILADETEFVFGRSPERGGAGSSAVTTALGVFEAMKATVAHRGLGSLDGLTV
LVQGLGAVGGSLAKLLAEAGAQLLVADTDTERVALAVELGHTWVALDDVLSTPCDVFAPC
AMGGVITDEVARTLDCKVVCGAAMNVLAHEAAADILHARGILYAPDFVANAGGAIHLVGR
EVLGWSEDQVHERARAIGDTLKEVFEIADKDGVTPDEAARELAERRMREASTTTATA
>Var_448
MGSIDSALNWDGEMTVTRFDAATGAHFVIRIHSTQLGPAAGGTRAWQYSSWADALTDAGR
LARAMTYQMAVAGLPMGGGKSVIALPAPRHSIDPSTWARILRAHAEMIDSLNGRYWTGPD
LNTNSADMDILADETEFVFGRSTERGGAGSSAFTTALGVFEAMKATVAHRGLGSLDGLTV
LVQGLGAVGGSLAKLLAEAGAQLLVADTDTERVALAVELGHTWVALDDVLSTPCDVFAPC
AMGGVITDEVARTLDCKVVCGAAMNVLAHEAAADILHARGILYAPDFVANAGGAIHLVGR
EVLGWSEDQVHERARAIGDTLKEVFEIADKDGVTPDEAARELAERRMREASTTTATA
>Var_449
MGSIDSALNWDGEMTVTRFDAATGAHFVIRIHSTQLGPAAGGTRAWQYSSWADALTDAGR
LARAMTYQVAVAGLPMGGGKSVIALPAPRHSIDPSTWARILRAHAEMIDSLNGRYWTGPD
VNTNSADMDILADETEFVFGRSPERGGAGSSAFTTALGVFEAMKATVAHRGLGSLDGLTV
LVQGLGAVGGSLAKLLAEAGAQLLVADTDTERVALAVELGHTWVALDDVLSTSCDVFAPC
AMGGVITDEVARTLDRKVVCGAAMNVLSHEAAADILHARGILYAPDFVANAGGAIHLVGR
EVLGWSEDQVHERARAIDDTLKEVFEIADKDGVTPDEAARELAERRMREASTTTATA
>Var_450
MGSIDSALNWDGEMTVTRFDAATGAHFVIRIHSTQLGPAAGGTRAWQYSSWADALTDAGR
LARAMTYQMAVAGLPMGGGKSVIALPAPRHSIDPSTWARILRAHAEMIDSLNGRYWTGPD
VNTNSADMDILADETEFVFGRSPERGGAGSSAFTTALGVFEAMKATVAHRGLGSLDGLTV
LVQGLGAVGGSLAKLLAEAGAQLLVADTDTERVALAVELGHTWVALDDVLSTPCDVFAPC
AMGGVITDEVARTLDCKVVCGAAMNVLAHEAAADILHARGILYAPDFVANAGGAIHLVGR
EVLGWSEDQVHERARSIGDTLKEVFEIADKDGVTPDEAARELAERRMREASTTTATA
>Var_451
MGSIDSALNWDGEMTVTRFDAATGAHFVIRIHSTQLGPAAGGTRAWQYSSWADALTDAGR
LARAMTYQMAVAGLPMGGGKSVIALPAPRHSIDPNTWARILRAHAEMIDSLNGRYWTGPD
VNTNSADMDILADETEFVFGRIPERGGAGSSAFTTALGVFEAMKATVAHRGLGSLDGLTV
LVQGLGAVGGSLAKLLAEAGAQLLVADTDTERVALAVELGHTWVALDDVLSTPYDVFAPC
AMGGVITDEVARTLDCKVVCGAAMNVLAHEAAADILHARGILYAPDFVANAGGAIHLVGR
EVLGWSEDQVHERARAIGDTLKEVFEIADKDGVTPDEAARELAERRMREASTTTATA
>Var_452
MGSIDSALNWDGEMTVTRFDAATGAHFVIRIHSTQLGPAAGGTRAWQYSSWADALTDAGR
LARAMTYQMAVAGLPMGGGKSVIALPAPRHSIDPSTWARILRAHAEMIDSLNGRYWTGPD
VNTNSADMDILADETEFVFGRSPEHGGAGSSAFTTALGVFEAMKATVAHRGLGSLDGLTV
LVQGLGAVGGSLAKLLAEAGAQLLVADTDTERVALAVELGHTWVALDDVLSTPCDVFAPC
AMGGVITDEVARTLDCKVVCGAAMNVLAHEAAADILHARGIPYAPDFVANAGGAIHLVGR
EVLGWSEDQVHERARAIGDTLKEVFEIADKDGVTPDEAARELAERRMREASTTTATA
>Var_453
MGSIDSALNWDGEMTVTRFDAATGAHFVIRIHSTQLGPAAGGTRAWQYSSWADALTDAGR
LARAMTYQMAVAGLPMGGGKSVIALPSPRHSIDPSTWARILRAHAEMIDSLNGRYWTGPD
VNTNSADMDILADETEFVFGRSPERGGAGSSAFTTALGVFEAMKATVAHRGLGSLDGLTV
LVQGLGAVGGSLAKLLAEAGAQLLVADTDTERVALAVELGHTWVALDDVLSTPCDVFAPC
AMGGVITDEVARTLDCKVVCGAAMNVLAHEAAADILHARGILYAPDFVANAGGAIHLVGR
EVLGWSEDQVHERARAIGDTLKEVFEIADKDGVTPDEAARELAERRMREASTTTATA
>Var_454
MGSIDSALNWDGEMTVTRFDAATGAHFVIRIHSTQMGTAAGGTRAWQFSSWAYALTDAGR
LAREMTYQMAVAGLPMGGGKSVIALPAPRHSIDPSTWARILRAHAEMIDSLNGRYWTGPD
VNTNSADMDILADETEFVFGRSPERGGAGSSAFTTALGVFEAMKATVAHRGLGSLDGLTV
LVQGLCAVGGSLAKLLAEAGAQLLVADTDTERVALAVELGHTWVALDDVLSTPCDVFAPC
AMGGVITDEVARTLDCKVVCGAAMNVLAHEAAADILHARGILYAPDFVANAGGAIHLVGR
EVLGWSEDQVHERARAIGDTLREVFEIADKDGVTPDEAARELTERRMREASTTTATA
>Var_455
MGSIDSALNWDGEMTVTRFDAATGAHFVIRIHSTQLGPAAGGTRAWQYSSWADALTDAGR
LARAMTYQMAVAGLPMGGGKSVIALPAPRHSIDPSTWARILRAHAEMIDSLNGRYWTGPD
VNTNSADMDILADETEFVFGRSPERGGAGSSAFTTALGVFEAMKATVAHRGLGSLDGLTV
LVQGLGAVGGSLAKLLAEAGAQLLVADTDTERVALAVELGHTWVALDDVLSTPCDVFAPC
AMGGVITDEVARTLDCKVVCGAEMNVLAHEAAADILHARGILYAPDFVANAGGAIHLVGR
EVLGWSEDQVHERARAIGDTLKEVFEIADKDGVTPDEAARELAERRMREASTTTATA
>Var_456
MGSIDSALNWDGEMIVTRFDAATGAHFVIRIHSTQLGPAAGGTRAWQYSSWADALTDAGR
LARAMTYQMAVAGLPMGGGKSVIALPAPRHSIDPSTWARILRAHAEMIDSLNGRYWTGPD
VNTNSADMDILADETEFVFGRSPERGGAGSSAFTTALGVFEAMKATVAHRGLGSLDGLTV
LVQGLGAVGGSLAKLLAEAGAQLLVADTDTERVALAVELGHTWVALDDVLSTPCDVFAPC
AMGGVITDEVARTLYCKVVCGAAMNVLAHEAAADILHARGILYAPDFVANAGGAIHLVGR
EVLGWSEDQLHERARAIGDTMKEVFEIADKDGVTPDEAARELAERRMREASTTTATA
>Var_457
MGSIDSALNWDGEMTVTRFDAATGAHFVIRIHSTQLGPAAGGTRAWQYSSWADALTDAGR
LARAMTYQMAVAGLPMGGGKSVIALPAARHSIDPSTWARILRAHAEMIDSLNGRYWTGPD
VNTNSADMDILADETEFVFGRSPERGGAGSSAFTTALGVFEAMKATVAHRGLGSLDGLTV
LVQGLGAVGGSLAKLLAEAGAQLLVADTDTERVALAVELGHTWVALDDLLSTPCDVFAPC
AMGGVITDEVAHTLDCKVVCGAAMNVLAHEAAADILHARGILYAPDFVANAGGAIHLVGR
EVLGWSEDQVHERARAIGDTLKEVFEIADKDGVTPDEAARELAERRMREASTTTATA
>Var_458
MGSIDSALNWDGEMSVTRFDAATGAHFVIRIHSTQLGPAAGGTRAWQYSSWADALTDAGR
LARAMTYQMAVAGLPMGGGKSVIALPAPRHSIDPSTWARILRAHAEMIDSLNGRYWTGPD
VNTNSADMDILADETEFVFGRSPERGGAGSSAFTTALGVFEAMKATVAHRGLGSLDGLTV
LVQGLGAVGGSLAKLLAEAGAQLLVADTDTERVALAVELGHTWVALDDVLSTPCDVFAPC
AMGGVITDEVARTLDCKVVCGAAMNVLAHEAAADILHARGILYAPDFVANAGGAIHLVGR
EVLGWSEDQVHERARAIGDTLKEVFEIADKDGVTPDEAARELAERRMREASTTTATA
>Var_459
MGSIDSALNWDGEMTVTRFDAATGAHFVIRIHSTQLGPAAGGTRAWQYSSWADALTDAGR
LARAMTYQMAVAGLPMGGGKSVIALPAPRHSIDPSTWARILRAHAEMIDSLNGRYWTGPD
VNTNSADMDILADETEFVFGRSPERGGAGSSAFTTALGVFEAMKATVAHRGLGSLDGLTV
LVQGLGAVGGSLAKLLAEAGAQLLVADTDTERVALAVELGHTWVALDDVLSTPCDVFAPC
AMGGVITDEVARTLDCKVVCGAAMNVLAHEAAADILYARGILYAPDFVANAGGAIHLVGR
EVLGWSEDQVHERARAIGDTLKEVFEIADKDGVTPDEAARELAERRMREASTTTATA
>Var_460
MGSIDSALNWDGEMTVTRFDAATGAHFVIRIHSTQLGPAAGGTRAWQYSSWADALTDAGR
LARAMTYQMAVAGLPMGGGKSVIALPAPRHSIDPSTWARILRAHAEMIDSLNGRYWTGPD
VNTNSADMDILADETEFVFGRSPERGGAGSSAFTTALGVFEAMKATVAHRGLGSLDGLTV
LVQGLGAVGGILAKLLAEAGAQLLVADTDTERVALAVELGHTWVALDDVLSTPCDVFAPC
AMGGVITDEVARTLDCKVVCGAAMNVLAHEAAADILHARGILYAPDFVANAGGAIHLVGR
EVLGWSEDQVHERARAIGDTLKVVFEIADKDGVTPDEAARELAERRMREASTTTATA
>Var_461
MGSIDSALNWDGEMTVTRFDAATGAHFVIRIHSTQLGPAAGGTRAWQYSSWADALTDAGR
LAREMTYQMAVAGLPMGGGKSVIALPAPRHSIDPSTWARILSAHAEMIDSLNGRYWTGPD
VNTNSADMDILADETEFMFGRSPERGGAGSSAFTTALGVFEAMKATVAHRGLGSLDGLTV
LVQGLGAVGGSLAKLLAEAGAQLLVADTDTERVALAVELGHTWVALDDVLSTLCDVFAPC
AMGGVITDEVARTLDCKVVCGAAMNVLAHEAAADILHARGILYAPDFVANAGGAIHLVGR
EVLGWSEDQVHERACAIGDNLKVVFEIAEKGGVTPDEAARELAERRMREASTTTATA
>Var_462
MGSIDSALNWDGEMTVTRFDAATGAHFVIRIHSTQLGPAAGGTRAWQYSSWADALTDAGR
LARAMTYQMAVAGLPMGGGKSVIALPAPRHSIDPSTWARILRAHAEMIDSLNGRYWTGPD
VNTNSADMDILADETEFVFGRSPERGGAGSSAFTTALGVFEAMKATVAHRGLGSLDGLTV
LVQGLGAVGGSLAKLLAEAGAQLLVADTDTERVALAVELGHTWVALDDVLSTPCDVFAPC
AMGGVITDEVARTLDCKVVCGAATNVLAHEAAADILHARGILYAPDYVANAGGAIHLVGR
EVLGWSEDQVHERARAIGDTLKEVFEIADKDGVTPDEAARELAERRMREASTTTATA
>Var_463
MGSIDSALNWDGEMTVTRFDAATGAHFVIRIHSTQLGPAAGGTRAWQYSSWADALTDAGR
LARAMTYQMAVAGLPMGGGKSVIALPAPRHSIDPSTWARILRAHAEMIDSLNGRYWTGPD
VNTNSADMDILADETEFVFGRSPERGGAGSSAFTTALGVFEAMKATVAHRGLGSLDGLTV
LVQGLGAVGGSLAKLLAEAGAQLLVADTDTERVALAVELGHTWVALDDVLSTPCDVFAPC
AMGGVITDEVARTLDCKVVCGAAMNVLAHEEAADILHARGILYAPDFVANAGGAIHLVGR
EVLGWSEDQVHERARAIGDTLKEVFEIADKDGVTPDEAARELAERRMREASTTTATA
>Var_464
MGSIDSALNWDGEMTVTRFDAATGAHFVIRIHSTQLGPAAGGTRAWQYSSWADALTDAGR
LARAMTYQMAVAGLPMGGGKSVIALPAPRHSIDPSTWARILRAHAEMIDSLNGRYWTGPD
VNTNSADMDILADESEFVFGRSPERGGAGSSAFTTALGVFEAMKATVAHRGLGSLDGLTI
LVQGLGAVGGSLAKLLAEAGAQLLVADTDTERVALAVELGHTWVALDDVLSTPCDVFAPC
AMGGVITDEVARTLDCKVVCGAAMNVLAHEAAADILHARGILYAPDFVANAGGAIHLVGR
EVLGWSEDQVHERARAIGDTLKEVFEIADKDGVTPDEAACELAERRMREASTTTATA
>Var_465
MGSIDSALNWDGEMTVTRFDAATGAHFVIRIHSTQLGPAAGGTRAWQYSSWADALTDAGR
LARAMTYQMAVAGLPMGGGKSVIALPAPRHSIDPSTWARILRAHAEMIDSLNGRYWTGPD
VNTSSADMDILADETEFVFGRSPERGGAGSSAFTTALGVFEAMKATVAHRGLGSLDGLTV
LVQGLGAVDGSLAKLLAEAGAQLLVADTDTERVALAVELGHTWVALDDVLNTPCDVFAPC
AMGGVITDEVARTLDCKVVCGAAMNVLAHEAAADILHARGILYAPDFVANAGGAIHLVGR
EVLGWSEDQVHERARAIGDTLKEVFEIADKDGVTPDEAARELAERRMREASTTTATA
>Var_466
MGSIDSALNWDGEMTVTRFDAATGAHFVIRIHSTQLGPAAGGTRAWQYSSWADALTDAGR
LARAMTYQMAVAGLPMGGGKSVIALPAPRHSIDPSTWARILRAHAEMIDSLNGRYWTGPD
VNTNSADMDILADETEFVFGRSPERGGAGSSAFTTALGVFEAMKATVAHHGLGSLEGLTV
LVQGLGAVGGSLAKLLAEAGAQLLVADTDTERVALAVELGHTWVALDDVLSTPCDVFAPC
AMGGVITDEVARTLDCKVVCGAAMNVLAHEAAADILHARGILYAPDFVANAGGAIHLVGR
EVLGWSEDQVHERARAIGDTLKEVFEIADKDGVTPDEAARELAERRMREASTTTATA
>Var_467
MGSIDSALNWDGEMTVTRFDAATGAHFVIRIHSTQLGPAAGGTRAWQYSSWADALTDAGR
LARAMTYQMAVAGLPMGGGKSVIALPAPRHSIDPSTWARILRAHAEMIDSLNGRYWTGPD
VNTNSADMDILADETEFVFGRSPERGGAGSSAFTTALDVFEAMKATVAHRGLGSLDGLTV
LVQGLGAVGGSLAKLLAEAGAQLLVADTDTERVALAVELGHTWVALDDVLSTPCDVFAPC
AMGGVITDEVARTLDCKVVCGAAMNVLAHEAAADILHARGILYAPDFVANAGGAIHLVGR
EVLGWSEDQVHERARAIGDTLKEVFEIADKDGVTPDEAARELAERRMREASTTTATA
>Var_468
MGSIDSALNWDGEMTVTRFDAATGAHFVIRIHSTQLGPAAGGTRAWQYSSWADALTDAGR
LARAMTYQMAVAGLPMGGGKSVIALPAPRHSIDPSTWARILRAHAEMIDSLNGRYWTGPD
VNTNSADMDILADETEFVFGRSPERGGACSSAFTTALGVFEAMKATVAHRGLGSLDGLTV
LVQGLGAVGGSLAKLLAEAGAQLLVADTDTERVALAVELGHTRVALDDVLSTPCDVFAPC
AMGGVITDEVARTLDCKVVCGAALNVLAHEAAADILHARGILYAPDFVANAGGAINLVGR
EVLGWSEDQVHERARAIGDTLKEVFEIADKDGVTPDEAARELAERRMREASTTTATA
>Var_469
MGSIDSALNWDGEMTVTRFDAATGAHFVIRIHSTQLGPAAGGTRAWQYSSWADELTDAGR
LARAMTYQMAVAGLPMGGGKSVIALPAPRHSIDPSTWARILRAHAEMIDSLNGRYWTGPD
VNTNSADMDILADETEFVFGRSPERGGAGSSAFTTALGVFEAMKATVAHRGLGSLDGLTV
LVQGLGAVGGSLAKLLAEAGAQLLVADTDTERVALAVELGHTWVALDDVLSTPCDVFAPC
AMGGVITDEVARTLDCKVVCGAAMNVLAHEAAADILHARSILYAPDFVANAGGAIHLVGR
EVLGWSEDQVHERARAIGDTLKEVFEIADKDGVTPDEAARELAERRMREASTTTATA
>Var_470
MGSIDSALNWDGEMTVTRFDAATGAHFVIRIHSTQLGPAAGGTRAWQYSSWADALTDAGR
LARAMTYQMAVAGLPMGGGKSVIALPAPRHSIDPSTWARILRAHAEMIDSLNGRYWTGPD
VNTNSADMDILADETEFVFGRSPERGGAGSSAFTTALGVFEAMEATVAHRGLGSLDGLTV
LVQGLGTVGGSLAKLLAEAGAQLLVADTETERVALAVELGHTWVALDDVLSTPCDVFAPC
AMGGVITDEVARTLDCKVVCGAAMNVLAHEAAADILHARGILYAPDFVVNAGGAIHLVGR
EVLGWSEDQVHERARAIGDTLKEVFEIADKDGVTPDEAARELAERRMREASTTTATA
>Var_471
MGSIDSALNWDGEMTVTRFDAATGAHFVIRIHSTQLGPAAGGTRAWQYSSWADALTDAGR
LARAMTYQMAVAGLPMGGGKSVIALPAPRHSIDPSTWARILRAHAEMIDSLNGRYWTGPD
VNTNSADMDILADETEFVFGRSPERGGAGSSAFTTALGVFEAMKATVAHRGLGSLDGLTV
LVQGLGAVGGSLAKLLAEAGAQLLVADTDTERVALAVELGHTCVALDDVLSTPCDVFAPC
AMGGVITDEVARTLDCKVVCGAAMNVLAHEAAADILHARGILYAPDFVANAGGAIHLVGR
EVLGWSEDQVHERARAIGDTLKVVFEIADKDGVTPDEAARELAERRMREASTTTATA
>Var_472
MGSIDSALNWDGEMTVTRFDAATGAHFVIRIHSTQLGPAAGGTRAWQYSSWADALTDAGR
LARAMTYQMAVAGLPMGGGKSVIALPAPRHSIDPSTWARILRAHAEMIDSLNGRYWTGPD
VNTNSADMDILADETEFVFGRSPERGGAGSSAFTTALGVFEAMKATVAHRGLGSLDGLTV
LVQGLGAVGGSLAKLLAEAGAQLLVADTDTERVALAVELGHTWVALDDVLSTPCDVFAPC
AMGGVITDEVARTLDCKVVCGAAMNVLAHEAAADILHARGILYAPDFVANAGGAIHLVGR
EVLGWSEDQVHERARAIGDTLKEVFEIADNDGVTPDEAARELAERRMREASTTTATA
>Var_473
MGSIDSALNWDGEMTVTRFDAATGAHFVIRIHSTQLGPAAGGTRAWQYSSWADALTDAGR
LARAMTYQMAVAGLPMGGGKSVIALPAPRHSIDPSTWARILRAHAEMIDSLNGRYWTGPD
VNTNSADMDILADETEFVFGRSPERGGAGSSAFTTALGVFEAMKATVAHRGLGSLDGLTV
LVQGLGAVGGSLAKLLAEAGAQLLVADTDTERVALAVELGYTWVALDDVLSTPCDVFAPC
AMGGVITDEVARTLDCKVVCGAAMNVLAHEAAADILHARGILYAPDFVANAGGAIHLVGR
EVLGWSEDQVHERARAIGDTLKEVFEIADKDGVTPDEAARELTERRMREASTTTATA
>Var_474
MGSIDSALNWDGEMTVTRFDAATGAHFVIRIHSTQLGPAAGGTRAWQYSSWADALTDAGR
LARAMTYQMAVAGLPMGGGKSVIALPAPRHSIDPSTWARILRAHAEMIDSLNGRYWTGPD
VNTNSADMDILADETEFVFGRSPERGGAGSSAFTTALGVFEAMKATVAHRGLGSLDGLTV
LVQGLGAVGGSLAKLLAEAGAQLLVADTDTERVALAVELGYTWVALDDVLSTPCDVFAPC
AMGGVITDEVARTLDCKVVCGAAMNVLAHEAAADILHARGILYAPDFVANAGGAIHLVGR
EVLGWSEDQVHERARAIGDTLKEVFEVADKDGVTPDEAARELAERRMREASTTTATA
>Var_475
MGSIDSALNWDGEMAVTRFDAATGAHFVIRIHSTQLGPAAGGTRAWQYSSWADALTDAGR
LARAMTYQMAVAGLPMGGGKSVIALPAPRYSIDPSTWARILRAHAEMIDSLNGRYWTGPD
VNTNSADMDILADETEFVFGRSPERGGAGSSAFTTALGVFEAMKATVAHRGLGSLDGLTV
LVQGLGAVGGSLAKLLAEAGAQLLVADTDTERVALAVELGHTWVALDDVLSTPCDVFAPC
AMGGVITDEVARTLDCKVVCGAAMNVLAHEAAADILHARGILYAPDFVANAGGAIHLVGR
EVLGWSEDQVHERARAIGDTLKEVFEIADKDGVTPDEAARELAERRMREASTTTATA
>Var_476
MGSIDSALNWDGEMTVTRFDAATGAHFIIRIHSTQLGPAAGGTRAWQYSSWADTLTDAGR
LARAMTYQMAVAGLPMGGGKSVIALPAPRHIIDSSTWARILRAHAEMIDSLNGRYWTGPD
VNTNSADMDILADETEFVFGRSPERGGAGSSAFTTALGVFEAMKATVAHRGLGSLDGLTI
LVQGLGAVGGSLAKLLAEAGAQLLVADTDTERVALAVELGHTWVALDDVLSTPCDVFAPC
AMGGVITDEVARTLDCKVVCGAAMNVLAHEAAADILHARGILYAPDFVANAGGAIHLVGR
EVLGWSEDQVHERARAIGDTLKEVFEIADKDGVTPDEAARELAERRMREASTTTATA
>Var_477
MGSIDSALNWDGEMTVTRFDAATGAHFVIRIHSTQLGPAAGGTRAWQYSSWADALTDAGR
LARAMTYQMAVAGLPMGGGKSVIALPAPRHSIDPSTWARILRAHAEMIDSLNGRYWTGPD
VNTNSADMDILADETEFVFGRSPERGGAGSSAFTTALGVFEAMKATVAHRGLGSLDGLTV
LVQGLGAVGGSLAKLLAEAGAQLLVADTDTERVALAVELGHTWVALDDVLSTPCDVFAPC
AMGGVITYEVARTLDCKVVCGAAMNVLAHEAAADILHARGILYAPDFVANAGGAIHLVGR
EVLGWSEDQVHERARAIGDTLKEVFEIADKDGVTPDEAARELAERRMREASTTTATA
>Var_478
MGSIDSALNWDGEMTVTRFDAATGAHFVIRIHITQLGPAAGGTRAWQYSSWADALTDAGR
LARAMTYQMAVAGLLMGGGKSVIALPAPRHSFDPSTWARILRAHAEMIDSLNGRYWTGPD
VNTNSADMDILADETEFVFGRSPERGGAGSSAFTTALGVFEAMKATVAHRGLGSLDGLTV
LVQGLGAVGGSLAKLLAETGAQLLVADTDTERVALAVELGHTWVALDDVLSTPCDVFAPC
AMGGVITDEVARTLDCKVVCGAAMNVLAHEAAADILHARGILYAPDFVANAGGAIHLVGR
EVLGWSEDQVHERARAIDDTLKEVFEIADKDGVTPDEAARELAERRMREASTTTATA
>Var_479
MGSIDSALNWDGEMTVTRFDAATGAHFVIRIHSTQLGPAAGGTRAWQYSSWADALTDAGR
LARAMTYQMAVAGLPMGGGKSVIALPAPRHSIDPSTWARILRAHAEMIDSLNGRYWTGPD
VNTNSADMDILADETEFVFGRSPERGGAGSSAVTTALGVFEAMKATVAHRGLGSLDGLTV
LVQGLGAVGGSLAKLLAEAGAQLLVADTDTERVALAVELGHTWVALDDVLSTPCDVFAPC
AMGGVITDEVARTLDCKVVCGAAMNFLAHEAAADILHARGILYAPDFVANAGGAIHLVGR
EVLGWSEDQVHERARAIGDTLKEVFEIADKDGVTPDEAACELAERRMREASTTTATA
>Var_480
MGSIDSALNWDGEMTVTRFDAATGAHFVIRIHSTQLGPAAGGTRAWQYSSWADALTDAGR
LARAMTYQMAVAGLPMGGGKSVIALPAPRHSIDPSTWARILRAHAEMIDSLNGRYWTGPD
VNTNSADMDILADETEFVFGRSPERGGAGSSAFTTALGVFEAMKATVAHRGLGSLDGLSV
LVQGLGAVGGNLAKLLAEAGAQLLVADTDTERVALAVELGHTWVALDDVLSTPCDVFAPC
AMGGVITDEVARTLDCKVVCGAAMNVLAHEAAADILHARGILYAPDFVANAGGAIHLVGR
EVLGWSEDQVHERASAIGDTLKEVFEIADKDGVTPDEAARELAERRMREASTTTATA
>Var_481
MGSIDSALNWDGEMTVTRFDAATGAHFVIRIHSTQLGPAAGGTRAWHYSSWADALTDAGR
LARAMTYQMAVAGLPMGGGKSVIALPAPRHSIDPSTWARILRAHAEMIDSLNGRYWTGPD
VNTNSADMDILADETEFVFGRSPERGGAGSSAFTTALGVFEAMEATVAHRGLGSLDGLTV
LVQGLGTVGGSLAKLLAEAGAQLLVADTETERVALAVELGHTWVALDDVLSTPCDVFAPC
AMGGVITDEVARTLDCKVVCGAAMNVLAHEAAADILHARGILYAPDFVANAGGAIHLVGR
EVLGWSEDQVHERARAIGDTLKVVFEIADKDGVTPDEAARELAERRMREASTTTATA
>Var_482
MGSIDSALNWDGEMTVTRFDAATGAHFVIRIHSTQLGPAAGGTRAWQYSSWADALTDAGR
LARAMTYQMAVAGLPMGGGKSVIALPAPRHSIDPSTWARILRAHAEMIDSLNGRYWIGPD
VNTNSADMDILADETEFVFGRSPERGGAGSSAFTTALGVFEAMKATVAHRGLGSLDGLTV
LVQGLGAVGGSLAKLLAEAGAQLLVADTDTERVALAVELGHTWVALDDVLSTPCDVFAPC
AMGGVITDEVARTRDCKVVCGAAMNVLAHEAAADILHARGILYAPDFVANAGGAIHLVGR
EVLGWSEDQVHERARAIGDTLKEVFEIADKDGVTPDEAARELAERRMREASTTTATA
>Var_483
MGSIDSALNWDGEMTVTRFDAATGAHFVIRIHSTQLGPAAGGTRAWQYSSWADALTDAGR
LARAMTYQMAVAGLPMGAGKSVIALPAPRHSIVPSTWARILRAHAEMIDSLNGRYWTGPD
VNTNSADMDILADETEFVFGRSPERGGAGSSAFTTALGVFEAMKATVAHRGLGSLDGLTV
LVQGLGAVGGSLAKLLAEAGAQLLVADTDTERVALAVELGHTWVALDDVLSTPCDVFAPC
AMGGVITDEVARTLDCKVVCGAAMNVLAHEAAADILHARGILYAPDFVANAGGAIHLVGR
EVLGWSEDQVHERARAIGDTLKEVFEIADKDGVTPDEAARELAERRMREASTTTATA
>Var_484
MGSIDSALNWDGEMTVTRFDAATGAHFVIRIHSTQLGPAAGGTRAWQYSSWADALTDAGR
LARAMTYQMAVAGLPMGGGKSVIALPAPRHSIDPSTWARILRAHAEMIDSLNGRYWTGPD
VNTNSADMDILADETEFVFGRSPERGGAGSSAFTTALGVFEAMKATVAHRGLGSLDGLTV
LVQGLGAVGGSLAKLLAEAGAQLLVADTDTERVALAVELGHTWVTLDDVLSTPCDVFAPC
AMGGVITDEVARTLDCKVVCGAAMNVLAHEAAADILHARGILYAPDFVANAGGAIHLVGR
EVLGWSEDQVHERARAIGDTLKEVFEIADKEGVTPDEAARELVERRMREASTTTATA
>Var_485
MGSIDSALNWDGEMTVTRFDAATGAHFVIRIHSTQLGPAAGGTRAWQYSSWADALTDAGR
LARAMTYQMEVAGLPMGGGKSVIALPAPRHSIDPSTWARILRAHAEMIDSLNGRYWTGPD
VNTNSADMDILADETEFVFGRSPERGGAGSSAFTTALGVFEAMKATVAHRGLGNLDGLTV
LVQGLGAVGGSLAKLLAEAGAQLLVADTDTERVALAVELGHTWVALDDVLSTPCDVFAPC
AMGGVITDEVARTLDCKVVCGAAMNVLAHEAAADILHARSILYAPDFVANAGGAIHLVGR
EVLGWSEDQVHERARAIGDTLKEVFEIADRDGVTPDEAARELAERRMREASTTTATA
>Var_486
MGSIDSALNWDGEMTVTRFDAATGAHFVIRIHSTQLGPAAGGTRAWQYSSWADALTDAGR
LARAMTYQMAVAGLPMGGGKSVIALPAPRHSIDPSTWARILRAHAEMIDSLNGRYWTGPD
VNTNSADMDILADETEFVFGRSPERGGAGSSAFTTALGVFEAMKATVAHRGLGSLDGLTV
LVQGLGAVGGSLAKLLAEAGAQLLVADTDTERVALAVELGHTWVALDDVLSTPCDVFAPC
AMGGVITDEVARTLDCKVVCGAAMNVLAHEAAADILHARGILYAPDFVANAGGAIHLVGR
DVLGWSEDQVHERARAIGDTLKEVFEIADKDGVTPDEAARELAERRMREASTTTATA
>Var_487
MGSIDSALNWDGEMTVTRFDAATGAHFVIRIHSTQLGPAAGGTRAWQYSSWADALTDAGR
LARAMTYQMAVAGLPMGGGKSVIALPAPRHSIDPSTWARILRAHAEMIDSLNGRYWTGPD
VNTNSADMDILADETEFVFGRSPERGGAGSSAFTTALGVFEAMKATVAHRGLGSLDGLTV
LVQGLGAVGGSLAKLLAEAGAQLLVADTDTERVALAVELGHTWVALDDVLSTPCDVFAPC
AMGGVITDEVARTLDCKVVCGAAMNVLAHEAAADILHARGILYAPDFVANAGGAIHLVVR
EVLGWSEDQVHERARAIGDTLKEVFEIADKDGVTPDEAARELAERRMREASTTTATA
>Var_488
MGSIDSALNWDGEMTITRFDAATGAHFVIRIHSTQLGPAAGGTRAWQYSSWADALTDAGR
LARAMTYQMAVAGLPMGGGKSVIALPAPRHSIDPSTWARILRAHAEMIDSLNGRYWTGPD
VNTNSADMDILADETEFVFGRSPERGGAGSSAFTTALGVFEAMKATVAHRGLGSLDGLTV
LVQGLGAVGGSLAKLLAEAGAQLLVADTDTERVALAVELGHTWVALDDVLSTPCDVFAPC
AMGGVITDEVARTLDCKVVCGAAMNVLAHEAAADILHARGILYAPDFVANAGGAIHLVGR
EVLGWSEDQVHERARAIGDTLKEVFEIADKDGVTPDEAARELAERRMREASTTTATA
>Var_489
MGSIDSALNWDGEMTVTRFDAATGAHFVIRIHSTQLGPAAGGTRAWQYSSWADALTDAGR
LARAMTYQMAVAGLPMGGGKSVIALPAPRHSIDPSTWARILRAHAEMIDSLNGRYWTGPD
VNTNSADMDNLADETEFVFGRSPERGGAGSSAFTTALRVFEAMKATVAHRGLGSLDCLTV
LVQGLGAVGGSLAKLLAEAGAQLLVADTDTERVALAVELGHTWVALDDVLSTPCDVFAPC
AMGGVITDEVARTLDCKVVCGAAMNVLAHEAAADILHARGILYAPDFVANAGGAIHLVGR
EVLGWSEDQVHERARAIGDALKEVFEIADKDGVTPDEAARELAERRMREASTTTATA
>Var_490
MGSIDSALNWDGEMTVTRFDAATGAHFVIRIHSTQLGPAAGGTRAWQYSSWTDALTDAGR
LARAMTYQMAVAGLPMGGGKSVIALPAPRHSIDPSTWARILRAHAEMIDSLNGRYWTGPD
VNTNSADMDILADETEFVFGRSPERGGAGSSAFTTALGVFEAMKATVAHRGLGSLDGLTV
LVQGLGAVGGSLAKLLAEAGAQLLVADTDTERVALAVELGHTWVALDDVLSTPCDVFAPC
AMGGVITDEVARTLDCKVVCGAAMNVLAHEAAADILHARDILYAPDFVANAGGAIHLVGR
EVLGWSEDQVHERARAIGDTLKEVFEIADKDGVTPDEAARELAERRMREASTTTATA
>Var_491
MGSIDSALNWDGEMTVTRFDAATGAHFVIRIHSTKLGPAAGGTRAWQYSSWADALTDAGR
LARAMTYQMAVAGLPMGGGKSVIALPAPRHSIDPSTWARILRAHAEMIDSLNGRYWTGPD
VNTNSADMDILADETEFVFGRSPERGGAGSSAFTTALGVFEAMKATVAHRGLGSLDGLTV
LVQGLGAVGGSLAKLLAEAGAQLLVADTDTERVALAVELGHTWVALDDVLSTPCDVYAPC
AMGGVITHEVARTLDCKVVCGAAMNVLAHEAAADILHARGILYAPDFVANAGGAIHLVGR
EVLGWSEDQVYERARAIGDTLKEVFEIADKDGVTPDEAARELAERRMREASTTTATA
>Var_492
MGSIDSALNWDGEMTVTRFDAATGAHFVIRIHSTQLGPAAGGTRAWQYSSWADALTDAGR
LARAMTYQMAVAGLPMGGGKSVIALPAPRHSIDPSTWARILRAHAEMIDSLNGRYWTGPD
VNTNSADMDILADETEFVFGRSPEHGGAGSSAFTTALGVFEAMKATVAHRGLGSLDGLTV
LVQGLGAVGGSLAKLLAEAGAQLLVADTDTERVALAVELGHTWVALDDVLSTPCDVFAPC
AMGGVITDEVARTLDCKVVCGAAMNVLAHEAAADILHARGILYAPDFVANAGGAIHLVGR
EVLGWSEDQVHERARAIGDTLKVVFEIADKDGVTPDEAARELAERRMREASTTTATA
>Var_493
MGSIDSALNWDGEMTVTRFDAATGAHFVIRIHSTQLGPAAGGTRAWQYSSWADALTDAGR
LARAMTYQMAVAGLPMGGGKSVIALPAPRHSIDPSTWARILRAHAEMIDSLNGRYWTGPD
VNTNSADMDILADETEFVFGRSPERGGAGSSAFTTSLGVFEAMKATVAHRGLGSLDGLTV
LVQGLGAVGGSLAKLLAEAGAQLLVADTDTERVALAVELGHTWVALDDVLSTPCDVFAPC
AMGGVITDEVARTLDCKVVCGAAMNVLAHEAAADILHARGILYAPDFVANAGGAIHLVGR
DVLGWSEDQVHERARAIGDTLKEVFEIADKDGVTPDEAARELAERRMREASTTTATA
>Var_494
MGSIDSALNWDGEMTVTRFDAATGAHFVIRIHSTQLGPAAGGTRAWQYSSWADALTDAGR
LARAMTYQMAVAGLPMGGGKSVIALPAPRHSIDPSTWARILRAHAEMIDSLNGRYWTGPD
VNTNSADMDILADETEFVFGRSPERGGAGSSAFTTALGVFEAMKATVAHRGLGSLDGLTV
LVQGLGAVGGNLAKLLAEAGAQLLVADTDTERVALAVELGHTWVALDDVLSTPCDVFAPC
AMGGVITDEVARTLDCKVVCGAAMNVLAHVAAADILHARGILYAPDFVANAGGAIHLVGR
EVLGWSEDQVHERAHAIGDTLKEVFEITDRDGVTPDEAAREMAERRMREASTTTATA
>Var_495
MGSIDSALNWDGEMTVTRFDAATGAHFVIRIHSTQLGPAAGGTRAWQYSSWADALTDAGR
LAREMTYQMAVAGLPMGGGKSVIALPAPRHSIDPSTWARILSAHAEMIDSLNGRYWTGPD
VNTNSADMDILADETEFVFGRSPERGGAGSSAFITALGVFEAMKATVAHRGLGSLDGLTV
LVQGLGAVGGSLAKLLAEAGAQLLVADTDTERVALAVELGHTWVALDDVLSTPCDVFAPC
AMGGVITDEVARTLDCKVVCGAAMNVLAHEAAADILHARGILYAPDFVANAGGAIHLVGR
EVLGWSEDQVHERARAIGDTLKVVFEIADKDGVTPDEAARELAERRMREASTTTATA
>Var_496
MGSIDSALNWDGEMTVTRFDAATGAHFVIRIHRTQLGPAAGGTRAWQYSSWADALTDAGR
LARAMTYQMAVAGLPMGGGKSVIALPAPRHSIDPSTWARILRTHAEMIDSLNGRYWTGPD
VNTNSADMDILADETEFVFGRSPERGGAGSSAFTTALGVFEAMKATVAHRGLGSLDGLTV
LVQGLGAVGGSLAKLLAEAGAQLLVADTDTERVALAVELGHTWVALDDVLSTPCDVFAPC
AMGGVITDEVARTLDCKVVCGAAMNVLAHEAAADILHARGILYAPDFVANAGGAIHLVGR
EVLGWSEDQVHERARAIGDTLKEVFEIADKDGVTPDEAARELAERRMREASTTTATA
>Var_497
MGSIDSALNWDGEMTVTRFDAATGAHFVIRIHSTQLGPAAGGTRAWQYSSWADALTDAGR
LARAMTYQMAVAGLPMGGGKSVIALPAPRHSIDPSTWARILRAHAEMIDSLNGRYWAGPD
VNTNSADMDILADETEFVFGRSPERGGAGSSAFTTALGVFEAMKATVAHRGLGSLDGLTV
LVQGLGAVGGSLAKLLAEEGAQLLVADTDTERVALAVELGHTWVALDDVLSTPCDVFAPC
AMGGVITDEVARTLDCKVVCGAAMNVLAHEAAADILHARGILYAPDFVANAGGAIHLVGR
EVLGWSEDQVHERARAIGDTLKEVFEIADKDGVTPDEAARELAERRMREASTTTATA
>Var_498
MGSIDSALNWDGEMTVTRFDAATGAHFVIRIHSTQLGPAAGGTRAWQYSSWADALTDAGR
LARAMTYQMAVAGLPMGGGKSVIALPAPRHSIDPSTWARILRAHAEMIDSLNGRYWTGPD
VNTNSADMDILADETEFVFGRSPERGGAGSSAFTTALGVFEAMKATVAHRGLGSLDGLTV
LVQGLGAVGGSLAKLLAEAGAQLLVADTDTERVALAVELGHTWVALDDVLSTPCDVFAPC
AMGGVITDEVARTLDCKVVCGAAMNVLAHEAAADSLHARGILYAPDFVANAGGAIHLVGR
EVLGWSEDQVHERARAIGDTLKEVFEIADKDGVTPDEAARELAERRMREASTTTATA
>Var_499
MGSIDSALNWDGEMTVTRFDAATGAHFVIRIHSTQLGPAAGGTRAWQYSSWADALTDAGR
LARAMTYQMAVAGLPMGGGKSVIALPAPRHSIDPSTWARILRAHAEMIDSLNGRYWTGPD
VNTNSADMDILADETEFVFGRSPERGGAGSSAFTTALGVFEAMKATVAHRGLGSLDGLTV
LVQGLGAVGGSLAKLLAEEGAQLLVADTDTERVALAVELGHTWVALDDVLSTPCDVFAPC
AMGGVITDEVARTLDCKVVCGAAMNVLAHEAAADILHARGILYAPDFVANAGGAIHLVGR
EVLGWSEDQVHERARAIGDTLKEVFEIADKDGVTPDEAARELAERRMREASTTTATA
>Var_500
MGSIDSALNWDGEMTVTRFDAATGAHFVIRIHSTQLGPAAGGTRAWQYSSWADALTDAGR
LARAMTYQMAVAGLPMGGGKSVIALPAPRHSIDPSTWARILRAHAEMIDSLNGRYWTGPD
VNTNSADMDILADETEFVFGRSPERGGAGSSAFTTALGVFEAMKATVAHRGLGSLDGLTV
LVQGLGAVGGSLAKLLAEAGAQLLVADTDTERVALAVELGHTWVTLDDVLSTPCDVFAPC
AMGGVITDEVARTLDCKVVCGAAMNVLAHEAAADILHARGILYAPDFVANAGGAIHLVGR
EVLGWSEDQVHERARAMGDTLKEVFEIADKDGVTPDEAARELAERRMREASTTTATA
>Var_501
MGSIDSALNWDGEMTVTRFDAATGAHFVIRIHSTQLGPAAGGTRAWQYSSWADALTDAGR
LARAMTYQMAVAGLPMGGGKSVIALPAPRHSIDPSTWARILRAHAEMIDSLNGRYWTGPD
VNTNSADMDILADETEFVFGRSPERGGAGSSAFTTALGVFEAMKATVAHRGLGSLDGLTV
LVQGLGAVGGSLAKLLAEAGAQLLVADTDTERVALAVELGHTWVALDDVLSTPCDVFAPC
AMGGVITDEVARTLDCKVVCSAAMNVLAHEAAADILHARGILYAPDFVANAGGAIHLVGR
EVLGWSEDQLHERARAICDTLKEVFEIADKDGVTPDEAARELAERRMREASTTTATA
>Var_502
MGSIDSALNWDGEMTVTRFDAATGAHFVIRIHSTQLGPAAGGTRAWQYSSWADALTDAGR
LARAMTYQMAVAGLPVGGGKSVIALPAPRHSIDPSTWARILRAHAEMIDSLNGRYWTGPD
VNTNSADMDILADETEFVFGRSPERGGAGSSAFTTALGVFEAMKATVAHRGLGSLDGLTV
LVQGLGAVGGSLAKLLAEAGAQLLVADTDTERVALAVELGHTWVALDDVLSTPCDVFAPC
AMGGVITDEVARTLDCKVVCGAAMNVLAHEAAADILHARGILYAPDFVANAGGAIHLVGR
EVLGWSEDQVHERARAIGDTLKEVFEIADNDGVTPDEAARELAERRMREASTTTATA
>Var_503
MGSIDSALNWDGEMTVTRFDAATGAHFVIRIHSTQLGPAAGGTRAWQYSSWADALTDAGR
LAREMTYQMAVAGLPMGGGKSVIALPAPRHSIDTSTWARILSAHAEMIDSLNGRYWTGPD
VNTNSADMDILADETEFVFGRSPERGGAGSSAFTTALGVFEAMKATVAHRGLGSLDGLTV
LVQGLGAVGGSLAKLLAEAGAQLLVADTDTERVALAVELGHTWVALDDVLSTPCDVFAPC
AMGGVITDEVARTLDCKVVCGAAMNVLAHEAAADILHARGILYAPDFVANAGGAIHLVGR
EVLGWSEDQVHERARAIGDTLKEVFEIADKDGVTPDEAARELAERRMREASTTTATA
>Var_504
MGSIDSALNWDGEMTVTRFDAATGAHFVIRIHSTQLGPAAGGTRAWQYSSWADALTDAGR
LARAMTYQMAVAGLPMGGGKSVIALPAPHHSIDPSTWARILLAHAEMIDSLNGRYWTGPD
VNTNSADMDILADETEFVFGRSPERGGAGSSAFTTALGVFETMKATVAHRGLGSLDGLTV
LVQGLGAVGGSLAKLLAEAGAQLLVADTDTERVALAVELGHTWVALDDVLSTPCDVFAPC
AMGGVITDEVARTLDCKVVCGAAMNVLAHEAAADILHARGILYAPDFVANAGGAIHLVGR
EVLGWSEDQVHERARAIGDTLKEVFEIADKDGVTPDEAARELAERRMREASTTTATA
>Var_505
MGSIDSALNWDGEMTVTRFDAATGAHFVIRIHSTQLGPAAGGTRAWQYSSWADALTDAGR
LARAMTYQMAVAGLPMGGGKSVIALPAPRHNIDPSTWARILRAHAEMIDSLNSRYWTGPD
VNTNSADMDILADETEFVFGRSPERGGAGSSAFTTALGVFEAMKATVAHRGLGSLDGLTV
LVQGLGAVGGSLAKLLAEAGAQLLVADTDTERVALAVELGHTWVALDDVLSTPCDVFAPC
AMGGVITDEVARTLDCKVVCGAAMNVLAHEAAADILHARGILYAPDFVANAGGAIHLVGR
EVLGWSEDQVHERARAIGDTLKEVFEIADKDGVTPDEAARELAERRMREASTTTATA
>Var_506
MGSIDSALNWDGEMTVTRFDAATGAHFVIRIHSTQLGPAAGGTRAWQYSSWADALTDAGR
LARAMTYQMAVAGLPMGGGKSVIALPAPRHSIDPSTWARILRAHAEMIDSLNGRYWTGPD
VNTNSADMDILADETEFVFGRSPERGGAGSSAFTTALGVFEAMKATVAHRGLGSLDGLTV
LVQGLGAVGGSLAKLLAEAGAQLLVAYTDTERVALAVELGHTWVALDDVLSTPCDVFAPC
AMGGVITDEVARTLDCKVVCGAAMNVLAHEAAADILHARGILYAPDFVANAGGAIHLVGR
EVLGWSEDQVHERARAIGDTLKEVFEIADKDGVTPDEAARELAERRMREASTTTATA
>Var_507
MGSIDSALNWDGEMTVTRFDATTGAHFVIRIHSTQLGPAAGGTRAWQYSSWADALADAGR
LARAMTYRMAVAGLPMGGGKSVIALPAQRHSIDPSTWARILRAHAEMIDSLNGRYWTGSV
VNTNSADMDILADETEFVFGRSPERGGAGSSAFTTALGVFEAMKATVAHRGLGSLDGLTV
LVQGLGAVGGSLAKLLAEAGAQLLVADTDTERVALVVELGHTWVALDDVLSTPCDVFAPC
AMGGVITDEVARTLDCKVVCGAAMNVLAHEAAADILHARGILYAPDFVANAGGAIHLVGR
EVLGWSEDQVHERARAIGDTLKEVFEIADKDGVTPDEAARELAERRMREASTTTATA
>Var_508
MGSIDSALNWDGEMTVTRFDAATGAHFVIRIHSTQLGPAAGGTRAWQYSSWADALTDAGR
LARAMTYQMAVAGLPMGGGKSVIALPAPRHSIDPSTWARILRAHAEMIDSLNGRYWTGPD
VNTNSADMDILADETEFVFGRSPERGGAGSSAFTTALGVFEAMKATVAHRGLGSLDGLTV
LVQGLGAVGGSLAKLLAEAGAQLLVADTDTERVALAVELGHTWVALDDVLSTLCDVFAPC
AMGGVITDEVARTLDCKVVCGAAMNVLAHEAAADILHARGILYAPDFVANAGGAIHLVGR
EVLGWSEDQVHERARAIGDTLKEVFEIADKDGVTPDEAARELAERRMREASTTTATA
>Var_509
MGSIDSALNWDGEMTVTRFDAATGAHFVIRIHSTQLGPAAGGTRAWQYSSWADALTDASR
LARAMTYQMAVAGLPMGGGKSVIALPAPRHSIDPSTWARILRAHAEMIDSLNGRYWTGPD
VNTNSADMDILADETEFVFGRSPERGGAGSSAFTTALGVFEAMKATVAHRGLGSLDGLTV
LVQGLGAVGGSLAKLLAEAGAQLLVADTDTERVALAVELGHTWVALDDVLSTPCDVFAPC
AMGGVITDEVARTLDCKVVCGAAMNVLAHEAAADILHARGILYAPDFVVNAGGAIHLVGR
EVLGWSEDQVHERARAIGDTLKEVFEIADKDGVTPDEAARELAERRMREASTTTATA
>Var_510
MGSIDSALNWDGEMTVTRFDAATGAHFVIRIHSTQLGPAAGGTRAWQYSSWADALTDAGR
LARAMTYQMAVAGLPMGGGKSVIALPAPPHSIDPSTWARILRAHAEMIDSLNGRYWTGPD
VNTNSADMDILADETEFVFGRSPERGGAGSSAFTTALGLFEAMKATVAHRGLGSLDGLTV
LVQGLGAVGGSLAKLLAEAGAQLLVADTDTERVALAVELGHTWVALDDVLSTPCDVFAPC
AMGGVITDEVARTLDCKVVCGAAMNVLAHEAAADILHARGILYAPDFVANAGGAIHLVGR
EVLGWSEDQVHERARAIGDTLKEVFEISDKDGVTPDEAARELAERRMREASTTTATA
>Var_511
MGSIDSALNWDGEMTVTRFDAATGAHFVIRIHSTQLGPAAGGTRAWQYSSWADALTDAGR
LARAMTYQMAVAGLPMGGGKSVIALPAPRHSIDPSTWARILRAHAEMIDSLNGRYWTGPD
VNTNSADMDILADETEFVFGRSPERGGAGSSAFTTALGVFEAMKATVAHRGLGSLDGLTV
LVQGLGAVGGSLAKLLAEAGAQLLVADTDTERVALAVELGHTWVALDDVLSTPCDVFAPC
AMGGVITDEVARTLDCRVVCGAAMNVLAHEAAADILHARGILYAPDFVANAGGAIHLVGR
EVLGWSEYQVHERARAIGDTLKEVFEIADKDGVTPDEAARELAERRMREASTTTATA
>Var_512
MGSIDSALNWDGEMTVTRFDAATGAHFVIRIHSTQLGPAAGGTRAWQYSSWADALTDAGR
LARAMTYQMAVAGLPMGGGKSVIALPAPRHSIDPSTWARILRAHAEMIDSLNGRYWTGPD
VNTNSADMDILADETEFVFGRSPERGGAGSSAFTTALGVFEAMKATVAHRGLGSLDGLTV
LVQGLGAVGGSLAKLLAEAGAQLLVADTDTERVALAVELGHTWVALDDVLSTPCDVFAPC
AMGGVITDEVARTLDCKVVCGAAMNVLAHEAAADILHARGILYAPDFVANAGGAIHLVGR
EVLGWSEVQVHERARAIGDTLKEVFEIADKDGVTPDGAARELAERRMREASTTTATA
>Var_513
MGSIDSALNWDGEMTVTRFDAATGAHFVIRIHSTQLGPAAGGTRAWQYSSWADALTDAGR
LARAMTYQMAVAGLPMGGGKSVIALPAPRHSIDPSTWARILRAHAEMIDSLNGRYWTGPD
VNTNSADMDILADETEFVFGRSPERGGAGSSAFTTALGVFEAMKATVAHRGLGSLDGLTV
LVQGLGAVGGSLAKLLAEAGAQLLVADTDTERVALAVELGHTWVALDDVLSTPCDVFAPC
AMGGVITDEVARTLDCKVVCGAAMNVLAHEAAADILHARGILYAPDFVANAGGAIHLVGR
EVLGWSEDQVHERARAIGDTLKEVFEIADKDGVTPDEASRELAERRMREASTTTATA
>Var_514
MGSIDSALNWDGEMTVTRFDAATGAHFVIRIHSTQLGPAAGGTRAWQYSSWADALTDAGR
LARAMTYQMAVAGLPMGGGKSVIALPAPRHSIDPSTWARILRAHAEMIDSLNGRYWTGPD
VNTNSADMDILADETEFVFGRSPERGGAGSSAFTTALGVFEAMKATVAHRGLGSLDGLTV
LVQGLGAVGGSLAKLLAEAGAQLLVADTDTERVALAVELGHTWVALDDVLSTPCDVFAPC
AMGGVITDEVARTLDCKVVCGAAMNVLAHEAAADILHARGILYAPDFVANAGGAIHLVGR
EVLGWSEDQVHERARAIGDTLKVVFEIADKDGVTSDEAARELAERRMREASTTTATA
>Var_515
MGSIDSALNWDGEMTVTRFDAATGAHFVIRIHSTQLGPAAGGTRARQYSSWADALTDAGR
LARAMTYQMAVAGLPMGGGKSVIALPAPRHSIDPSTWARILRAHAEMIDSLNGRYWTGPD
VNTNSADMDILADETEFVFGRSPERGGAGSGAFTTALGVFEAMKATVAHRGLGSLDGLTV
LVQGLGAVGGSLAKLLAEAGAQLLVADTDTERVALAVELGHTWVALDDVLSTPCDVFAPC
AMGGVITDEVARTLDCKVVCGAAMNVLAHEAAADILHARGILYAPDFVANAGGAIHLVGR
EVLGWSEDQVHERARAIGDTLKEVFEIADKDGVTPDEAARELAERRMREASTTTATA
>Var_516
MGSIDSALNWDGEMTVTRFDAATGAHFVIRIHSTQLGPAAGGTRAWQYSSWADALTDAGR
LARAMTYQMAVAGLPMGGGKSVIALPAPRHSIDPSTWARILRAHAEMIDSLNGRYWTGQD
VNTNSADMDILADETEFVFGRSPERGGAGSSAFTTALGVFEAMKATVAHRGLGSLDGLTV
LVQGLGAVGGSLAKLLAEAGAQLLVADTDTERVALAVELGHTWVALDDVLSTPCDVFAPC
AMGGVITDEVARTLDCKVVCGAAMNVLAHEAAADILHARGILYAPDFVANAGGAIHLVGR
EVLGWSEDQVHERARAIGDTLKEVFEIADKDGVTPDEAARELAERRMREASTTTATA
>Var_517
MGSIDSALNWDGEMTVTRFDAATGAHFVISIHSTQLGPAAGGTRAWQYSSWADALTDAGR
LAREMTYQMAVAGLPMGGGKSVIALPAPRHSIDPSTWARILSAHAEMIDSLNGRYWTGPD
VNTNSADMDILADETEFVFGRSPERGGAGSSAFTTALGVFEAMKATVAHRGLGSLDGLTV
LVQGLGAVGGSLAKLLAEAGAQLLVADTDTERVALAVELGHTCVALDDVLSTPCDVFAPC
AMGGVITDEVARTLDCKVVCGAAMNVLAHEAAADILHARGILYAPDFVANAGGAIHLVGR
EVLGWSEDQVHERARAIGDTLKVVFEIADKDGVTPDEAARELAERRMREASTTTATA
>Var_518
MGSIDSALNWDGEMNVTRFDAATGAHFVIRIHSTQLGPAAGGTRAWQYSSWADALTDAGR
LARAMTYQMAVAGLPMGGGKSVIALPAPRHSIDPSTWARILRAHAEMIDSLNGRYWTGPD
VNTNSADMDILADETEFVFGRSPERGGAGSSAFTTALGVFEAMKATVAHRGLGSLDGLTV
LVQGLGAVGGSLAKLLAEAGAQLLVADTDTERVALAVELGHTWVALDDVLSTPCDVFAPC
AMGGVITDEVAPTLDCKVVCGAAMNVLAHEAAADILHARGILYAPDFVANAGGAIHLVGR
EVLGWSEDQVHERARAIGDTLKEVFEIADKDGVTPDEAARELAERRMREASTTTATA
>Var_519
MGSIDSALNWDGEMTVTRFDAATGAHFVIRIHSTQLGPAAGGTRAWQYSSWADALTDAGR
LARAMTYQMAVAGLPMGGGKSVIALPAPRHSIDPSTWARILRAHAEMIDSLNGRYWTGPD
VNTNSADMDILADETEFVFGRSPERGGAGSSAFTTALGVFEAMKATVAHRGLGSLDGLTV
LVQGLGAVGGSLAKLLAEAGAQLLVADTDTERVALAVELGHTWVALDDVLSTPCDVFAPC
AMGGVITDEVARTLDCKVVCGAAMNVLAHEAAADILHARGILYAPDFVANAGGAIHLVGR
EVLGWSEDQVHERARAIDDTLKEVFEIAVKDGVTPDEAARELAERRMREASTTTATA
>Var_520
MGSIDSALNWDGEMTVTRFDAATGAHFVIRIHSTQLGPAAGGTRAWQYSSWADALTDAGR
LARAMTYQMAVAGLPMGGGKSVIALPAPRHSIDPSTWARILRAHAEMIDSLNGRYWIGPD
VNTNSADMDILADETEFVFGRSSERGGAGSSAFTTALGVFEAMKATVAHRGLGSLDGLTV
LVQGLGAVGGSLAKLLAEAGAQLLVADTDTERVALAVELGHTWVALDDVLSTPCDVFAPC
AMGGVITDEVARTLDCKVVCGAAMNVLAHEAAADILHARGILYAPDFVANAGGAIHLVGR
EVLGWSEDQVHERARAIGDTLKEVFEIADKDGVTPDEAARELAERRMREASTTTATA
>Var_521
MGSIDSALNWDGEMTDTRFDAATGAHFVIRIHSTQLGPAAGGTRAWQYSSWADALTDAGR
LARAMTYQMAVAGLPMGGGKSVIALPAPRHSIDPSTWARILRAHAEMIDSLNGRYWTGPD
VNTNSADMDILADETEFVFGRSPERGGAGSSAFTTALGVFEAMKATVAHRGLGSLDGLTV
LVQGLGAVGGSLAKLLAEAGAQLLVADTDTERVALAVELGHTWVALDDVLSTPCDVFAPC
AMGGVITDEVARTLDCKVVCGAAMNVLAHEAAADILHARGILYAPDFVANAGGAIHLVGR
EVLGWSEDQVHERARAIGDTLKEVFEIADKDGVTPDEAARELAERRMREASTTTATA
>Var_522
MGSIDSALNWDGEMTVTRFDAATGAHFVIRIHSTQLGPAACGTRAWQYSSWADALTDAGR
LARAMTYQMAVAGLPMGGGKSVIALPAPRHSIDPSTWARILRAHAEMIDSLNGRYWTGPD
VNTNSADMDILADETEFVFGRSPERGGAGSSAFTTALGVFEAMKATVAHRGLGSLDGLTV
LVQGLGAVGGSLAKLLAEAGAQLLVADTDTERVALAVELGHTWVALDDVLSTPCDVFAPC
AMGGVITDEVARTLDCKVVCGAAMNVLAHEAAADILHARGILYAPDFVANAGGAIHLVGR
EVLGWSEDHVHERARAIGDTLKEVFEIADKDGVTPDEAARELAERRMREASTTTATA
>Var_523
MGSIDSALNWDGEMTVTRFDAATGAHFVIRIHSTQLGPAAGGTRAWQYSSWADALTDAGR
LARAMTYQMAVAGLPMGGGKSVIALPAPRHSIDPSTWARILRAHAEMIDSLNGRYWTGPD
VNTNSADMDILADETEFVFGRSPERGGAGSSAFTTALGVFEAMKATVAHRGLGSLDGLTV
LVQGLGAVGGSLAKLLAEAGAQLLVADTDTERVALAVELGHTWVALDDVLSTPCDVFAPC
AMGGVITDEVARTLDCKVVCGAAMNVLAHEAAADILHARGILYAPDFAANAGGAIHPVGR
EVISWSEDQVHERARAIGDTLKEVFEIADKDGVTPDEAARELAERRMREASTTTATA
>Var_524
MGSIDSALNWDGEMTVTRFDAATGAHFVIRIHSTQLGPAAGGTRAWQYSSWADALTDAGR
LARAMTYQMAVAGLPMGGGKSVIALPAPRHSIDPSTWARILRAHAEMIDSLNGRYWTGPD
VNTNSADMDILADETEFVFGRSPERGGAGSSAFTTALGVFEAMKATVAHRGLGSLDGLTV
LVQGLGAVGGSLAKLLAEAGAQLLVADTDTERVALAVELGHTWVALDDVLSTPCDVFAPC
AMGGVITDEVARTLDCKVVCGAAMNVPAHEAAADILHARGILYAPDYVANAGGAIHLVGR
EVLGWSEDQVHERVRAIGDTLKEVFEIADKDGVTPDEAARELAERRMREASTTTATA
>Var_525
MGSIDSALNWDGEMTVTRFDAATGAHFVIRIHSTQLGPAAGGTRAWQYSSWADALTDAGP
LARAMTYQMAVAGLPMGGGKSVIALPAPRHSIDPSTWASILRAHAEMIDSLNGRYWTGPD
VNTNSADMDILADETEFVFGRSPERGGAGSSAFTTALGVFEAMKATVAHRGLDSLDGLTV
LVQGLGAVGGSLAKLLAEAGAQLLVADTDTERVALAVELGHTWVALDDVLSTPCDVFAPC
AMGGVITDEVARTLDCKVVCGAAMNVLAHEAAADILHARGILYAPDFVANAGGAIHLVGR
EVLGWSEDQVHERARAIGDTLKEVFEIADKDGVTPDEAARELAERRMREASTTTATA
>Var_526
MGSIDSALNWDGEMTVTRFDAATGAHFVIRIHSTQLGPAAGGTRAWQYSSWADALTDAGR
LARAMTYQMAVAGLPMGGGKSVIALPAPRHSIDPSTWARILRAHAEMIDSLNGRYWTGPD
VNTNSADMDILADETEFVFGRSPERGGAGSSAFTTALGVFEAMKATVAHRGLGSLDGLTV
LVQGLGAVGGNLAKLLAEAGAQLLVADTDTERVALAVELGHTWVALDDVLSTPCDVFAPC
AMGGVITDEVARTLDCKVVCGAAMNVLAHEAAADILHARGILYAPDFVANAGGAIHLVGR
EVLGWSEVQVHERARAIGDTLKEVFEIADKDGVTPDEAARELAERRMREASTTTATA
>Var_527
MGSIDSALNWDGEKTVTRFDAATGAHFVIRIHSTQLGPAAGGTRAWQYSSWADALTDAGR
LARAMTYQMAVAGLPMGGGKSVIALPAPRHSIDPSTWARILRAHAEMIDSLNGRYWTGPD
VNTNSADMDILADETEFVFGRSQERGGAGSSAFTTALGVFEAMKATVAHRGLGSLDGLTV
LVQGLGAVGGSLAKLLAEAGAQLLVADTDTERVALAVELGHTWVALDDVLSTPCDVFTPC
AMGGVITDEVARTLDCKVVCGAAMNVLAHEAAADILHARGILYAPDFVANAGGAIHLVGR
EVLGWSEDQVHERARAIGDTLKEVFEIADRDGVTPDEAARELAERRMREASTTTATA
>Var_528
MGSIDSALNWDGEMTVTRFDGATGAHFVIRIHSTQLGPAAGGTRAWQYSSWADALTDAGR
LARAMTYQMAVAGLPMGGGKSVIALPAPRHSIDPSTWARILRAHAEMIDSLNGRYWTGPD
VNTNSADMDILADETEFVFGRSPERGGAGSSAFTTALSVFEAMKATVAHRGLGSLDGLTV
LVQGLGAVGGSLAKLLAEAGAQLLVADTDTERVAMAVELGHTWVALDDVLSTPCDVFAPC
AMGGVITDEVARTLDCKVVCGAAMNVLAHEAVADILHARGILYAPDFVANAGGAIHLVGR
EVLGWSEDQVHERARAIGDTLKEVFEIADKDGVTPDEAARELAERRMREASTTTATA
>Var_529
MGSIDSALNWDGEMTVTRFDAATGAHFVIRIHSTQLGPAAGGARAWQYSSWADALTDAGR
LARAMTYQMAVAGLPMGGGKSVIALPAPRHSIDPSTWARILRAHAEMIDSLNGRYWTGPD
VNTNSADMDILADETEFVFGRSPERGGAGSSAFTTALGVFDAMRATVAHRGLGSLVGLTV
LVQGLGADGGSLAKLLAEAGAQLLVADTDTEHVALAVELGHTWVAPDDVLSTPCDVFAPC
AMGGVITDEVARTLDCKVVCGAAMNVLAHEAAADILHARGILYAPDFVANAGGAIHLVGR
EVLGWSEDQVHERARAIGDTLKEVFEIADKDGVTPDEAARELAERRMREASTTTATA
>Var_530
MGSIDSALNWDGEMTVTRFDAATGAHFVIRIHSTQLGPAAGGTRAWQYSSWADALTDAGR
LARAMTYQMAVAGLPMGGGKSVIALPAPRHSIDPSTWARILRAHAEMIDSLNGRYWTGPD
VNTNSADMDILADETEFVFGRSPERGGAGSSAFTTALGVFEAMKATVAHRGLGSLDGLTV
LVQGLGAVGGSLAKLLAEAGAQLLVADTDTERVALAVELGHTWVALDDVLSTPCDVFAPC
AMGGVITDEVARTLDCKVVCGAAMNVLAHEAAADILHARGILYAPDFVANAGGAIHLVGR
EVLGWSEDQVHVRARAIGDTLKEVFEITDKDGVTPDEAARELAERRMREASTTTATA
>Var_531
MGSIDSALNWDGEMSVTRFDAATGAHFVIRIHSTQLGPAAGGTRARQYSSWADALTDAGR
LARAMTYQMAVAGLPMGGGKSVIALPAPRHSIDPRTWARILRAHAEMIDSLNGRYWTGPD
VNTNSADMDILADETEFVFGRSPERGGAGSSAFTTALGVFEAMKATVAHRGLGSLDGLTV
LVQGLGAVGGSLAKLLAEAGAQLLVADTDTERVALAVELGHTWVAPDDVLSTPCDVFAPC
VMGGVITDEVARTLDCKVVCGAAMNVLAHEAAADILHARGILYAPDFVANAGGAIHLVGL
EVLGWSEDQVHERARAIGDTLKEVFEIADKDGVTPDEAARELAERRMREASTTTATA
>Var_532
MGSIDSALNWDGEMTVTRFDAATGAHFVIRIHSTQLGPAAGGTRAWQYSSWADALTDAGR
LARAMTYQMAVAGLPMGGGKSVIALPAPRHSIDPSTWARILRAHAEMIDSLNGRYWTGPD
VNTNSADMDILADETEFVFGRSPERGGAGSSAFTTALGVFEAMKATVAHRGLGSLDGLTV
LVQGLGAVGGSLAKLLAEAGAQLLVADTDTERVALAVELGHTWVALDDVLSTPCDVFAPC
AMGGVITDEVARTLDCKVVCGAAMNVLAQEAAADILHARGILYAPDFVANAGGAIHLVGR
EVLGWSEVQVHERARAIGDTLKEVFEIADKDGVTPDEAARELAERRMREASTTTATA
>Var_533
MGSIDSALNWDGEMAVTRFDAATGAHFVIRIHSTQLGPAAGGTRAWQYSNWADALTDAGR
LARAMTYQMAVAGLPMGGGKSVIALPAPRHSIDPSTWARILRAHAEMIDSLNGRYWTGPD
VNTNSADMDILADETEFVFGRSPERGGAGSSAFTTALGVFEAMKATVAHRDLGSLDGLTV
LVQGLGAVGGSLAKLLAEAGAQLLVADTDTERVALAVELGHTWVALDDVLSAPCDVFAPC
AMGGVITDEVARTLDCKVVCGAAMNVLAHEAAADILHARGILYAPDFVANAGGAIHLVGR
EVLGWSEDQVHERARAIGDTLKEVFEIADKDGVTPDEAARELAERRMREASTTTATA
>Var_534
MGSIDSALNWDGEMTVTRFDAATGAHFVIRIHSTQLGPAAGGTRAWQYSSWADALTDAGR
LARAMTYQMAVAGLPMGGGKSVIALPAPRHSIDPSTWARILRAHAEMIDSLNGRYWTGPD
VNTNSADMDILADETEFVFGRSPERGGAGSSAFTTALGVFEAMKATVAHRGLGSLDGLTV
LVQGLGAVGGNLAKLLAEAGAQLLVADTDTERVALAVELGHTWVALDDVLSTPCDVFAPC
AIGGVITDEVARTLDCKVVCGAAMNVLAHEAAADILHARGILYAPDFVANAGGAIHLVGR
EVLGWSEDQVHERARAIGDTLKVVFEIADKDGVTPDEAARELAERRMREASTTTATA
>Var_535
MGSIDSALNWDGEMTVTRFDAATGAHFVIRIHSTQLGPAAGGTRAWQYSSWADALTDAGR
LARAMTYQMAVAGLPMGGGKSVIALPAPRHSIDPSTWAHILRAHAEMIDSLNGRYWTGPD
VNINSADMDILADETEFVFGRSPERGGAGSSAFTTALGVFEAMKATVAHRGLGSLDGLTV
LVQGLGAVGGSLAKLLAEAGAQLLVADTDTERVALAVELGHTWVALDDVLSTPCDVFAPC
AMGGVITDEVARTLDCKVVCGAAMNVLAHEAAADILHARGILYAPDFVANAGGAIHLVGR
EVLGWSEDQVHERARAIGDTLKEVFEIADKDGVTPDEAARELAERRMREASTTTATA
>Var_536
MGSIDSALNWDGEMTVTRFDAATGAHFVISIHSTQLGPAAGGTRAWQYSSWADALTDAGR
LARAMTYQMAVAGLPMGGGKSVIALPAPRHSIDPSTWARILHAHAEMIDNLNGRYWTGPD
VNTNSADMDILADETEFVFGRSPERGGAGSSAFTTALGVFEAMKATVAHRGLGSLDGLTV
LVQGLGAVGGSLAKLLAEAGAQLLVADTDTERVALAVELGHTWVALDDVLSTPCDVFAPC
AMGGVITDEVARTLDCKVVCGAAMNVLAHEAAADILHARGILYAPDFVANAGGAIHLVGR
EVLGWSEDQVHERARAIGDTLKEVFEIADKDGVTPDEVARELAERRMREASTTTATA
>Var_537
MGSIDSALNWDGEMTVTRFDAATGAHFVIRIHSTQLGPAAGGTRAWQYSSWADALTDAGR
LARAMTYQMAVAGLPMGGGKSVIALPAPRHSIDPSTWARILRAHAEMIDSLNGRYWTGPD
VNTNSADMDILADETEFVFGRSPERGGAGSSAFTTALGVFEAMKATVAHRGLGSLDGLTV
LVQGLGAVGGSLAKLLAEAGAQLLVADTDTERVALAVELGHTWVALDDVLSTPCDVFAPC
AMGGVITDEVERTLDCKVVCGAAMNVLAHEAAADILHARGILYAPDFVANAGGAIHLVGR
EVLGWSEDQVHERARAIGDTLKEVFEIADKDGVTPDEAARELAERRMREASTTTATA
>Var_538
MGSIDSALNWDGEMTVTRFDAATGAHFVIRIHSTQLGPAAGGTRAWQYSSWADALTDAGR
LARAMTYQMAVAGLPMGGGKSVIALPAPRHSIDPSTWARILRAHAEMIDSLNGRYWTGPD
VNTNSADMDILADETEFVFGRSPERGGAGSSAFTTALGVFEAMKATVAHRGLGSLDGLTV
LVQGLGAVGGSLAKLLAEAGAQLLVADTDTERVALAVELGHTWVALDDVLSTPCDVFAPC
AMGGVITGEVARTLDCKVVCGAAMNVLAHEAAADILHARGILYAPDFVANAGGAIHLVGR
EVLGWSEDQVHERARAIGDTLKEVFEIADKDGVTPDEAARELAERRMREASTTTATA
>Var_539
MGSIDSALNWDGEMTVTRFDAATGAHFVIRIHSTQLGPAAGGTRAWQYSSWADALTDAGR
LARAMTYQMAVAGLPMGGGKSVIALPAPRHSIDPSTWARILRAHAEMIDSLNGRYWTGPD
VNTNSADMDILADETEFVFGRSPERGGAGSSAFTTALGVFEAMKATVAHRGLGSLDGLTV
LVQGLGAVGGSLAKLLAEAGAQLLVADTDTERVALAVELGHTWVALDDVLSTPCDVFAPC
AMGGVITDEVARTLDCKVVCGAAMNVLAHEAAADILHARGILYAPDFVANAGGAIHLVGR
EVLGWSEDQLHERARAIGDTLKEVFEIADKDGVTPDEAARELAERRMREASTTTATA
>Var_540
MGSIDSALNWDGEMTVTRFDAATGAHFVIRIHSTLLGPAAGGTRAWQYSSWADALTDAGR
LARAMTYQMAVAGLPMGGGKSVIALPAPRHSIDPSTWARILRAHAEMIDSLNGRYWTGPD
VNTNSADMDILADETEFVFGRSPERGGAGSSAFTTALGVFEAMKATVAHRGLGSLDGLTV
LVQGLGAVGGSLAKLLAEAGAQLLVADTDTERVALAVELGHTWVALDDVLSTPCDVFAPC
AMGGVITDEVARTLDCKVVCGAAMNVLAHEAAADILHARGILYAPDFVANAGGAIHLVGR
EVLGWSEDQVHERTRAIGDTLKEVFEIADKDGVTPDEAARELAERRMREASTTTATA
>Var_541
MGSIDSALNWDGEMTVTRFDAATGAHFVIRIHSTQLGPAAGGTRAWQYSSWADALTDAGR
LARAMTYQMAVAGLPMGGGKSVIALPAPRHSIDPSTWARILRAHAEMIDSLNGRYWTGPD
VNTNSADMDILADETEFVFGRSPERGGAGSSAFTTALGVFEAMKATVAHRGLGSLDGLTV
LVQGLGAVGGSLAKLLAEAGAQLLVADTDTERVALAVELGHTWVALDDVLSTPCDVFAPC
AMGGVITDEVARTLDCKVVCGAAMNVLAHEAAADILHARGILYAPDFVANAGGAIHLVGR
EVLGWSEAQVHERARAIGDTLKEVFEIADKDGVTPDEAARELAERRMREASTTTATA
>Var_542
MGSIDSALNWDGEMTVTRFDAATGAHFVIRIHSTQLGPAAGGTRAWQYSSWADALTDAGR
LARAMTYQMAVAGLPMGGGKSVIALPAPRHSIDPSTWARILRAHAEMIDSLNGRYWTGPD
VNTNSADMDILADETEYVFGRSPERGGAGSSAFTTALGVFEAMKATVAHRGLGSLDGLTV
LVQGLGAVGGSLAKLLAEAGAQLLVADTDTERVALAVELGHTWVALDDVLSTPCDVFAPC
AMGGVITDEVARTLDCKVVCGAAMNVLAHEAAADILHARGILYAPDFVANAGGAIHLVGR
EVLGWSEDQVHERARAIGDTLKEVFEIADKDGVTPDEAARELAERRMREASTTTATA
>Var_543
MGSIDSALNWDGEMTVTRFDAATGAHFVIRIHSTQLGPAAGGTRAWQYSSWADALTDAGR
LARAMTYQMAVAGLPMGGGKSVIALPAPRHSIDPSTWARILRAHAEMIDSLNGRYWTGPD
VNTNSADMDILADETEFVFGRSPERGGAGSSAFTTALGVFEAMKATVAHRGLGSLDGLTV
LVQGLGAVGGSLAKLLAEAGAQLLVADTDTERVALAVELGHTWVALDDVLSTPCDVFAPC
AMGGVITDEVARTLDCKVVCGAAMNVLAHEAAADILHARGILYAPDFVANAGGAIHLVGR
EVLGWSEDQVHERARAIGDTLKDVFEIADKDGVTPDEAVRELAERRMREASTTTATA
>Var_544
MGSIDSALNWDGEMTVTRFDAATGAHFVISIHSTQLGPAAGGTRAWQYSSWADALTDAGR
LARAMTYQMAVAGLPMCGGKSVIALPAPRHSIDPSTWARILHAHAEMIDNLNGRYWTGPD
VNTNSADMDILADETEFVFGRSPERGGAGSSAFTTALGVFEAMKATVAHRGLGSLDGLTV
LVQGLGAVGGSLAKLLAEAGAQLLVADTDTERVALAVELGHTWVALDDVLSTPCDVFAPC
AMGGVITDEVARTLDCKVVCGAAMNVLAHEAAADILHARGILYAPDFVANAGGAIHLVGR
EVLGWSEDQVHERARAIGDTLKEVFEIADKDGVTPDEAARELAERRMREASTTTATA
>Var_545
MGSIDSALNWDGEMTVTRFDAATGAHFVIRIHSTQLGPAAGGTRAWQYSSWADALTDAGR
LARAMTYQMAVAGLPMGGGKSVIALPAPRHSIDPSTWARILRAHAEMIDSLNGRYWTGPD
VNTNSADMDILADETEFVFGRSPERGGAGSSAFTTALGVFEAMKATVAHRGLGSLDGLTV
LVQGLGAVGGSLAKLLAEAGAQLLVADTDTERVALAVELGHTWVALDDVLSTPCDVFAPC
AMGGVITDEVARTLDCKVVCGAAMNVLAHEAAADILHARGILYAPDFVANAGGAIHLVGR
EVLGWSEDQVHERARAIGDTLKEVFEIADKDGVTPDEAARELAVRRMREASTTTATA
>Var_546
MGSIDSALNWDGEMTVTRFDAATGAHFVIRIHSTQLGPAAGGTRAWQYSSWADALTDAGR
LAREMTYQMAVAGLPMGGGKSVIALPAPRHSIDPSTWARILSAHAEMIDSLNGRYWTGPD
VNTNSADMDILADETEFVFGRSPERGGAGSSAFTTALGVFEAMKATVAHRGLGSLDGLTV
LVQGLGAVGGSLAKLLAEAGAQLLVADTDTERVALAVELGHTWVPLDDVLSTPCDVFAPC
AMGGVITDEVARTLDCKVVCGAAMNVLAHEAAADILHARGILYAPDFVANAGGAIHLVGR
EVLGWSEDQVHERARAIGDTLKVVFEIADKDGVTPDEAARELAKRRMREASTTTATA
>Var_547
MGSIDSALNWDGEMAVTRFDAATGAHFVIRIHSTQLGPAAGGTRAWQYSSWADALTDAGR
LARAMTYQMAVAGLPMGGGKSVIALPAPRHSIDPSTWARILSAHAEMIDSLNGRYWTGPD
VNTNSADMDILADETEFVFGRSPERGGAGSSAFTTALDVFEAMKATVAHRGLGSLDGLTV
LVQGLGAVGGSLAKLLAEAGAQLLVADTDTERVALAVELGHTWVALDDVLSTPCDVIAPC
AMGGVITDEVARTLDCKVVCGAAMNVLAHEAAADILHARGILNAPDFVANAGGAIHLVGR
EVLGWSEDQVHVRARAIGDTLKEVFEFADKDGVTPDEAARELAERRMREASTTTATA
>Var_548
MGSIDSALNWDGEMTVTRFDAATGAHFVIRIHSTQLGPAAGGTRAWQYSSWADALTDAGR
LARAMTYQMAVAGLPMGGGKSVIALPAPRHSIDPSTWARILRAHAEMIDSLNGRYWTGTD
VNTNSADMDILADETEFVFGRSLERGGAGSSAFTTALGVFEAMKATVAHRGLGSLDGLTV
LVQGLGAVGGSLAKLLAEAGAQLLVADTDTERVALAVELGHTWVALDDVLSTPCDVFAPC
AMGGVITDEVARTLDCKVVCGAAMNVLAHVAAADILHARGILYAPDFVANAGGAIHLVGR
EVLGWSEDQVHERARAIGDTLKEVFEIADKDGVTPDEAARELAERRMREASTTTATA
>Var_549
MGSIDSALNWDGEMTVTRFDAATGAHFVIRIHSTQLGPAAGGTRAWQYSSWADAPTDAGR
LARALTYQMAVAGLPMGGGKGVIALPAPRHSIDPSTWARILRAHAEMIDSLNGRYWTGPD
VNTNSADMDILADETEFVFGRSPERGGAGSSAFTTALGVFEAMKATVAHRGLGSLDGLTV
LVQGLGAVGGSLAKLLAEAGAQLLVADTDTERVALAVELGHTWVALDDVLSTPCDVFAPC
AMGGVITDEVARTLDCKVVCGAAMNVLAHEAAADILHARGILYAPDFVANAGGAIHLVGR
EVLGWSEDQVHERARAIGDTLKEVFEIADKDGVTPDEAARELAERRMREASTTTATA
>Var_550
MGSIDSALNWDGEMTVTRFDAATGAHFVIRIHSTQLGPAAGGTRAWQYSSWADALTDAGR
LARAMTYQMAVAGLPMGGGKSVIALPAPRHSIDPSTWARILRAHAEMIDSLNGRYWTGPD
VNTNSADMDILADETEFVFGRSPERGGAGSSAFTTALGVFEAMKATVAHSGLGSLDGLTV
LVQGLGAVGGSLAKLLAEAGAQLLVADTDTERVALAVELGHTWVALDDVLSTPCDVFAPC
AMGGVITDEVARTLDCKVVCGAAMNVLAHEAAADILHARGILYAPDFVANAGGAIHLVGR
EVLGWSEDQVHERARAIGDTLKEVFEIADKDGVTPDEAARELAERRMREASTTTATA
>Var_551
MGSIDSALNWDGEMTVTRFDAATGAHFVIRIHSTQLGPAAGGTRAWQYSSWADALTDAGR
LARAMTYQMAVAGLPMGGGKSVIALPAPRHSIDPSTWARILRAHAEMIDSLNGRYWTGPD
VNTNSADMDILADETEFVFGRSPERGGAGSSAFTTALGVFEAMKATVAHRGLGSLDGLTV
LVQGLGAVGGSLAKLLAEAGAQLLVADTDTERVELAVELGHTWVALDDVLSTPCDVFAPC
AMGGVITDEVARTLDCKVVCGAAMNVLAHEAAADILHARGILYAPDFVANAGGAIHLVGR
EVLGWSEDQVHERARAIGDTLKEVFEIADKDGVTPDEAARELAERRMREASTTTATA
>Var_552
MGSIDSALNWDGEMTVTRFDAATGAHFVIRIHSTQLGPAAGGTRAWQYSSWADALTDAGR
LARAMTYQMAVAGLPMGGGKSVIALPAPRHSIDPSTWARILRAHAEMIDSLNGRYWTGPD
VNTNSADMDILADETEFVFGRSPERGGAGSSAFTTALGVFEAMKATVAHRGLGSLDGLTV
LVQGLGAVGGSLAKLLAEAGAQLLVADTDTERVALAVELGHTWVALDDVLSTPCDVFAPC
AMGGVITDEVARTLDCKVVCGAAMNVLAHEAAADILHARGILYAPDFVANAGGAIHLVGR
EVLGWSEDQVHVRARAIGDTLKEVFEIADKDGVTPVEAARELAERRMREASTTTATA
>Var_553
MGSIDSALNWDGEMTVTRFDAATGAHFVIRIHSTQLGPAAGGTRAWQYSSWADALTDAGR
LARAMTYQMAVAGLPMGGGKSVIALPAPRHSIDPSTWARILRAHAEMIDSLNGRYWTGPD
VNTNSADMDILADETEFVFGRSPERGGAGSSAFTTALGVFEAMKATVAHRGLGSLDGLTV
LVQGLGAVGGSLAKLLAEAGAQLLVADTDTERVALAVELGHTWVALDDVLSTPCDVFAPC
AMGGVITDEVARTLDCKVVCGAAMNVLAHEAAADILHARGILYAPDFVANAGGAIHLVGR
EVLGWSEDQVHERARAIGDTLNEVFEIADKDGVTPDEAARELAERRMREASTTTATA
>Var_554
MGSIDSALNWDGEMTVTRFDAATGAHFVIRIHSTQLGPAAGGTRAWQYSSWADALTDAGR
LARAMTYQMAVAGLPMGGGKSVIALPAPRHSIDPSTWARILRAHAEMIDSLNGRYWTGPD
VNTNSADMDILADETEFVFGRSPERGGAGSSAFTTALGVFEAMKATVAHRGLGSLDGLTV
LVQGLGAVGGSLAKLLAEAGAQLLVAYTDTERVALAVELGHTWVALDDVLSTPCDVFAPC
AMGGVITDEVARTLDCKVVCGAAMNVLAHEAAADILHARGILYAPDFVANAGGAIHLVGR
EVLGWSEDQVHERARAIGDTLKVVFEIADKDGVTPDEAARELAERRMREASTTTATA
>Var_555
MGSIDSALNWDGEMTVTRFDAATGAHFVIRIHSTQLGPAAGGTRAWQYSSWADALTDAGR
LARAMTYQMAVAGLPMGGGKSVIALPAPRHSIDPSTWARILRAHAEMIDSLNGRYWTGPD
VNTNSADMDILADETEFVFGRSPERGGAGSSAFTTALGVFEAMKATVAHRGLGSLDGLTV
LVQGLGAVGGSLAKLLAEAGAQLLVADTDTERVALAVELGHTWVALDDVLSTPCDVFAPC
AMGGVITDEVARTLDCKVVCGAAMNVLAHEAAADILHARGILYAPDFVANAGGAIHLVGR
EVLGWSEDQVHERARAIGDTLKEVFEIADKDGVTPDEASRDLAERRMREASTTTATA
>Var_556
MGSIDSALNWDGEMTVTRFDAATGAHFVIRIHSTQLGPAAGGTRAWQYSSWADALTDAGR
LARAMTYQMAVAGLPMGGGKSVIALPTPRHSIDPNTWARILRAHAEMIDSLNGRYWTGPD
VNTNSADMDILADETEFVFGRSPERGGAGSSAFTTALGVFEAMKATVAHRGLGSLDGLTV
LVQGLGAVGGSLAKLLAEAGAQLLVADTDTERVALAVEVGHTWVALDDVLSTPCDVFAPC
AMGGVITDEVARTLDCKVVCGAAMNVLAHEAAADILHARGILYAPDFVANAGGAIHLVGR
EVLGWSEDQVHERAHAMGDTLKEVFEIADKDGVTPDEAARELAERRMREASTTTATA
>Var_557
MGSIDSALNWDGEMTVTRFDAATGAHFVIRIHSTQLGPAAGGTRAWQYSSWADALTDAGR
LARAMTYQMAVAGLPMGGGKSVIALPAPRHSIDPSTWARILRAHAEMIDSLNGRYWTGPD
VNTNSADMDILADETEFVFGRSPERGGAGSSAFTTALGVFEAMKATVAHRGLGSLDGLTV
LVQGLGAVGGSLAKLLAEAGAQLLVADTDTERVALAVELGHTWVALDDVLSTPCDVFAPC
AMGGVITDEVARTLDCKVVCGAAMNVLAHEAAADILHARGILYAPDFVSNAGGAIHLVGR
EVLGWSEDQVHERARAIGDTLKEVFEIADKDGVTPDEAARELAERRMREASTTTATA
>Var_558
MGSIDSALNWDGEMTVTRFDAATGAHFVIRIHSTQLGPAAGGTRAWQYNSWADALTDAGR
LVRAMTYQMAVAGLPMGGGKSVISLPAPRHSIDPSTWARILRAHAEMIDSLNGRYWTGPD
VNTNSADMDILADETEFVFGRSPERGGAGSSAFTTALGVFEAMKATVAHRGLGSLDGLTV
LVQGLGAVGGSLAKLLAEAGAQLLVADTDTERVALAVELGHTCVALGDVLSTPCDVFAPC
AMGGVITDEVARTLDCKVVYGAAMNVLAHEAAADILHARGILYAPDFVANAGGAIHLVGR
EVLGWSEDQVHERARAIGDTLKEVFEIADKDGVTPDEAARELAERRMREASTTTATA
>Var_559
MGSIDSALNWDGEMTVTRFDAATGAHFVIRIHSTQLGPAAGGTRAWQYSSWADALTDAGR
LARAMTYQMAVAGLPMGGGKSVIALPAPSHSIDPSTWARILRAHAEMIDSLNGRYWTGPD
VNTNSADMDILADETEFVFGRSPERGGAGSSAFTTALGVFEAMKATVAHRGLGSLDGLTV
LVQGLGAVGGSLAKLLAEAGAQLLVADTDTERVALAVELGHTWVALDDVLSTPCDVFAPC
AMGGVITDEVARTLDCKVVCGAAMNVLAHEAAADILHARGILYAPDFVANAGGAIHLVGR
EVLGWSEDQVHERARAIGDTLKEVFEIADKDGVTPDEAARELAERRMREASTTTATA
>Var_560
MGSIDSALNWDGEMTVTRFDAATGAHFVIRIHSTQLGPAAGGTRAWQYSSWADALTDAGR
LARAMTYHMAVAGLPMGGGKSVIALPAPRHSIDPSTWARILRAHAEMIDSLNGRYWTGPD
VNTNSADMDILADETEFVFGRSPERGGAGSSAFTTALGVFEAMKATVAHRGLGSLDGLTV
LVQGLGAVGGRLAKLLAEAGAQLLVADTDTERVALAVELGHTWVALDDVLSTPCDVFAPC
AMGGVITDEVARTLDCKVVCGAAMNVLAHEAAADILHARGILYAPDFVANAGGAIHLVGR
EVLGWSEDQVHERARAIGDTLKEVFEIADKDGVTPDEAARELAERRMREASTTTATA
>Var_561
MGSIDSALNWDGEMTVTRFDAATGAHFVIRIHSTQLGPAAGGTRAWQYSSWADALTDAGR
LARAMTYQMAVAGLPMGGGKSVIALPAPRHSIDPSTWARILRAHAEMIDSLNGRYWTGPD
VNTNSADMDILADETEFVFGRSPERGGAGSSAFTTALGVFEAMKATVAHRGLGSLDGLTV
LVQGLGAVGGSLAKLLAEAGAPLLVADTDTERVALAVELGHTWVALDDVLSTPCDVFAPC
AMGGVITDEVARTLDCKVVCGAAMNVLAHEAAPDILHARGILYAPDFVANAGGAIHLVGR
EVLGWSEDQVHERARAIGDTLKEVFEIADKDGVTPDEAARELAERRMREASTTTATA
>Var_562
MGSIDSALNWDGEMTVTRFDAATGAHFVIRIHSTQLGPAAGGTRAWQYSSWADALTDAGR
LARAMTYQMAVAGLPMGGGKSVIALPAPRHSIDPSTWARILRAHAEMIDSLNGRYWTGPD
VNTNSADMDILADETEFVFGRSLERGGAGSSAFTTALGVFEAMKATVAHRGLGSLDGLTV
LVQGLGAVGGSLAKLLAEAGAQLLVADTDTERVALAVELGHTWVALDDVLSTPCDVFAPC
AMGGVITDEVARTLDCKVVCGAAMNVLAHEAAADILHARGILYAPDFVANAGGAIDLVGR
EVLGWSEDQVHERARAIGDTLKEVFEIADKDGVTPDEAARELAERRMREASTTTATA
>Var_563
MGSIDSALNWDGEMTVTRFDAATGAHFVIRIHSTQLGPAAGGTRAWQYSSWADALTDAGR
LAREMTYQMAVAGLPMGGGKSVIALPAPRHSIDPSTWARILSAHAEMIDSLNGRYWTGPD
VNTNSADMDILADETEFVFGRSPERGGAGSSAFTTALGVFEAMKATVAHRGLGSLDGLTV
LVQGLGAVGGSLAKLLAEAGAQLLVADTDTERVALAVELGHTWVALDDVLSTPCDVFAPC
AMGGVITDEVARTLDCKVVCGAAMNVLAHETAADILHARGILYAPDFVANAGGAIHLVGR
EVIGWSEDQVHERARAIGDTLKVVFEIADKDGVTPDEAARELAERRMREASTTTATA
>Var_564
MGSIDSALNWDGEMTVTRFDAATGAHFVIRIHSTQLGPAAGGTRAWQYSSWADALTDAGR
LARAMTYQMAVAGLPMGGGKSVIALPAPRHSIDPSTWARILRAHAEMIDSLNGRYWTGPD
VNTNSADMDILADETEFVFGRSPERGGAGSSAFTTALGVFEAMKATVAHRGLGNLDGLTV
LVQGLGAVGGSLAKLLAEAGAQLLVADTDTERVALAVELGHTGVALDDVLNTPCDVFAPC
AMGGVITDEVARTLDCKVVCGAAMNVLAHEAAADILHARGILYAPDFVANAGGAIHLVGR
EVLGWSEDQVHERARAIGDTLKEVFEIADKDGVTPDEAARELAERRMREASTTTATA
>Var_565
MGSIDSALNWDGEMTVTRFDAATGAHFVIRIHSTQLGPATGGTRAWQYSSWADALTDAGR
LARAMTYQMAVAGLPMGGGKSVIALPAPRHSIDPSTWARILRAHAEMIDSLNGRYWTGPD
VNTNSADMDILADETEFVFGRSPERGGAGSSAFTTALGVFEAMKATVAHRGLGSLDGLTV
LVQGLGAVGGSLAKLLAEVGAQLLVADTDTERVALAVELGHTWVALDDVLSTPCDVFAPC
AMGGVITDEVARTLDCKVVCGAAMNVLAHEAAADILHARGILYAPDFVANAGGAIHLVGR
EVLGWSEDQVHKRARAIGDTLKEVFEIADKDGVTPDEAARELAERRMREASTTTATA
>Var_566
MGSIDSALNWDGEMTVTRFDAATGAHFVIRIHSTQLGPAAGGTRAWQYSSWADALTDAGR
LAREMTYQMAVAGLPMGGGKSVIALPAPRHSIDPSTWARILSVHAEMIDSLNGRYWTGPD
VNTNSADMDILADETEFVFGRSPERGGAGSSAFTTALGVFEAMKATVAHRGLGSLDGLTV
LVQGLGAVGGSLAKLLAEAGAQLLVADTDTERVALAVELGHTWVALDDVLSTPCDVFAPC
AMGGVITDEVARTLDCKVVCGAAMNVLAHEAAADILHARGILYAPDFVANAGGAIHLVGR
EVLGWSEDQVHERARAIGDTLKVVFEIADKDGVTPDEAARELAERRMREASTTTATA
>Var_567
MGSIDSALNWDGEMTVTRFDAATGAHFVIRIHSTQLGPAAGGTRAWQYSSWADALTDAGR
LARAMTYQMAVAGLPMGGGKSVIALPAPRHSIDPSTWARILRAHAEMIDSLNGRYWTGPD
VNTNSADMDILADETEFVFGRSPERGGAGSSAFTTALGVFEAMKATVAHRGLGSLDGMTV
LVQGLGAVGGSLAKLLAEAGAQLLVADTDTERVALAVELGHTWVALDDVLSTPCDVFAPC
AMGGVITDEVARTLDCKVVCGAAMNVLAHEAAADILHARGILYAPDFVANAGGAIHLVGR
EVLGWSEDQVHERARAIGDTLKEVFEIADKDGVTPDEAARELAERRMREASTTTATA
>Var_568
MGSIDSALNWDGEMTVTRFDAATGAHFVIRIHSTQLGHAAGGTRAWQYSSWADALTDAGR
LARAMTYQMAVAGLPMGGGKSVIALPAPRHSIDPSTWARILRAHAEMIDSLNGRYWTGPD
VNTNSADMDILADETEFVFGRSPERGGAGSSAFTTALGVFEAMKATVAHRGLGSLDGLTV
LVQGLGAVGGSLAKLLAEAGAQLLVADTDTERVALAVELGHTWVALDDVLSTPCDVFAPC
AMGGVITDEVARTLDCKVVCGAAMNVLAHEAAADILHARGILYAPDFVANAGGAIHLVGR
EVLGWSEDQVHERARAIGDTLKEVFEIADKDGVTPDEAARELAERRMREASTTTATA
>Var_569
MGSIDSALNWDGEMTVTRFDAATGAHFVIRTHSTQLGPAAGGTRAWQYSSWADALTDAGR
LARAMTYQMAVAGLPMGGGKSVIALPAPRHSIDPSTWARILRAHAEMIDSLNGRYWTGPD
VNTNSADMDILADETEFVFGRSPERGGAGSSAFTTALGVFEAMKATVAHRGLGSLDGLTV
LVQGLGAVGGSLAKLLAEAGAQLLVADTDTERVALAVELGHTWVALDDVLSTPCDVFAPC
AMGGVITDEVARTLDCKVVCGAAMNVLAHEAAADILHARGILYAPDFVANAGGAIHLVGR
EVLGWSEDQVHERARAIGDTLKEVFEIADKDGVTPDEAARELAERRMREASTTTATA
>Var_570
MGSIDSALNWDGEMTVTRFDAATGAHFVIRIHSTQLGPAAGGTRAWQYSSWADALTDASR
LARAMTYQMAVAGLPMGGGKSVIALPAPRHSIDPSTWARILRAHAEMIDSLNGRYWTGPD
VNTNSADMDILADETEFVFGRSPERGGAGSSAFTTALGVFEAMKATVAHRGLGSLDGLTV
LVQGLGAVGGSLAKLLAEAGAQLLVADTDTERVALAVELGHTWVALDDVLSTPCDVFAPC
AMGGVITDEVARTLDCKVVCGAAMNVLAHEAAADILHARGILYAPDFVANAGGAIHLVGR
EVLGWSEDQVHERARAIGDTLKEVFEIADKDGVTQDEAARELAERRMREASTTTATA
>Var_571
MGSIDSALNWDGEMTVTRFDAATGAHFVIRIHSTQLGPAAGGTRAWQYSSWADALTDAGR
LARAMTYQMAVAGLPMGGGKSVIALPAPRHSIDPSTWARILRAHAEMIDSLNGRYWTGPD
VNTNSADMDILADETEFVFGRSPERGGAGSSAFTTALGVFEAMKATVAHRGLGSLDGLTV
LVQGLGAVGGSLAKLLAEAGAQLLVADTDTERVALAIELGHTWVALDDVLSTPCDVFAPC
AMGGVITDEVARTLDCKVVCGAAMNVLAHEAAADILHARGILYAPDFVANAGGAIHLVGR
EVLGWSEDQVHERARAIGDTLKEVFEIADKDGVTPDEASRDLAERRMREASTTTATA
>Var_572
MGSIDSALNWDGEMTVTRFDAATGAHFVIRIHSTQLGPAAGGTRAWQYSSWADALTDAGR
LARAMTYQMAVAGLPMGGGKSVIALPAPRHSIDPSTWARILRAHAEMIDSLNGRYWTGPD
VNTNSADMDILADETEFVFGRSPERGGAGSSAFTTALGVFEAMNATVAHRGLGSLDGLTV
LVQGLGAVGGSLAKLLAEAGAQMLVADTDTERVALAVELGHTWVALDDVLSTPCDVFAPC
AMGGVITDEVARTLDCKVVCGAAMNVLAHEAAADILHARGILYAPDFVANAGGAIHLVGR
EVLGWSEDQVHERARAIGDTLKEVFEIADKDGVTPDEAARELAERRMREASTTTATA
>Var_573
MGSIDSALNWDGEMTVTRFDAATGAHFVIRIHSTQLGPAAGGTRAWQYSSWADALTDAGR
LARAMTYQMAVAGLPMGGGKSVIALTAPRHSIDPSTWARILRAHAEMIDSLNGRYWTGPD
VNTNSADMDILADETEFVFGRSTERGGAGSSAFTTALGVFEAMKATVAHRGLGSLDGLTV
LVQGLGAVGGSLAKLLAEAGAQLLVADTDTERVALAVELGHTWVALDDVLSTPCDVFAPC
AMGGVITDEVARTLDCKVVCGAAMNVLAHEAAADILHARGILYAPDFVANAGGAIHLVGR
EVLGWSEDQVHERARAIGDTLKEVFEIADKDGVTPDEAARELAERRMREASTTTATA
>Var_574
MGSIDSALNWDGEMTVTRFDAATGAHFVIRIHSTQLGPAAGGTRAWQYSSWADALTDAGR
LARAMTYQMAVAGLPMGGGKSVIALPAPRHSIDPSTWARILRAHAEMIDSLNGRYWTGPD
VNTNSADMDILADETEFVFGRSPERGGAGSSAFTTALGVFEAMKATVAHRGLGSLDGLTV
LVQGLGAVGGSLAKLLAEAGAQLLVADTDTERVALAVELGHTWVALDDVLSTPCDVFAPC
AMGGVITDEVARTLDCKVVCGAAMNVLAHEAAADILHARGILYAPDFVANAGGAIHLVGR
EVLGWSEDQVHVRARAIGDTLKEVFEFADKDGVTPDEAARELAERRMREASTTTATA
>Var_575
MGSIDSALNWDGEMTVTRFDAATGAHFVIRIHSTQLGPAAGGTRAWQYSSWADALTDAGR
LARAMTYQMAVAGLPMGGGKSVIALPAPRHSIDPSTWARILRAHAEMIDSLDGRYWTGPD
VNTNSADMDILADETEFVFGRSPERGGAGSSAFTTALGVFEAMKATVAHRGLGSLDGLTV
LVQGLGAVGGSLAKLLAEAGAQLLVADTDTERVALAVELGHTWVALDDVLSTPCDVFAPC
AMGGVITDEVARTLDCKVVCGAAMNVLAHEAAADILHARGILYAPDFVANAGGAIHLVGR
EVLGWSEDQVHERARAIGDTLKEVFEIADKDGVTPDEAARELAERRMREASTTTATA
>Var_576
MGSIDSALNWDGEMTVTRFDTATGAHFVIRIHSTHLGPAAGGTRAWHYSSWADALTDAGR
LARAMTYQMAVAGLPMGGGKSVIALPAPRHSIDPSTWARILRAHAEMIDSLNGRYWTGPD
VNTNSADMDILADETEFVFGRSPERGGAGSSAFTTALGVFEAMKATVAHRGLGSLDGLTV
LVQGLGAVGGSLAKLLAEAGAQLLVADTDTERVALAVELGHTWVALDDVLSTPCDVFAPC
AMGGVITDEVARTRDCKVVCGAAMNVLAHEAAADILHARGILYAPDFVANAGGAIHLVGR
EVLGWSEDQVHERARAIGDTLKEVFEIADKDGVTPDEAARELAERRMREASTTTATA
>Var_577
MGSIDSALNWDGEMTVTRFDAATGAHFVIRIHSTQLGPAAGGTRAWQYSSWADALTDAGR
LARAMTYRMAVAGLPMGGGKSVIALPAPRHSIDPSTWARILRAHGEMIDSLNGRYWTGPD
VNTNSADMDILTDETEFVFGRSPERGGAGSSAFTTALGVFDAMKATVAHRGLGSLDGLTV
LVQGLGAVGGSLAKLLAEAGAQLLVADTDTERVALAVELGHTWVALDDVLSTPCDVFAPY
AMGGVITDEVARTLDCKVVCGAAMNVLAHEAAADILHARGILYAPEFVANAGGAIHLVGR
EVLGWSEDQVHERARANGDTLKEVFEIADKDGVTPDEAARELAERRMREASTTTATA
>Var_578
MGSIDSALNWDGEMTVTRFDAATGAHFVIRIHSTQLGPAAGGTRAWQYSSWAEALTEAGR
LARAMTYQMAVAGLPMGGGKSVIALPAPRHSIDPSTWARILRAHAEMIDSLNGRYWTGPD
VNTNSADMDILADETEFVFGRSPERGGAGSSAFTSALGVFEAMKATVAHRGLGSLDGLTV
LVQGLGAVGGSLAKLLAEAGAQLLVADTDTERVALAVELGHTWVALDDVLSTPCDVFAPC
AMGGVITDEVARTLDCKVVCGAAMNVLAHEAAADILHARGILYAPDFVANAGGAIHLVGR
EVLGWSEDQVHERARAIGDTLKEVFEIADKDGVTPDEAARELAERRMREASTTTATA
>Var_579
MGSIDSALNWDGEMTVTRFDAATGAHFVIRIHSTQLGPAAGGTRAWQYSSWADALTDAGR
LARAMTYQMAVAGLPMGGGKSVIALPAPRHSIDPSTWARILRAHAEMIDSLNGRYWTGPD
VNTNSADMDILADETELVFGRSPERCGAGSSAFTTALGVFEAMKATVAHRGLGSLDGLTV
LVQGLGAVGGSLAKLLAEAGAQLLVADTDTERVALAVELGHTWVALDDVLSTPCDVFAPC
AMGGVITDEVARTLDCKVVCGAAMNVLAHEAAADILHARGILYAPDFVANAGGAIHLVGR
EVLGWSEDQVHERARAIGDTLKEVFEIADKDGVTPDEAARELAERRMREASTTTATA
>Var_580
MGSIDSALNWDGEMTVTRFDAATGAHFVIRIHSTQLGPAAGGTRAWQYSSWADALTDAGR
LARAMTYQMAVAGLPMGGGKGVIALPAPRHSIEPSTWARILRAHAEMIDSLNGRYWTGPD
VNTNSADMDILADETEFVFGRSPERGGAGSSAFTTALGVFEAMKAIVAHSGLGSLDGLTV
LVQGLGAVGGSLAKLLAEAGAQLLVADTDTERVALAVELGHTWVALDDVLSTPCDVFAPC
AMGGVITAEVARTLDCKVVCGAAMNVLAHEAAADILHARGILYAPDFVANAGGAIHLVGR
EVLGWSEDQVHERARAIGDTLKEVFEIADKDGVTPDEAARELAERRMREASTTTATA
>Var_581
MGSIDSALNWDGEMTVTRFDAATGVHFVIRIHSTQLGPAAGGSRAWQYSSWADALTDAGR
LARAMTYQMAVAGLPMGGGKSVIALPAPRHSIDPSTWARILRAHAEMIDSLNGRYWTGPD
VNTNSADMDILADETEFVFGRSPERGGAGSSAFTTALGVFEAMKATVAHRGLGSLDGLTV
LVQGLGAVGGSLAKLLAEAGAQLLVADTDTERVALAVELGHTWVALDDVLSTPCDVFAPC
AMGGVITDEVARTLDCKVVCGAAMNVLAHEAAADILHARGILYAPDFVANAGGAIHLVGR
EVLGWSEDQVHERARAIGDTLKEVFEIADKDGVKPDEAARELAERRMREASTTTATA
>Var_582
MGSIDSALNWDGEMTVTRFDAATGAHFVIRIHSTQLGPAAGGTRAWQYSSWADALTDAGR
LAREMTYQMAVAGLPMGGGKSVIALPAPRHSIDPSTWARILSAHAEMIDSLNGRYWTGPD
VNTNSADMDILADETEFVFGRSPERGGAGSSAFTTALGVFEAMKATVAHRGLGSLDGLTV
LVQGLGAVGGSLAKLLAEEGAQLLVADTDTERVALAVELGHTWVALDDVLSTPCDVFAPC
AMGGVITDEVARTLDCKVVCGAAMNVLAHEAAADILHARGILYAPDFVVNASGAIHLVGS
EVLGWSEDQVHERARAIGDTLKEVFEIADKDGVTPDEAARELAERRMREASTTTATA
>Var_583
MGSIDSALNWDGEMTVTRFDAATGAHFVIRIHSTQLGPAAGGTRAWQYSSWADALTDACR
LARAMTYQMAVAGLPMGGGKSVIALPAPRHSIDPSTWARILRAHAEMIDSLNGRYWTGPD
VNTNSADLDILADETEFVFGRSPERGGAGSSAFTTALGVFEAMKATVAHRGLGSLDGLTV
LVQGLGAVGGSLAKLLAEAGAQLLVADTDTERVALAVELGHTWVALDDVLSTPCDVFAPC
AMGGVITDEVARTLDCKVVCGAAMNVLAHEAAADILHARGILYAPDFVANAGGAIHLVGR
EVLGWSEDQVHERARAIGDTLKEVFEIADKDGVTPDEAARELAERRMREASTTTATA
>Var_584
MGSIDSALNWDGEMTVTRFDAATGAHFVIRIHSTQLGPAAGGTRAWQYSSWADALTDAGR
LARAMTYQMAVAGLPMGGGKSVIALPAPRHSIDPSTWARILRAHAEMIDSLNGRYWTGPD
VNTNSADMDILADETEFVFGRSPERGGAGSSAFTTALGVFEAMKATVAHRGLGSLDGLTV
LVQGPGAVGGSLAKLLTEAGALLLVADTDTERVALAVELDHTWVALDDVLSTPCDVFAPC
AMGGVITDEVARTLDCKVVCGAAMNVLAHEAAADILHARGILYAPDFVANAGGAIHLVGR
EVLGWSEDQVHERARAIGDTLKEVFEIADKDGVTPDEAARELAERRMREASTTTATA
>Var_585
MGSIDSALNWDGEMTVTRFDAATGAHFVIRIHSTQLGPAGGGTRAWQYSSRADALTDAGR
LARAMTYQMAVAGLPMGGGKSVIALPAPRHSIDPSAWARILRAHAEMIDGLNGRYWTGPD
VNTNSADMDILADETEFVFGRSPERGGAGSSAFTTALGVFEAMKATVAHRGLGSLDGLTV
LVQGLGAVGGSLAKLLAEAGAQLLVADTDTERVALAVELGHTWVALDDVLSTPCDVLAPC
AMGGVIADEVARTLDCKVVCGAAMNVLAHEAAADILHARGILYAPDFVANAGGAIHLVGR
EVLGWSEDQVHERARAIGDTLKEVFEIADKDGVTPDEAARELAERRMREASTTTATA
>Var_586
MGSIDSALNWDGEMTVTRFDAATGAHFVIRIHSTQLGHAAGGARAWQYSSWADALTDAGR
LARAMTYQMAVAGLPMGGGKSVIALPAPRHSIDPSTWARILRAHAEMIDSLNGRYWTGPD
VNTNSADMDILADETEFVFGRSPERGGAGSSAFTTALGVFEAMKATVAHRGLGSLDGLTV
LVQGLGAVGGSLAKLLAEAGAQLLVADTDTERVALAVELGHTWVALDDVLSTPCDVFAPC
AMGGVITDEVARTLDCKVVCGAAMNVLAHEAAADILHARGILYAPDFVANAGGAIHLVGR
EVLGWSEDQVHERARAIDDTLKEVFEIADKDGVTPDEAARELAERRMREASTTTATA
>Var_587
MGSIDSALNWDGEMTVTRFDAATGAHFVIRIHSTQLGPAAGGTRSWQYSSWADALTDAGR
LARAMTYQMAVAGLPMGGGKSVIALPAPRHSIDPSTWARILRAHAEMIDSLNGRYWTGPD
VNTNSADMDILADETEFVFGRSPERGGAGSSAFTTALGVFEAMKATVAHRGLGSLDGLTV
LVQGLGAVVGSLAKLLAEAGAQLLVADTDTERVALAVELGHTWVALDDVLSTPCDVFAPC
AMGGVITDEVARTLDCKVVCGAAMNVLAHEAAADILHARGILYAPDFVANAGGAIHLVGR
EVLGWSEDQVHERARAIGDTLKEVFEIADKDGVTPDEAARELAERRMREASTTTATA
>Var_588
MGSIDSALNWDGEMTVTRFDAATGAHFVIRIHSKQLGPAAGGTRAWQYSSWADALTDAGR
LARAMTYQMAVAGLPMGGGKSVIALPAPRHSIDPSTWARILRAHAEMIDSLNGRYWTGPD
VNTNSADMDILADETEFVFGRSPERGGAGSSAFTTALGVFEAMKATVAHRGLGSLDGLTV
LVQGPGAVGGSLAKLLTEAGALLLVADTDTERVALAVELDHTWVALDDVLSTPCDVFAPC
AMGGVITDEVARTLDCKVVCGAAMNVLAHEAAADILHARGILYAPDFVANAGGAIHLVGR
EVLGWSEDQVHERARAIGDTLKEVFEIADKDGVTPDEAARELAERRMREASTTTATA
>Var_589
MGSIDSALNWDGEMTVTRFDAATGAHFVIRIHSTQLGPAAGGTRAWQYSSWADALTDAGR
LARAMTYQMAVAGLPMGGGKSVIALPAPRHSIDPSTWARILRAHAEMIDSLNGRYWTGPD
VNTNSADMDILPDETEFVFGRSPERGGAGSSAFTTALGVFEAMKATVAHRGLGSLDGLTV
LVQGLGAVGGSLAKLLAEAGAQLLVADTDTERVALAVELGHTWVALDDVLSTPCDVFAPC
AMGGVITDEVARTLDCKVVCGAAMNVLAHEAAADILHARGIPYAPDFVANAGGAIHLVGR
EVLGWSEDQVHERARAIGDTLKEVFEIADKDGVTPDETARELAERRMREASTTTATA
>Var_590
MGSIDSALNWDGEMTVTRFDAATGAHFVIRIHSTQLGPAAGGTRAWQYSSWADALTDAGR
LARAMTYQMAVAGLPMGGGKSVIALPAPRHSIVPSTWARILRAHAEMIDSLNGRYWTGPD
VNTNSADRDILADETEFVFGRSPERGGAGSSAFTTALGVFEAMKATVAHRGLGSLDGLTV
LVQGLGAVGGSLAKLLAEAGAQLLVADTDTERVALAVELGHTRVALDDVLSTPCDVFAPC
AMGGVITDEVARTLDCKVVCGAAMNVLAQEAAADILHARGILYAPDFVANAGGAIHLVGR
EVLGWSEDQVHERARAIGDTLKEVFEIADKDGVTPDEAARELAERRMREASTTTATA
>Var_591
MGSIDSALNWDGEMTVTRFDAATGAHFVIRIHSTQLGPAAGGTRAWQYSSWADALTDAGR
LAREMTYQMAVAGLPMGGGKSVIALPAPRHSIDPSTWARILRAHAEMIDSLNGRYWTGPD
VNTNSADMDILADETEFVFGRSPERGGAGSSAFTTALGVFEAMKATVAHRGLGSLDGLTV
LVQGLGAVGGSLAKLLAEAGAQLLVADTDTERVALAVELGHTWVALDDVLSTPCDVFAPC
AMGGVITDEVARTLDCKVVCGAAMNVLAHEAAADILHARGILYAPDFVANAGGAIHLVGR
EVLGWSEDQVHERARAIGDTLKEVFEIADKDGVTPDEAARELAERRMREASTTTATA
>Var_592
MGSIDSALNWDGEMTVTRFDAATGAHFVIRIHSTQLGPAAGGTRAWQYSSWADALTDAGR
LARAMTYQMAVAGLPMGGGKSVIALPAPRHSIEPSTWARILRAHAEMIDSLNGRYWTGPD
VNTNSADMDILADETEFVFGRSPERGGVGSSTFTTALGVFEAMKATVAHRGLGSLDGLTV
LVQGLGAVGGSLAKLLAEAGAQLLVADTDTERVALAVELGHTWVALDDVLSTPCDVFAPC
AMGGVITDEVARTLDCKVVCGAAMNVLAHEAAADILHARGILYAPDFVANAGGAIHLVGR
EVLGWSEDQVHERARVIGDTLKEVFEIADKDGVTPDEAARELAERRMREASTTTATA
>Var_593
MGSIDSALNWDGEMTVTRFDAATGAHFVIRIHSTQLGPAAGGTRAWQYSSWADALTDAGR
LTRAMTYQMAVAGLPMGGGKSVIALPAPRHSIDPSTWARILRAHAEMIDSLNGRYWTGPD
VNTNSADMDILADETEFVFGRSPERGGAGSSAFTTALGVFEAMKATVAHRGLGSLDGLTV
QVQGLGAVGGSLAKLLAEAGAQLLVADTDTERVALAVELGHTWVALDDVLSTPCDVFAPC
AMGGVITDEVARTLDCNVVCGAAMNVLAHEAAADILYARGILYAPDFVANAGGAIHLVGR
EVLGWSEDQVHERARAIGDTLKDVFEIADKDGVTPDEAARELAERRMREASTTTATA
>Var_594
MGSIDSALNWDGEMTVTRFDAATGAHFVIRIHSTQLGPAAGGTRAWQYSSWADALTDAGR
LARAMTYQMAVAGLPMGGGKSVIALPAPRHSIDPSTWARILRAHAEMIDSLNGRYWTGQD
VNTNSADMDILADETEFVFGRSPERGGAGSSAFTTALGVFEAMKATVAHRGLGSLDGLTV
LVQGLGAVGGSLAKLLAEAGAQLLVADTDTERVALAVELGHTWVALDDVLSTPCDVFAPC
AMGGVITDEVARTLDCKVVCGAAMNVLAHEAAADILHARGILYAPDFVANACGAIHLVGR
EVLGWSEVQVHERARAIGDTLKEVFEIADKDGVTPDEAARELAERRMREASTTTATA
>Var_595
MGSIDSALNWDGEMTVTRFDAATGAHFVIRIHSTQLGPAAGGTRAWQYSSWADALTDAGR
LARAMTYQMAVAGLPMGGGKSVIALPAPRHSIDPSTWARILRAHAEMIDSLNGRYWTGPD
VNTNSADMDILADETEFVFGRSPERGGAGSSAFTTALGVFEAMKATVAHRGLGSLDGLTV
LVQGQGAVGGSLAKLLAEAGAQLLVADTDTERVALAVELGHTWVALDDVLSTPCDVFAPC
AMGGVITDEVARTLDCKVVCGAAMNVLAHEAAADILHARGILYAPDFVANAGGAIHLVGR
GVLGWSEDQVHERARAIGDTLKEVFEIADKDGVTPDEAARELAERRMREASTTTATA
>Var_596
MGSIDSALNWDGEMTVTRFDAATGAHFVIRIHSTQLGPAAGGTRAWQYSSWADALTDAGR
LARAMTYQMVVAGLPMGGDKSVIALPAPRHSIDPSTWARILRAHAEMIDSLNGRYWTGPD
VNTNSADMDILADETEFVFGRSPERGGAGSSAFTTALGVFEAMKATVAHRGLGSLDGLTV
LVQGLGAVGGSLAKLLAEAGAQLLVADTDTERVALAVELGHTWVALDDIQSTPCDVFAPC
AMGGVITDEVARTLDCKVVCGAAMNVLAHEAAADILHARGILYAPDFVANAGGAIHLVGR
EVLGWSEDQVHERARAIGDTLKEVFEIADKDGVTPDEAARELAERRMREASTTTATA
>Var_597
MGSIDSALNWDGEMTVTRFDAATGAHFVIRIHSTQLGPAAGGTRAWQYSSWADALTDAGR
LARAMTYQMAVAGLPMGGGKSVIALPAPCHSIDPSTWARILRAHAEMIDSLNGRYWTGPD
VNTNSADMDILADETEFVYGRSPERGGAGSSAFTTALGVFEAMKATVAHRGLGSLDGLTV
LDQGLGAVGGSLAKLLAEAGAQLLVADTDTERVALAVELGHTWVALDDVLSTPCDVFAPC
AMGGVVTDEVARTLDCKVVCGAAMNVLAHEAAADILHARGILYAPDFVANAGGAIHLVGR
EVLGWSEDHVHVRARAIGDTLKEVFEIADKDGVTPDEAARELAERRMREASTTTATA
>Var_598
MGSIDSALNWDGEMTVTRFDAATGAHFVIRIHSTQLGPAAGGTRAWQYSSWADALTDAGR
LARAMTYQMAVAGLPMGGGKSVIALPAPRHSIDPSTWARILRAHAEMIDSLNGRYWTGPD
VNTNSADMDILADETEFVFGRSPERGGAGSSAFTTALGVFEAMKATVAHRGLGSLDGLTV
LVQGLGAVGGSLAKLLAEAGAQLVVADTDTERVALAVELGHTWVALDDVLSTPCDVFAPC
AMGGVITDEVARTLDCKVVCGAAMNVLAHEAAADILHARGILYAPDFVANAGGAIHLVGR
EVLGWSEDQVNERARAIGDTLKEVFEIADKDGVTPDEAARELAERRMREASTTTATA
>Var_599
MGSIDSALNWDGEMTVTRFDAATGAHFVIRIHSTQLGPAAGGTRAWQYSSWADTLTDAGR
LARAMTYQMAVAGLPMGGGKSVIALPAPRHSIDPSTWARILRAHAEMIDSLNGRYWTGPD
VNTNSADMDILADETEFVFDRSPERGDAGSSAFTTALGVFEAMKATVAHRGLGSLDGLTV
LVQGLGAVGGSLAKLLAEAGAQLLVADTDTERVALAVELGHTWVALDDVLSTPCDVFAPC
AMGGVITDEVARTLDCKVVCGAAMNVLAHEAAADILHARGILYAPDFVANAGGAIHLVGR
EVLGWSEDQVHERARAIGDTLKEVFEIADKDGVTPDEAARELAERRMREASTTTATA
>Var_600
MGSIDSALNWDGEMTVTRFDAATGAHFVIRIHSTQLGPAAGGTRAWQYSSWADALTDAGR
LARATTYQMAVAGLPMGGGKSVIALPAPRHSIDPSTWARILRAHAEMIDSLNGRYWTGPD
VNTNSADMDILADETEFVFGRSPERGGAGSSAFTTALGVFEAMKATVAHRGLGSLDGLTV
LVQGLGAVGGSLAKLLAEAGAQLLVADTDTERVALAVELGHTWVALDDVLSTPCDVFAPC
AMGGVITDEVARTLDCKVVCGAAMNVLAHEAAADILHARGILYAPDFVANAGGAIHLVGR
EVLGWSEDQVHERARAIGDTLKEVFEIADKDGVTPDEAARELAERRMREASTTTATA
>Var_601
MGSIDSALNWDGEMTVTRFDAATGAHFVIRIHSTQLGPAAGGTRAWQYSSWADALTDAGR
LARAMTYQMAVAGLPMGGGKSVIALPAPRHSIDPSTWARILRAHAEMIDSLNGRYWTGPD
VNTNSADMDILADETEFVFGRSPERGGAGSSAFTTALGVFEAMKATVVHRGLGSLDGLTV
LVHGLGAVGGSLAKLLAEAGAQLLVADTDTERVALAVELGHTWVALDDVLSTPCDVFAPC
AMGGVITDEVARTLDCKVVCGAAMNVLAHEAAADILHARGILYAPDFVANAGGAIHLVGR
EVLGWSEDQVHERARAIGDTLKEVFEIADKDGVTPDEAARELAERRMREASTTTATA
>Var_602
MGSIDSALNWDGEMTVTRFDAATGAHFVIRIHSTQLGPAAGGTRAWQYSSWADALTDAGR
LAREMTYQMAVAGLPMGGGKSVIALPAPRHSIDPSTWARILRAHAEMIDSLNGRYWTGPD
VNTNSADMDILADETEFVFGRSLERGGAGSSAFTTALGVFEAMKATVAHRGLGSLDGLTV
LVQGLGAVGGSLAKLLAEAGAQLLVADTDTERVALAVELGHTWVALDDVLSTPCDVFAPC
AMGGVITDEVARTLDCKVVCGAAMNILAHEAAADILHARGILYAPDFVANAGGAIHLVGR
EVLGWSEDQVHERARAIGDTPKEVFEIADKDGVTPDEAARELAERRMREASTTTATA
>Var_603
MGSIDSALNWDGEMTVTRFDAATGAHFVIRIHSTQLGPAAGGTRAWHYSSWADALTDADR
LARAMTYQMAVAGLPMGGGKSVIALPAPRHSIDPSTWARILRAHAEMIDSLNGRYWTGPD
VNTNSADMDILADETEFVFGRSPERGGAGSSAFTTALGVFEAMKATVAHRGLGSLDGLTV
LVQGLGAVGGSLAKLLAEAGAQLLVADTDTERVALAVELGHTWVALDDVLSTPCDVFAPC
AMGGVITDEVARTLDCKVVCGAAMNVLAHEAAADILHARGILYAPDFVANAGGAIHLVGR
EVLGWSEVQVHERARAIGDTLKEVFEIADKDGVTPDEAARELAERRMREASTTTATA
>Var_604
MGSIDSALNWDGEMTVTRFDAATGAHFVIRIHSTQLGPAAGGTRAWQYSSWADALTDAGR
LARAMTYQMAVAGLPMGGGKSVMALPAPRHSIDPSTWARILRAHAEMIDSLNGRYWTGPD
VNTSSADMDILADDTEFVFGRSPERGGAGSSAFTTALGVFEAMKATVAHRGLGSLDGLTV
LVQGLGAVGGCLAKLLAEAGAQLLVADTDTERVALAVELGHTWVALDDVLSTPCDVFAPC
AMGGVITDEVARTLDCKVVCGAAMNVLAHEAAADILHARGILYAPDFVANAGGAIHLVGR
EVLGWSEDQVHERARAIGDTLKEVFEIADNDGVTPDEAARELAERRMREASTTTATA
>Var_605
MGSIDSALNWDGEMTVTRFDAATGAHFVIRIHSTQLGPAAGGTRAWQYSSWADALTDAGR
LAREMTYQMAVAGLPMGGGKSVIALPAPRHSIDPSTWARILSAHAEMIDSLNGRYWTGPD
VNTNSADMDILADETEFVFGRSPERGGAGSSAFTTALGVFEAMKATVAHRGLGSLDGLTV
LVQGLGAVGGSLAKLLAEAGAQLLVADTDTERVALAVELGHTWVALDDVLSTPCDVFAPC
AMGGVITDEAARTLDCKVVCGAAMNVLAHEAAADILHARGILYAPDFVANAGGAIHLVGR
EVLGWSEDQVHERARSIGDTLKEVFEIADKDGVTPDEAARELAERRMREASTTTATA
>Var_606
MGSIDSALNWDGEMTVTRFDAATGAHFVIRIHSTQLGPAAGGTRAWQYSSWADALTDAGR
LAREMTYQMAVAGLPMGGGKSVIALPAPRHSIDPSTWARILSAHAEMIDSLNGRYWTGPD
VNTNSADMDILADETEFVFGRSPERGGAGSSAFTTALGVFEAMKATVAHRGLGSLDGLTV
LIQGLGAVGGSLAKLLAEAGAQLLVADTDTERVALAVELGHTWVALDDVLSTPCDVFAPC
AMGGVITDEVARTLDCKVVCGAAMNVLAHEAAADILHARGILYAPDFVANAGGAIHLVGR
EVLGWSEDQVHERARAIGDTLKEVFEIADKDGVTPDEAARELAERRMREASTTTATA
>Var_607
MGSIDSALNWDGEMTVTRFDAATGAHFVIRIHSTQLGPAAGGTRAWQYSSWADALTDAGR
LARAMTYQMAVAGLPMGGGKSVIALPAPRHSIDPSTWARILRAHAEMIDSLNGRYWTGPD
VNTNSADMDILADETAFVFGRSPERGGAASSAFTTALGVFEAMKATVAHRGLGSLDGLTV
LVQGLGAVGCSLAKLLAEAGAQLLVEDIDTERVALAVELGHTWVALDDVLSTPCDVFAPC
AMGGVITDEVARTLDCKVVCGAAMNVLAHEAAADILHARGILYVPDFVANAGGAIHLVGR
EVLGWSEDQVLERARAIGDTLKEVFVIADKDGVTPDEAARELAERRMREASTTTATA
>Var_608
MGSIDSALNWDGEMTVTRFDAATGAHFVIRIHSTQLGPAAGGTRAWQYSSWADALTDAGR
LARAMTYQMAVAGLPMGGGKSVIALPAPRHSIDPSTWARILRAHAEMIDSLNGRYWTGPD
VNTNSADMDILADETEFVFGRSPERGGAGSSAFTTALGVFEAMKATVAHRGLGSLDGLTV
LVQGLGAVGGSLAKLLAEAGAQLLVADTDTERVALAVELGHTWVALDDVLSTPCDVFATC
TMGGVITDEVARTLDCKVVCGAAMNVLAHEAAADILHARGILYAPDFVANAGGAIHLVGR
EVLGWSEDQVHERARAIGDTLKEVFEIADKDGVTPDEAARELAERRMREASTTTATA
>Var_609
MGSIDSALNWDGEMTVTRFDAATGAHFVIRIHSTQLGPAAGGTRAWQYSSWADALTDAGR
LARAMTYQMAVAGLPMGGGKSVIALPAPRHSIDPSTWARILRAHAEMIDSLNGRYWTGPD
VNTNSADMDILADETEFVFGRSPERGGAGSSAFTTALGVFEAMKATVAHRGLGSLDGLTV
LVQGLGAVGGSLAKLLAEAGAQLLVADTDTERVALAVELGHTWVALDDVLSTPCDVFAPC
AMGGVITDEVARTLDCKVVCGAAMNVLAHEAAADILHARGILYAPDFVANAGGAIHLVGR
EVLGRSEDQVHERARAIGDTLKEVFEIADKDGVTPDEAARELAERRMREASTTTATA
>Var_610
MGSIDSALNWDGEMTVTRFDAATGAHFVIRIHSTQLGPAAGGTRAWQYSSWADALTDAGR
LARAMTYQMAVAGLPMGGGKSVIALPAPRHSIDPSTWARILRAHAEMIDSLNGRYWTGPD
VNTNSADMDILTDETEFVFDRSPERGGAGSSAFTTALGVFEAMKATVAHRGLGSLDGLTV
LVQGLGAVGGSLAKLLAEAGAQLLVADTDTERVALAVELGHTWVALDDVLSTPCDVFAPC
AMGGVITDEVARTLDCKVVCGAAMNVLAHEAAADILHARGILYAPDFVANAGGAIHLVGR
EVLGWSEDQVHERARAIGDTLKEVFEIADKDGVTPDEAARELAERRMREASTTTATA
>Var_611
MGSIDSALNWDGEMTVTRFDAATGAHFVIRIHSTQLGPAAGGTRAWQYSSWADALTDAGR
LAREMTYQMAVAGLPMGGGKSVIALPAPRHSIDPSTWARILSAHAEMIDSLNGRYWTGPD
VNTNSADMDILADETEFVFGRSPERGGAGSSAFTTALGVFEAMKATVAHRGLGSLDGLTV
LVQGLGAVGGSLAKLLAEAGAQLLVADTDTERVALAVELGHTWVALDDVLSTPCDVFAPC
AMGGVITDEVARTLDCKVVCGAAMNVLAHEAAADILHARGILYAPDYVANAGGAIHLVGR
EVLGWSEDQVHERARAIGDTLKEVFEIADKDGVTPDEAARELAERRMREASTTTATA
>Var_612
MGSIDSALNWDGEMTVTRFDAATGAHFVIRIHSTQLGPAAGGTRAWQYSSWADALTDAGR
LARAMTYQMAVAGLPMGGGKSVIALPAPRHSIDPSTWARILRAHAEMIDSLNGRYWTGPD
VNTNSADMDILADETEFVFGRSPERGGAGSSAFTTALGVFEAMKATVAHRGLGSLDGLTV
LVQGLGAVGGSLAKLLAEAGAQLLVADTDTERVALAVELGHTWVALDDVLSTPCNVFAPC
AMGGAITYEVARTLDCKVVCGAAMNVLAHEAAADILHARGILYAPDFVANAGGAIHLIGR
EVLGWSEDQVHERARAIGDTLKEVFEIADKDGVTPDEAARELAERRMREASTTTATA
>Var_613
MGSIDSALNWDGEMTVTRFDAATGAHFVIRIHSTQLGPAAGGTRAWQYSSWVDALTDAGR
LARAMTYQMAVAGLPMGGGKSVIALPAPRHSIDPSTWARILRAHAEMIDSLNGRYWTGPD
VNTNSADMDILADETEFVFGRSPERGGAGSSAFITALGVFEAMKATVAHRGLGSLDGLTV
LVQGLGAVGGSLAKLLAEAGAQLLVADTDTERVALAVELGHTWVALDDVLSTPCDVFAPC
AMGGVITDEVARTLDCKVVCGAAMNVLAHETVADILHARGILYAPDFVANAGGAIHLVGR
EVLGWSEDQVHERARAIGDTLKEVFEIADKDGVTPDEAARELAERRMREASTTTATA
>Var_614
MGSIDSALNWDGEMTATRFDAATGAHFVIRIHSTQLGPAVGGTRAWQYSSWADALTDAGR
LARAMTYQMAVAGLPMGGGKSVIALPAPRHSIVPSTWARILRAHAEMIDSLNGRYWTGPD
VNTNSADMDILADETEFVFGRSPERGGAGSSAFTTALGVFETMKATVAHRGLGSLDGLTV
LVQGLGAVGGSLAELLAEAGAQLLVADTDTERVALAVELGHTWVALDDVLSTPCDVFAPC
AMGGVITDEVARTLDCKVVCGAAMNVLAHEAAADILHARGILYAPDFVANAGGAIHLVGR
EVLGWSEDQVHERARAIGDTLKEVFEIADKDGVTPDEAARELAERRMREASTTTATA
>Var_615
MGSIDSALNWDGEMTVTRFDAATGAHFVIRIHSTQLGPAAGGTRAWQYSSWADALTDAGR
LARAMTYQMAVAGLPMGGGKSVIALPAPRHSIDPSTWARILRAHAEMIDSLNGRYWTGPD
VNTNSADMDILADETEFVFGRSPERGGAGSSAFTTALGVFEAMKATVAHRGLGSLDGLTV
LVQGLGAVGGSLPKLLAEAGAQLLVADTDTERVALAVELGHTWVALDDVLSTPCDVFAPC
AMGGVITDEVARTLDCKVVCGAAMNVLAHEAAADILHARGILYAPDFGANTGGAIHQVGR
EVLGWSEDQVHERARAIGDTLKEVFEIADKDGVTPDEAARELAERRMREASTTTATA
>Var_616
MGSIDSALNWDGEMTVTRFDAATDAHFVIRIHSTQLGPAAGGTRAWQYSSWADAPTDAGR
LACAMTYQMAVAGLPMGGGKSVIALPAPRHSIDPSTWARILRAHAEMIDSLNGRYWTGPD
VNTNSADMDILADETESVFGRSPERGGADSSAFTTALGVFEAMKATVAHRGLGSLDGLTV
LVQGLGAVGGRLAQLLAEAGAQLLVADTDTERVALAVELGHTWVALDDVLSTPCDVFAPC
AMGGVITDEVAHTLDCKVVCGAAMNVLAHEAAADILHARSILYAPDFVANAGGAIHLVGR
VVLGWSEDQVHERARAIGDTLKEVFEIADKDGVTPDEAARELAERRMREASTTTATA
>Var_617
MGSIDSALNWDGEMTVTRFDAATGAHFVIRIHSTQLGPAAGGTRAWQYSSWADALTDAGR
LARAMTYQMAVAGLPMGGGKSVIALPAPHHSIDPSTWARILRAHAEMIDSLNGRYWTGPD
VNTNSADMNILADETEFVFGRSPERGGAGSSAFTTALGVFEAMKATVAHRGLGSLDGLTV
LVQGLGAVGGSLAKLLAEAGAQLLVADIDTERVALAVELGHTWVALDDVLSTPCDVFAPC
AMGGVITDEVARTLDCKVVCSAAMNVLAHEGAADILHARGILYAPDFVANAGGAIHLVGR
EVLGWSEDQVHERARAIGDTLKEVFEIADKDGVTPDEAARELAERRMREASTTTATA
>Var_618
MGSIDSALNWDGEMTVTRFDAATGAHFVIRIHSTQLGPAAGGTRAWQYSSWADALTDAGR
LARAMTYQMAVAGLPMGGGKSVIALPAPRHSIDPSTWARILRAQAEMFDSLNGRYWTGPD
VNTNSADMDILADETEFVFGRSPERGGAGSSAFTTALGVFEAMKATVAHRGLGSLDGLTV
LVQGLGVVGGSLAKLLAEAGAQQLVAETDTERVALVVELGHTWIALDDVLSTPCDVFAPC
AMGGVITDEAARTLDCKVVCGAAMNVLAHEAAADILHARGILYAPDFVANAGGAIHLVGR
EVLGWSEDQVHERARSIGDTLKEVFEIADKDGVTPDEAARELAERRMREASTTTATA
>Var_619
MGSIDSALNWDGEMTVTRFDAATGAHFVIRIHSTQLGPAAGGTRAWQYSSWADALTDAGR
LARAMTYQMAVAGLPMGGGKSVIELPAPRHSIDPSTWARILRAHAEMIDSLNDRYWTGPD
VNTNSADMDILADETEFVFGRSPERGGAGSSAFTTALGVFEAMKATVAHRGLGSLDGLTV
LVQGLGAVGGSLAKLLAEAGAQLLVADTDTERVALAVELGHTWVALDDVLSTLCDVFAPC
AMGGVITDEVARTLDCKVVCGAAMNVLAHEAAADILHARGILYAPDFVANAGGAIHLVGR
EVLGWSEDQVHERARAIGDTLKEVFEIADKDGVTPDEAARELAERRMREASTTTATA
>Var_620
MGSIDSALNWDGEMTVTRFDAATGAHFVIRIHSTQLGPAAGGTRAWQYSSWADALTDAGR
LARAMTYQMAVAGLPMGGGKSVIALPAPRHSIDPSTWARILRAHAEMIDSLNGRYWTGPD
VNTNSADMDILADETEFVFGRSPERGGAGSSAFTTALGVFEAMKATVAHRGLGSLDGLTV
LVQGLGAVGGSLAKLLAEAGAQLLVADTDTERVALAVELGHTWVALDDVLSTPCDVFAPC
AMGGVITDEVARTRDCKVVCGAAMNVLAHEAAADILHARGILYAPDFVANAGGAIHLVGR
EVLGWSEDQVHERARAIGDTLKEVFEIADKDGVTPDEAARELAERRMREASTTTATA
>Var_621
MGSIDSALNWDGEMTVTRFDAATGAHFVIRIHSTQLGPAAGGTRAWQYSSWADALTDAGR
LAREMTYQMAVAGLPMGGGKSVIALPAPRHSIDPSTWARILRAHAEMIDSLNGRYWTGQD
VNTNSADMDILADETEFVFGRSPERGGAGSSAFTTALGVFEAMKATVAHRGLGSLDGLTV
LVQGLGAVGGSLAKLLAEAGAQLLVADTDTERVALAVELGHTWVALDDVLSTPCDVFAPC
AMGGVITDEVARTLDCKVVCGAAMNVLAHEAAADILHARGILYAPDFVANAGGAIHLVGR
EVLGWSEDQVHERARAIGDTLKEVFEIADKDGVTPDEAARELAERRMREASTTTATA
>Var_622
MGSIDSALNWDGEMTVTRFDAATGAHFVIRIHSTQLGPAAGGTRAWQYSSWADALTDAGR
LAREMTYQMAVAGLPMGGGKSVIALPAPRHSIDPSTWARILSAHAEMIDSLNGRYWTGPD
VNTNSADMYILADETEFVFGRSPERGGAGSSAFTTALGVFEAMKATVAHRGLGSLDGLTV
LVQGLGAVGGSLAKLLAEAGAQLLVADTDTERVALAVELGHTWVALDDVLSTPCDVFAPC
AMGGVITDEVARTLDCKVVCGAAMNVLAHEAAADILHARGILYAPDFVANAGGAIHLVGR
EVLGWSEDQVHERARAIGDTLKVVFEIADKDGVTPDEAARELAERRMREASTTTATA
>Var_623
MGSIDSALNWDGEMTVTRFDAATGAHFVIRIHSTQLGPAAGGTRAWQYSSWADALTDAGR
LARAMTYQMAVAGLPMGGGKSVIALPAPRHSIDPSTWARILRAHAEMIDSLNGRYWTGQD
VNTNIADMDILADETEFVFGRSPERGGAGSSAFTTALGVFEAMKATVAHRGLGSLDGLTV
LVQGLGAVGGSLAKLLAEAGAQLLVADTDTERVALAVELGHTWVALDDVLSTPCDVFAPC
AMGGVITDEVARTLDCKVVCGAAMNVLAHEAAADILHARGILYAPDFVANAGGAIHLVGR
EVLGWSEVQVHERARAIGDTLKEVFEIADKDGVTPDEAARELAERRMREASTTTATA
>Var_624
MGSIDSALNWDGEMTVTRFDAATGAHFVIRIHSTQLGPAAGGTRARQYSSWADALTDAGR
LARAMTYQMAVAGLPMGGGKSVIALPAPRHSIDPSTWARILRAHAEMIDSLNGRYWTGPD
VNTNSADMDILADETEFVFGRSPERGGAGSSAFTTALGVFEAMKATVAHRGLGSLDGLTV
LVQGLGAVGGSLAKLLAEAGAQLLVADTDTERVALAVELGHTWVALDDVLSTPCDVFAPC
AMGGVITDEVARTLDCKVVCGAAMNVLAHEAAADILHARGILYAPDFVANAGGAIHLVGR
EVLGWSEDQVHERARAIGDTLKVVFEIADKDGVTPDEAARELAERRMREASTTTATA
>Var_625
MGSIDSALNWDGEMTVTRFDAATGAHFVIRIHSTQLGPAAGGTRAWQYSSWADALTDAGR
LARAMTYQMAVAGLPMGGGKSVIALPAPRHSIDPSTWARILRAHAEMIDSLNGRYWTGPD
VNTNSADMDILADETEFVFGRSPERGGAGSSAFTTALGVFEAMKATVAHRGLGSLDGLTV
LVQGLGAVGGSLAKLLAEAGAQLLVADTDTERVALAVELGHTWVALDDVLSTPCDVFAPY
AMGGVITDEVARTLDCKVVCGAAMNVLAHEAAADILHARGILYAPEFVANAGGAIHLVGR
EVLGWSEDQVHERARANGDTLKEVFEIADKDGVTPDEAARELAERRMREASTTTATA
>Var_626
MGSIDSALNWDGEMTVTRFDAATGAHFVIRIHSTQLGPAAGGTRAWQYSSWADALTDAGR
LARAMTYQMAVAGLPMGGGKSVIALPAPRHSIDPSTWARILRAHAEMIDSLNGRYWTGPD
VNTNSADMDILADETEFVFGRSPERGGAGSSAFTTALGVFEAMKATVAHRGLGSLDGLTV
LVQGLGAVGGSLAKLLAEAGAQLLVADTDTERVALAVELGHTWVALDDVLSTPCDVFAPC
AMGGVITDEVARTLDCKVVCGAAMNVLAHEAAADILHARGILYAPDFVPNAGGAIHLVGR
EVLGWSEDQVHERARAIGDTLKEVFEIADKDSVTPDEAARELAERRMREASTTTATA
>Var_627
MGSIDSALNWDGEMTVTRFDAATGAHFVIRIHSTQLGPAAGGTRAWQYSSWADALTDAGR
LARAMTYQMAVAGLPMGGGKSVIALPAPRHSIDPSTWARILRAHAEMIDSLNGRYWTGPD
VNTNSADMDILADETEFVFGRSPERGGAGSSAFTTALGVFEAMKATVAHRGLGSLDGLTV
LVQGLGAVGGSLAKLLAEAGAQLLVADTDTERVALAVELGHTWVALDDVLSTPCDVFAPC
AMGGVITDEVARTLDCKVVCGAAMNVLAHEAAADILHARGILYAPDFVANAGGAIHLVGR
EVLGWSEDQVHERARAIDDTLKEVFENADKDGVTPDEAARELVERRMREASTTTATA
>Var_628
MGSIDSALNWDGEMTVTRFDAATGAHFVIRIHSTQLGPAAGGTRAWQYSSWADALTEAGR
LAREMTYQMAVAVLPMGGGKSVIALPAPRHSIDPSTWARILSAHAEMIDSLNGRYWTGPD
VNTNSADMDILADETEFVFGRSPERGGAGSSAFTTALGVFEAMKATVAHRGLGSLDGLTV
LVQGLGAVGGSLAKLLAEAGAQLLVADTDTERVALAVELGHTWVALDDVLSTPCDVFAPC
AMGGVITDEVARTLDCKVVCGAAMNVLAHEAAADILHARGILYAPDFVANAGGAIHLVGR
EVLGWSEDQVHERARAIGDTLKEVFEIADKDGVTPDEAARELTERRMREASTTTATA
>Var_629
MGSIDSALNWDGEMTVIRFDAATGAHFVIRIHSTQLGPAAGGTRAWQYSSWADALTDAGR
LARAMTYQMAVAGLPMGGGKSVIALPAPRHSIDPSTWARILRAHAEMIDSLNGRYWTGPD
VNTNSADMDILADETEFVFGRSPERGGAGSSAFTTALGVFEAMKATVAHRGLGSLDGLTV
LVQGLGAVGGSLAKLLAEAGAQLLVADTDTERVALAVELGHTWVALDDVLSTPCDVFAPC
AMGGVITDEVARTLDCKVVCGAAMNVLAHEAAADILHARGILYAPDFVANAGGAIHLVGR
EVLGWSEDQVHERARAIGDTLKEVFEIADKDGVTPDEAARELAERRMREASTTTATA
>Var_630
MGSIDSALNWDGEMTVTRFDAATGAHFVIRIHSTQLGPAAGGTRAWQYSSWADTLTDAGR
LARAMTYQMAVAGLPMGGGKSVIALPAPRHSIDPSTWARILRAHAEMIDSLNGRYWTGPD
VNTNSADMDILADETEFVFDRSPERGDAGSSAFTTALGVFEAMKATVAHRGLGSLDGLTV
LVQGLGAVGGSLAKLLAEAGAQLLVADTDTERVALAVELGHTWVALDDVLSTPCDVFAPC
AMGGVITDEVARTLDCKVVCGAAMNVLAHEAAADTLHARGILYAPDFVANAGGAIHLVGR
EVLGWSEDQVHERARAIGDTLKEVFEIADKDGVTPDEAARELAERRMREASTTTATA
>Var_631
MGSIDSALNWDGEMTVTRFDAATGAHFVIRIHSTQLGPAAGGTRAWQYSSWADALTDAGR
LARAMTYQMAVAGLPMGGGKSVIALPAPRHSIDPSTWARILRAHAEMIDSLNGRYWTGPD
VNTNSADMDILADETEFVFGRSPERGGAGSSAFTTALGVFEAMKATVAHRGLGRLDGLTV
LVQGLGAVGGSLAKLLAEAGAQLLVADTDTERVALAVELGHTWVALDDVLSTPCDVFAPC
AMGGVITDEVARTLDCKVVCGAAMNVLAHEAAADILHARGILYAPDFVANAGGAIHLVGR
EVLGWSEDQVHERARAIGDTLKVVFEIADKDGVTPDEAARELAERRMREASTTTATA
>Var_632
MGSIDSALNWDGEMTVTRFDAATGAHFVIRIHSTQLGPAAGGTRVWQYSSWADALTDAGR
LARAMTYQMAVAGLPMGGGKSVIALPAPRHSIDPSTWARILRAHAEMIDSLNGRYWTGPD
VNTNSADMDILADETEFVFGRSPERGGAGSSAFTAALGVFEAMKATVAHRGLGSLDGLTV
LVQGLGAVGGSLAKLLAEAGAQLLVADTDTERVALSVELGHTWVALDDVLSTPCDVFAPC
AMGGVITDEVARTLDCKVVCGAAMNVPAHEAAADILHARGILYAPDYVANAGGAIHLVGR
EVLGWNEDQVHERARAIGDTLKEVFEIADKDGVTPDEAARELAERRMREASTTTATA
>Var_633
MGSIDSALNWDGEMTDTRFDAATGAHFVIRIHSTQLGPAAGGTRAWQYSSWADALTDAGR
LACAMTYQMAVAGLPMGGGKSVIALPAPRHSIDPSTWARILRAHAEMIDSLNGRYWTGPD
VDTNSADMDILADETEFVFGRSPERGGAGSSAFTTALGVFEAMKATVAHRALGSLDGLTV
LVQGLGAVGGSLAKLLAEAGAQPLVADTDTERVALAVELGHTWVALDDVLSTPCDVFAPC
AMGSVITDEVARTLDCKVVCGTAMNVLAHEAAADILHARGILYVPDFVANAGGAIHLVGR
EVLGWSEDQVHERARAIGDTLKEVFEIADKDGVTPDEAARELVERRMREASTTTATA
>Var_634
MGSIDSALNWDGEMTVTRFDAATGAHCVIRIHSTQLGPAACGTRAWQYSSWADALTDAGR
LARAMTYQMAVAGLPMGGGKSVIALPAPRHSIDPSTWARILRAHAEMIDSLNGRYWTGPD
VNTNSADMDILADETEFVLGRSPERCGAGSSAFTTALGVFEAMKATVAHRGLGSLDGLTV
LVQGLGAVGGSLAKLLAEAGAQLLVADTDTERVALAVELGHTWVALDDVLSTPCDVFATC
TMGGVITDEVARTLDCKVVCGAAMNVLAHEAAADILHARGILYAPDFVANAGGAIHLVGR
EVLGWSEDQVHERARAIGDTLKEVFEIADKDGVTPDEAARELAERRMREASTTTATA
>Var_635
MGSIDSALNWDGEMTVTRFDAATGAHFVIRIHSTQLGPAAGGTRAWQYSSWADALTDAGR
LAREMTYQMAVAGLPMGGGKSVIALPAPRHSIDPSTWARILRAHAEMIDSLNGRYWTGQD
VNTNSADMDILADETEFVFGRSPERGGAGSSAFTTALGVFEAMKATVAHRGLGSLDGLTV
LVQGLGAVGGSLAKLLAEAGAQLLVADTDTERVALAVELGHTWVALDDVLSTPCDVFAPC
AMGGVITDEVARTLDCKVVCGAAMNVLAHEAAADILHARGILYAPDFVANAGGAIHLVGR
EVLGWSEVQVHERARAIGDTLKEVFEIADKDGVTPDEAARELAERRMREASTTTATA
>Var_636
MGSIDSALNWDGEMTVTRFDAATGAHFVIRIHSTQLGPAAGGTRAWQYSSWADALTDAGR
LAREMTYQMAVAGLPMGGGKSVIALPAPRHSIDPSTWARILSAHAEMIDSLNGRYWTGQD
VNTNSADMDILADETEFVFGRSPERGGAGSSAFTTALGVFEAMKATVAHRGLGSLDGLTV
LVQGLGAVGGSLAKLLAEAGAQLLVADTDTERVALAVELGHTWVALDDVLSTPCDVFAPC
AMGGVITDEVARTLDCKVVCGAAMNVLAHEAAADILHARGILYAPDFVANAGGAIHLVGR
EVLGWSEDQVHERARAIGDTLKEVFEIADKDGVTPDEAARELAERRMREASTTTATA
>Var_637
MGSIDSALNWDGEMTVTRFDAATGAHFVIRIHSTQLGPAAGGTRAWQYSSWADALTDAGR
LAREMTYQMAVAGLPMGGGKSVIALPAPRHSIDPSTWARILSAHAEMIDSLNGRYWTGPD
VNTNSADMDILADETEFVFGRSPERGGAGSSAFTTALGVFEAMKATVAHRGLGSLDGLTV
LVQGLGAVGGSLAKLLAEAGAQLLVADTDTERVALAVELGHTWVALDDVLSTPCDVFAPC
AMGGVITDEVARTLDCKVVCGAAMNVLAHEAAADNLHARGILYAPDFVANAGGAIHLVGR
EVLGWSEDQVHERARAIGDTLKEVFEIADKDGVTPDEAARELAERRMREASTTTATA
>Var_638
MGSIDSALNWDGEMTVTRFDAATGAHFVIRIHSTQLGPAAGGTRAWQYSSWADALTDAGR
LARAMTYQMAVAGLPMGGGKSVIALPAPRHSIDPSTWARILRAHAEMIDSLNGRYWTGPD
VNTNSADMDILADETEFVFGRSPERGGAGSSAFTTALGVFEAMKATVAHRGLGSLDGLTV
LVQGLGAVGGSLAKLLAEAGAQLLVADTDTERVALAVELGHTWVALDDVLSTPCDVFAPC
AMGGVITDEVARTLGCKVVCGAAMNVLAHEAAADILHARGILYAPDFVANAGGAIHLVGR
EVLGWSEDQVHERARAIGDTLKEVFEIADKDGVTPDEAARELAERRMREASTTTATA
>Var_639
MGSIDSALNWDGEMTVTRFDAATGAHFVIRIHSTQLSPAAGGTRAWQYNSWADALTDAGR
LARAMTYQMAVAGLPMGGGKSVIALPAPRHSIDPSTWARILRAHAEMIDSLNGRYWTGSD
VNTNSADMDILADETEFVFGRSLERGGAGSSAFTTALGVFEAMKATVAHRGLGSLDGPTV
LVQGLGAVGGSLAKLLAEAGAQLLVADTDTERVALAVELGHTWVALDDVLSIPCDVFAPC
AMGGVITDEVARTLDCKVVCGAAMNVLAHVAAADILHARGILYAPDFVANAGGAIHLVGR
EVLGWSEDQVHERAHAIGDTLKEVFEIADKDGVTPDEAARELAERRMREASTTTATA
>Var_640
MGSIDSALNWDGEMTVTRFDAATGAHFVIRIHSTQLGPAAGGTRAWQYSSWADALTDAGR
LARAMTYQMAVAGLPMGGGKSVIALPAPRHSIDPSTWARILRAHAEMIDSLNGRYWTGPD
VNTNSADMDILADETEFVFGRSPERGGAGSSAFTTALGVFEAMKATVAHRGLGSLDGLTV
LVQGLGAVGGSLAKLLAEAGALLLVADTDTERVALAVELGHTWVALDDVLSTPCDVFAPC
AMGGVITDEVAHTLDCKVVCGAAMNVLAHEAAADILHARGILYAPDFVANAGGAIHLVGR
EVLGWSEDQVHERARAIGDTLKEVFEIADKDGVTPDEAARELAERRMREASTTTATA
>Var_641
MGSIDSALNWDGEMTVTRFDAATGAHFVIRIHSTQLGPAAGGTRAWHYSSWADALTDADR
LARAMTYQMAVAGLPMGGGKSVIALPAPRHSIDPSTWARILRAHAEIIDSLNGRYWTGPD
VSTNSADMDILADETEFVFGRSPERGGAGSSAFTTALGVFEAMKATVAHRGLGSLDGLTV
LVQGLGAVGGSLAKLLAEAGAQLLVADTDTERVALAVELGHTWVALDDVLSTPCDVFAPC
AMGGVITDEVARTLDCKVVCGAAMNVLAHEAAADILHARGILYAPDFVANAGGAIHLVGR
EVLGRSEDQVHERARAIGDTLKEVFEIADKDGVTPDEAARELAERRMREASTTTATA
>Var_642
MGSIDSALNWDGEMTVTRFDAATGAHFVIRIHSTQLGPAAGGTRAWQYSSWADALTDAGR
LAREMTYQMAVAGLPMGGGKSVIALPAPRHSIDPSTWARILSAHAEMIDSLNGRYWTGPD
VNTNSADMDILADETEFVFGRSPERGGAGSSAFTTALGVFEAMKATVAHRGLGSQDGLTV
LVQGLGAVGGSLAKLLAEAGAQLLVADTDTERVALAVELGHTWVALDDVLSTPCDVFAPC
AMGGVITDEVARTLDCKVVCGAAMNVLAHEAAADILHARGILYAPDFVANAGGAIHLVGR
EVLGWSEDQVHERARAIGDTLKEVFEIADKDGVTPDEAARELAERRMREASTTTATA
>Var_643
MGSIDSALNWDGEMTVTRFDAATGAHFVIHIHSTQLGPAAGGTRAWQYSSWADAQTDAGR
LARAMTYQMAVAGLPMGGGKSVIALPAPRHSIDPSTWARILRAHAEMIDSLNGRYWTGPD
VNTNSADMDILADETEFVFGRSPERGGAGSSAFTTALGVFEAMKATVAHRGLGSLDGLTV
LVQGLGSVGGSLAKLLAEAGAQLLVADTDTERVALAVELGHTWVALDDVLSTPCDVFAPC
AMGGVITDEVARTLDCKVVCGAAMNVLAHEAAADILHARGILYAPDFVANAGGAIHLVGR
EVLGWSEDQVHERARAIGDTLKEVFEIADKDGVTPDEAARELAERRMREASTTTATA
>Var_644
MGSIDSALNWDGEMTVTRFDAATGAHFVIRIHSTQLGPAAGGTRAWQYSSWADALTDAGR
LARAMTYQMAVAGLPMGGGKSVIALPAPRHSIDPSTWARILRAHAEMIDSLNGRYWTGQD
VNTNSADMDILADETEFVFGRSPERGGAGSSAFTTALGVFEAMKATVAHRGLGSLDGLTV
LVQGLGAVGGSLAKLLAEAGAQLLVADTDTERVALAVELGHTWVALDDVLSTPCDAFAPC
AMGGVITDEVARTLDCKVVCGAAMNVLAHEAAADILHARGILYAPDFVPNAGGAIHLVGR
EVLGWSEDQVHERARAIGDTLKEVFEIADKDGVTPDEAARELAERRMREASTTTATA
>Var_645
MGSIDSALNWDGEMTVTRFDAATGAHFVIRIHSTQLGPAAGGTRAWQYSSWADALTDAGR
LARAMTYQMAVAGLPMGGGKSVIALPEPRHSIDPSTWARILRAHAEMIDSLNGRYWTGPD
VNTNSADMDILADETEFVFGRSPERGGAGSSAFTTALGVFEAMKATVAHRGLGSLDGLTV
LVQGLGAVGGSLAKLLAEAGAQLLVADTDTERVALAVELGHTWVALDDVLSTPCDVFAPC
AMGGVITDEVARTLDCKVVCGAAMNVLAHEAAADILHARGILYAPDFVANAGGAIHLVGR
EVLGWSEDQVHERARAIGDTLKEVFEIADKDGVTPDEAARELAERRMREASTTTATA
>Var_646
MGSIDSALNWDGEMTVTRFDAATGAHFVIRIHSTQLGPAAGGTRAWQYSSWADALTDAGR
LARAMTYQMAVAGLPMGGGKSVIALPAPRHSIDPSTWARILRAHAEMIDSLNGRYWTGQD
VNTNSADMDILADETEFVFGRSPERGGAGSSAFTTALGVFEAMKATVAHRGLGSLDGLTV
LVQGLGAVGGSLAKLLAEAGAQLLVADTDTERVALAVELGHTWVALDDVLSTPCDVFAPC
AMGGVITDEVARTLDCKVVCGAAMNVLAHEAAADILHARGILYAPDFVANAGGAIHLVGR
EVLGWSEDQVHERARAIGDTLKVVFEIADKDGVTPDEAARELAERRMREASTTTATA
>Var_647
MGSIDSALNWDGEMTVTRFDAATGAHFVIRIHSTQLGPAAGGTRAWHYSSWADALTDAGR
LARAMTYQMAVAGLPMGGGKSVIALPAPRHSIDPSTWARILRAHAEMIDSLNGRYWTGPD
VNTNSADMDILADETEFVFGRSPERGGAGSSAFTTALGVFEAMKATVAHRGLGSLDGLTV
LIQGLGAVGGSLAKLLAEAGAQLLVADTDTERVALAVELGHTWVALDDVLSTPCDVFAPC
AMGGVITDEVARTLDCKVVCGAAMNVLAHEAAADILHARGILYAPDFVANAGGAIHLVGR
EVLGWSEDQVHERARAIGDTLNEVFEIADKDGVTPDEAARELAERRMREASTTTATA
>Var_648
MGSIDSALNWDGEMTVTRFDTATGAHFVIRIHSTQLGPAAGGTRAWQYSSWADALTDAGR
LAREMTYQMAVAGLPMGGGKSVIALPAPRHSIDPSTWARILSAHAEMIDSLNGRYWTGPD
VNTNSADMDILADETEFVFGRSPERGGAGSSAFTTALGVFEAMKATVAHRGLGSLDGLTV
LVQGLGAVGGSLAKLLAEAGAQLLVADTDTERVALAVELGHTWVALDDVLSTPCDVFAPC
AMGGVITDEVARTLDCKVVCGAAMNVLAHEAAADILHARGILYAPDFVANAGGAIHLVGR
EVLGWSEDQVHERARAIGDTLKVVFEIADKDGVTPDEDARELAERRMREASTTTATA
>Var_649
MGSIDSALNWDGEMTVTRFDAATGAHFVIRIHSTQLGPAAGGTRAWQYSSWADALTDAGR
LARAMTYQMAVAGLPMGGGKSVIALPAPRHSIDPSTWARILRAHAEMIDSLNGRYWTGPD
VNTNSADMDILADETEFVFGRSPERGGAGSSASTTALGVFEAMKATVAHRGMGSLDGLTV
LVLGLGAVGGSLAKLLAEAGAQLLVADTDTERVALAVELGHTWVALDDVLSTPCDVFAPC
AMGGVITDEVARTLDCKVVCGAAMNVLAHEAAADILHARGILYAPDFVANAGGAFHLVGR
EVLGWSEDQVHERARAIGDTLKEVFEIADKDGVTPDEAARELAERRMREASTTTATA
>Var_650
MGSIDSALNWDGEMTVTRFDAATGVHFVIRIHSTQLGPAAGGSRAWQYSSWADALTDAGR
LARAMTYQMAVAGLPMGGGKSVIALPAPRHSIDPSTWARILRAHAEMIDSLNGRYWTGPD
VNTNSADMDILADETEFVFGRSPERGGAGSSAFTTALGVFEAMKATVAHRGLGSLDGLTV
LVQGLGAVGGSLAKLLAEAGAQLLVADTDTERVALAVELGHTWVALDDVLSTPCDVFAPC
AMGGVITDEVARTLDCKVVCGAAMNVLAHEAAADILHARGILYAPDFVANAGGAIHLVGR
EVLGWSEDQVHERARAIGDTLKEVFEIADKDGVTPDEAARELAERRMREASTTTATA
>Var_651
MGSIDSALNWDGEMTVTRFDAATGAHFVIRIHSTQLGPAAGGTRAWQYSSWADALTDAGS
LARAMTYQMAVAGLPMGGGKSVIALPAPRHSIDPSTWARILRAHAEMIDSLNGRYWTGPD
VNTNSADMDILADETEFVFGRSPERGGAGSSAFTTALGVFEEMKATVAHRGLGSLDGLTV
LVQGLGTVGGSLAKLLAEAGAQLLVADTDTERVALAVELGHTWVALGDVLSTPCDVFAPC
AMGGVITDEVARTLDCKVVCGAAMNVLAHEAAADILHARGILYAPDFVANAGGAIHLVGR
EVLGWSEDQVHERARAIGDTLKEVFEIADKDGVTPDEAARELAERRMREASTTTATA
>Var_652
MGSIDSALNWDGETTVTRFDAATGAHFVIRIHSTQLGPAAGGTRAWQYSSWADALTDAGR
LARAMTYQMAVAGLPMGGGKSVIALPAPRHSIDLSTWARILRVHAEMIDSLNGRYWTGPD
VNTNSADMDILADETEFVFGRSPERGGAGSSAFTTALGVFEAMKATVAHRGLGSLDGLTV
LVQGLGAVGGSLAKLLAEAGAQLLVADTDTERVALAVELGHTWVALDDVLSTPCDVFAPC
AMGGVITDEVARTLDCKVVCGAAMNVLAHEAAADILHARGILYAPDFVANAGGAIHLVGR
EVLGWSEVQVHERARAIGDTLKEVFEIADKDGVTPDEAARELAERRMREASTTTATA
>Var_653
MGSIDSALNWDGEMTVTRFDAATGAHFVIRIHSTQLGPAAGGTRAWQYISWADALTDAGR
LARAMTYQMAVAGLPMGGGKSVIALPAPRHSIDPSTWARILRAHAEMIDSLNGRYWTGPD
VNTNSADMDILADETEFVFGRSPERGGAGSSAFTTALGVFEAMKATVAHRGLGSQDGLTV
LVQGLGAVGGSLAKLLAEAGAQLLVADTDTERVALAVELGHTWVALDDVLSTPCDVFAPC
AMGGVITDEVARTLDCKVVCGAAMNVLAHEAAADILHARGILYAPDFVANAGGAIHLVGR
EVLGWSEDQVHERARAIGDTLKVVFEIADKDGVTPDEAARELAERRMREASTTTATA
>Var_654
MGSIDSALNWDGEMTVTRFDAATGAHFVIRIHSTQLSPAAGGTRAWQYNSWADALTDAGR
LARAMTYQMAVAGLPMGGGKSVIALPAPRHSIDPSTWARILRAHAEMIDSLNGRYWTGSD
VNTNSADMDILADETEFVFGRSLERGGAGSSAFTTALGVFEAMKATVAHRGLGSLDGPTV
LVQGLGAVGGSLAKLLAEAGAQLLVADTDTERVALAVELGHTWVALDDVLSTPCDVFAPC
AMGGVITDEVARTLDCKVVCGAAMNVLAHEAAADILHARGILYAPDFVANAGGAIHLVGR
EVLGWSEDQVHERARAIGDTLKEVFEIADKDGVTPDEAARELAERRMREASTTTATA
>Var_655
MGSIDSALNWDGEMTVTRFDAATGAHFVIRIHSTQLGPAAGGTRAWQYSSWADALTDAGR
LARAMTYQMAVAGLPMGGGKSVIALPAPRHSIDPSTWARILRAHAEMIDSLNGRYWTGPD
VNTNSADMDILADETEFVFGRSPERGGAGSSAFTTALGVFEAMKATVAHRGLGSLDGLTV
LVQGLGAVGGSLPKLLAEAGAQLLVADTDTERVALAVELGHTWVALDDVLSTPCDVFAPC
AMGGVITDEVARTLDCKVVCGAAMNVLAHEAAADILHARGILYAPDFVPNAGGAIHLVGR
EVLGWSEDQVHERARAIGDTLNEVFEIADKDGVTPDEAARELAERRMREASTTTATA
>Var_656
MGSIDSALNWDGEMTVTRFDAATGAHFVIRIHSTQLGPAAGGTRAWQYSSWADALTDAGR
LARAMTYQMAVAGLPMGGGKSVIALPAPRHSIDPSTWARILRTHAEMIDSLNGRYWTGPD
VNTNSADMDILADETEFVFGRSPERGGAGSSAFTTALGVFEAMKATVAHRGLGSLDGLTV
LVQGLGAVGGSLAKLLAEAGAQLLVADTDTERVALAVELGHTWVALDDVLSTPCDVFAPC
AMGGVITDEVARTLDCKVVCGAAMNVLAHEAAADILHARGILYAPDFVANAGGAIHLVGR
EVLGWSEDLVHERARAIGDTLKEVFEIADKDGVTPDEAARELAERRMREASTTTATA
>Var_657
MGSIDSALNWDGEMTVTRFDAATGAHFVIRIHSTQLGPAAGGTRAWQYSSWADALTDAGR
LAREMTYQMAVAGLPMGGGKSVIALPAPRHSIDPSTWARILSAHAEMIDSLNGRYWTGPD
VNTNSADMDILADETEFVFGRSPERGGAGSSAFTTALGVFEAMKATVAHRGLGSLDGLTV
LVQGLGAVGGSLAKLLAEAGAQLLVADTDTERVALAVELGHTWVALDDVLSTPCDVFAPC
AMGGVITDEVARTLDCKVVCGAAMNVLAHEAAADILHARGILYAPDFVANAGGAIHLVGR
EVLGWSEDQVHERARAIGDTLKEVFEIADNDGVTPDEAARELAERRMREASTTTATA
>Var_658
MGSIDSALNWDGEMTVTRFDAATGAHFVIRIHSTQLGPAAGGTRAWQYSSWADALTDAGR
LARAMTYQMAVAGLPMGGGKSVIALPAPRHSIDPSTWARILRAHAEMIDSLNGRYWTGPD
VNTNSADMDILADETEFVFGRSPERGGAGSSAFTTALGVFEAMKATVAHRGLGSLDGLTV
LVQGLGAVGGSLAKLLAEAGAQLLVADTDTERVALAVELGHTWVALDDVLSTPCDVFAPC
AMGGVITDEVARTLDCKVVCGAAMNVLAHEAAADILHARGILYAPDFVANAGGAIHLVGR
EVLGWSVDQVHERARAIGDTLKEVFEIVDKDGVTPDEAARELAERRMREASTTTATA
>Var_659
MGSIDSALNWDGEMTVTRFDAATGAHFVIRIHSTQLGPAAGGTRAWQYSSWADALIDAGR
LARAMTYQMAVAGLPMGGGKSVIALPAPRHSIDPSTWARILRAHAEMIDSLNGRYWTGPD
VNTNSADMDILADETEFVFGRSPERGGAGSSAFTTALSVFEAMKATVAHRGLGSLDGLTV
LVQGLGAVGGSLAKLLAEAGAQLLVADTDTERVALAVELGHTWVALDDVLSAPCDVFAPC
AMGGVITDEVARTLDCKVVCGAAMNVLAHEAAADILHARGILYAPDFVANAGGAIHLVGR
EVLGWSEDQVHERARAIGDTLKEVFEIADKDGVIPDEAARELAERRMREASTTTATA
>Var_660
MGSIDSALNWDGEMTVTRFDAATGAHFVIRIHSTQLGPAAGGTRAWQYSSWADALTDAGR
LARAMTYQMAVAGLPMGSGKSVIALPAPRHSIDPSTWARILRAHAEMIDSLNGRYWTGPD
VNTNSADMDILADETEFVFGRSPERGGAGSSAFTTALGVFEAMEATVAHRGLGSLDGLTV
LVQGLGAVGGSLAKLLAEAGAQLLVADTDTERVALAVELGHTWVALDDVLSAPCDVFAPC
AMGGVITDEVARTLDCKVVCGAAMNVLAHEAAADILHARGILYAPDFVANAGGAIHLVGR
EVLGWSEDQVHERARAIGDTLKEVFEIADKDGVIPDEAARELAERRMREASTTTATA
>Var_661
MGSIDSALNWDGEMTVTRFDAATGAHFVIRIHSTQLGPAGGGTRAWQYSSRADALTDAGR
LARAMTYQMAVAGLPMGGGKSVIALPAPRHSIDPSTWARILRAHAEMIDSLNGRYWTGPD
VNTNSADMDILADKTEFVFGRSPERGGAGSSAFTTALGVFEAMKATVAHRGLGSLDGLTV
LVQGLGAVGGSLAKLLAEAGAQLLVADTDTERVALAVELGHTWVALDDVLNTPCDVFAPC
AMGGVITDEVAHTLDCKVVCGAAMNVLAHEAAADILHARGILYAPDFVANAGGAIHLVGR
EVLGWSEDQVHERARAIGDTLNEVFEIADKDGVTPDEAARELAERRMREASTTTATA
>Var_662
MGSIDSALNWDGEMTVTRFDAATGAHFIFRIHSTLLGPAAGGTRAWQYSSWADALTDAGR
LARAMTYQMAVAGLPMGGGKSVIALPAPRHSIDPSTWARILRAHAEMIDSLNGRYWTGPD
VNTNSADMDILADETEFVFGRSPERGGAGSSAFTTALGVVEAMKATVAHRGLGSLDGLTV
LVQGLGAVGGSLAKLLAEAGAQLLVADTDTERVALAVELGHTWVALDDVLSTPCDVFAPC
AMGGVITDEVARTLDCKVVCGAAMNVLAHEAAADILHARGILYAPDFVANAGGAIHLVGR
EVLGWSEVQVHERARAIGDTLKEVFEIADKDGVTPDEAARELAERRMREASTTTATA
>Var_663
MGSIDSALNWDGEMTVTRFDAATGAHFVIRIHSTQLGPAAGGTRAWQYSSWADALTDAGR
LARAMTYQMAVAGLPMGGGKSVIALPAPRHSIDPSTWARILRAHAEMIDSLNGRYWTGPD
VNTNSADMDILADETEFVFGRSPERGGAGSSAFTTALGVFEAMKATVAHRGLGSLDGLTV
LVQGLGAVGGSLAKLLAEAGAQLLVADTDTERVALAVELGHTWVALDDVLSTPCDVFAPC
AMGGVITDEVARTLDCKVVCGAAMNVLAHEAAADIQHARGILYAPDFVANAGGAIHLVGR
EVLGWSEDQVYERARAIGDTLKEVFEIADKDGVTPDEAARELAERRMREASTTTATA
>Var_664
MGSIDSALNWDGEMTVTRFDAATGAHFVIRIHSTQLGPAAGGTRAWQYSSWADALTDAGR
LARAMTYQMAVAGLPMGGGKSVIALPAPRHSIDPSTWARILRAHAEMIDSLNGRYWTGPD
VNTNSADMDILADETEFVFGRSPERGGAGSSAYTTALGVFEAMKATVAHRGLGSLDGLTV
LVQGLGAVGGSLAKLLAEAGAQLLVADTDTERVALAVELGHTWVALDDVLSTPCDVFAPC
AMGGVITDEVARTLDCKVVCGAAMNVLAHEAAADILHARGILYAPDFVANAGGAIHLVGR
EVLGWSEVQVHERARAIGDTLKEVFEIADKDGVTLDEAARELAERRMREASTTTATA
>Var_665
MGSIDSALNWDGEMTVTRFDAATGAHFVIRIHSTQLGPAAGGTRAWQYSSWADALTDAGR
LARAMTYQMAVAGLPMGGGKSVIALPAPRHSIDPSTWARILRAHAEMIDSLNGRYWTGPD
VNTNSADMDILADETEFVFGRSPERGGAGSSAFTTALGVFEAMKATVAHRGLGSLDGLTV
LVQGLGAVGGSLAKLLAEAGAQLLVADTDTERVALAVELGHTWVALDDVLSTPCDVFAPC
AMGGVITDEVARTLDCKVVCGAAMNVLAHEAAADILHARGILYAPDFVANAGGAIHLVGR
EVLGWSEDQVHERASAIGDTLKEVFEIADNDGVTPDEAARELAERRMREASTTTATA
>Var_666
MGSIDSALNWDGEMTVTRFDAATGAHFVIRIHSTQLGPAAGGTRAWQYSSWADALTDAGR
LARAMTYQMAVAGLPMGGGKSVIALPAPRHSIDPSTWARILRAHAEMIDSLNGRYWTGPD
VNTNSADMDILADETEFVFGRSPERGGAGSSAFTTALGVFEAMKATVAHRGLGSLDGLTV
LVQGLGAVGGRLAKLLAEAGAQLLVADTDTERVALAVEPGHTWVALDDVLSTPCDVFAPC
AMGGVITDEVARTLDCKVVCGAAMNVLAHEAAADILHARGILYAPDFVANAGGAIHLVGR
EVLGWSEDQVHERARAIGDTLKEVFEIADKDGVTPYEAARELAERRMREASTTTATA
>Var_667
MGSIDSALNWDGEMTVTRFDAATGAHFVIRIHSTQLGPAAGGTRAWQYSSWADALTDAGR
LARAMTYQMAVAGLPMGGGKSVIALPAPRHSIDPSTWARILRAHAEMIDSLNGRYWTGQD
VNTNSADMDILADETEFVFGRSPERGGAGSSAFTTALGVFEAMKATVAHRGLGSLDGLTV
LVQGLGAVGGSLAKLLAEAGAQLLVADTDTERVALAVELGHTWVALDDVRSTPCDVFAPC
AMGGVITDEVARTLDCKVVCGAAMNVLAHEAAADILHARGILYAPDFVANAGGAIHLVGR
EVLGWSEDQVHERARAIGDTLKEVFEIADKDGVTPDEAARELAERRMREASTTTATA
>Var_668
MGSIDSALNWDGEMTVTRFDAATGAHFVIRIHSTQLGPAAGGTRAWQYSSWADALTDAGR
LAREMTYQMAVAGLPMGGGKSVIALPAPRHSIDPSTWARILSAHAEMIDSLNGRYWTGPD
VNTNSADMDILADETEFVFGRSPERGGAGSSAFTTALGVFEAMKATVAHRGLGSLDGLTV
LVQGLGAVGGSLAKLLAEAGAQLLVADTDTERVALAVELGHTWVALDDVLSTPCDVFAPC
AMGGVITDEVARTLDCKVVCGAAMNVLAHEAAADILHARGILYAPDFVANAGGAIHLVGR
EVLGWSEVQVHERARAIGDTLKEVFEIADKDGVTPDEAARELAERRMREASTTTATA
>Var_669
MGSIDSALNWDGEMTVTRFDAATGAHFVIRIHSTQLGPAAGGTRAWQYSSWADALTDAGR
LARAMTYQMAVAGLPMGGGKSVIALPAPRHSIDPSTWARILRAHAEMIDSLNGRYWTGPD
VNTNSADMDILTDETEFVFDRSPERGGAGSSAFTTALGVFEAMKATVAHRGLGSLDGLTV
LVQGLGAVGGSLAKLLAEAGAQLLVADTDTERVALAVELGHTWVALDDVLSTPCDVFAPC
AMGGVITDEVARTLDCKVVCGAAMNVLAHEAAADILHARGILYAPDFVANAGGAIHMVGR
EVLGWSEDQVHERARAIGDTLKEVFEIADKDGVTPDEAARELAERRMREASTTTATA
>Var_670
MGSIDSALNWDGEMTVTRFDAATGAHFVIRIHSTQLGPAAGGTRAWQYSSWADALTDAGR
LAREMTYQMAVAGLPMGGGKSVIALPAPRHSIDPSTWARILSAHAEMIDSLNGRYWTGPD
VNTNSADMDILADETEFVFGRSPERGGAGSSAFTTALGVFEAMKATVAHRGLGSLDGLTV
LVQGLGAVGGSLAKLLAEAGAQLLVADTDTERVALAVELGHTWVALDDVLSTPCDVFAPC
AMGGVITDEVARTLDCKVVCGAPMNVLAHEAAADILHARGILYAPDFVPNAGGAIHLVGR
EVLGWSEDQVHERARAIGDTLNEVFEIADKDGVTPDEAARELAERRMREASTTTATA
>Var_671
MGSIDSALNWDGEMTVTRFDAATGAHFVIRIHSTQLGPAAGGTRAWQYSSWADALTDAGR
LARAMTYQMAVAGLPMGGGKSVIALPAPRHSIDPSTWARILRAHAEMIDSLNGRYWTGPD
VNTNSADMDILADETEFVFGRSPERGGAGSSAFTTALGVFEAMKATVAHRGLGSLDGLTV
LVQGLGAVGGSLAKLLAEAGAQLLVADTDTERVALAVELGHTWVALDDVLSTPCDVFAPC
AMGGVITDEVARTLDCKVVCGAAMNVLAHEAAADILHARGILYAPDFVANAGGAIHLVGR
EVLGRSEDQVHERARAIGDTLKVVFEIADKDGVTPDEAARELAERRMREASTTTATA
>Var_672
MGSIDSALNWDGEMTVTRFDAATGAHFVIRIHSTQLGPAAGGTRAWQYSSWADALTDAGR
LARAMTYQMAVAGLPMGGGKSVIALPAPRHSIDPSTWARILRTHAEMIDSLNGRYWTGPD
VNTNSADMDILADETEFVFGRSPERGGAGSGAFTTALGVFEATKATVAHRGLGSLDGLTV
LVQGLGAVGGSLAKLLAEAGAQLLVADTDTERGALAVELGHTWVALDDVLSTPCDVFAPC
AMGGVITDEVARTLDCKVVCGAAMNVLAHEAAADILHARGILYAPDFVANAGGAIHLVGR
EVLGWSEDQVHERARAIGDTLKEVFEIADKDGVTPDEAARELAERRMREASTTTATA
>Var_673
MGSIDSALNWDGEMTVTRFDAATGAHFVIRIHSTQLGPAAGGTRAWQYSSWADALTDAGR
LARAMTYQMAVAGLPMGGGKSVIALPAPRHSIDPSTWARILRAHAEMIDSLNGRYWTGPD
VNTNSADMDILADETEFVFGRSPERGGAGSSAFTTALGVFEAMKATVAHRGLGSLDGLTV
LVQGLGAVGGSLAKLLAEAGAQLLVADTDTERVALAVELGHTWVALDDVLSTPCDVFAPC
AMGGVITDEVARTLDCKVVCGAAMNVLAHEAAADILHARGILYAPDYVANAGGAIHLVGR
EVLGWSEDQVHERARAIGDTLKEVFEIADKDGVTPDEAARELAERRMREASTTTATA
>Var_674
MGSIDSALNWDGEMTVTRFDAATGAHFVIRIHSTQLGPAAGGTRAWQYSSWADALTDAGR
LARAMTYQMAVAGLPMGRGKSVIALPAPRHSIDPSTWARILRAHAEMIDSLNGHYWTGPD
VNTNSADMDILADETEFVFGRSPERGGAGSSAFTTALGVFEAMKATVAHSGPGSLDGLTV
LVQGLGAVGGSLAKLLAEAGAQLLVADTDTERVALAVELGHTWVALDDVLSTPCDVFAPC
AMGGVITDEVARTLDCKVVCGAAMNVLAHEAAADILHARGILYAPDFVANAGGAIHLVGR
EVLGWSEDQVHERARAIGDTLKEVSENADKDGVTPDEAARELAERRMREASTTTATA
>Var_675
MGSIDSALNWDGEMTVTRFDAATGAHFVIRIHSTQLGPAAGGTRAWQYSSWADALTDAGR
LARAMTYQMAVVGLPMGGGKSVIALPAPRHSIDPSTWARILRAHAEMIDSLNGRYWTGPD
VNTNSADMDILADETEFVFGRSPERGGAGSSAFTTALGVFEAMKATVAHRGLGSLDGQTV
LVQGLGAVGGSLAKLLAEAGAQLLVADTDTERVALAVELGHTWVALDDVLSTPCDVFAPC
AMGGVITDEVARTLDCRVVCGASMNVLAHEAAADILHARGILYAPDFAANAGGAIHLVGR
EVLGWSEDQVHERARAIGDTLKEVFEIADKDGVTPDEAARELAERRMREASTTTATA
>Var_676
MGSIDSALNWDGEMTVTRFDPATGAHFVIRIHSTQLGPAAGGTRAWQYSSWADALTDAGR
LARAMTYQMAVAGLPMGGGKSVIALPAPRHSIDPSTWARILRAHAEMIDSLNGRYWTGQV
VNTNSADMDILADETEFVFGRSPERGGAGSSASTTALGVFEAMKATVAHRGLGSLDGLTV
LVQGLGAVGGSLAKLLAEAGAQLLVADTDTERVALAVELGHTWVALDVVLSTPCDVFAPC
AMGGVITDEVARTLDCKVVCGAAMNVLAHEAAADILHARGILYAPDFVANAGGAIHLVGR
EVLGWSEDQVHERARAIGDTLKEVFEIADKDGVTPDEAARELAERRMREASTTTATA
>Var_677
MGSIDSALNWDGEMTVTRFDAATGVHFVIRIHSTQLGPAAGGTRAWQYSSWADALTDAGR
LARAMTYQMAVAGLPMGGGKSVIALPAPRHSIDPSTWARILRAHAEMIDSLNGRYWTGPD
VNTNSADMDILADETEFVFGRSPERGGAGSSAFTTALGVFEAMKATVAHRGMASLDGLTV
LVQGLGAVGGSLAKLLAEAGAQLLVADTDTERVALAVELGHIWVALDDVLSTPCDVFAPC
AMGGVITDEVARTLDCKVVCGAAMNVLAHEAAADILHARGILYAPDFVANAGGAIHLVGR
EALGWSEDQVHERARAIGDTLKEVFEIADKDGVTPDEAARELAERRMREASTTTATA
>Var_678
MGSIDSALNWDGEMTVTRFDAATGAHFVIRIHSTQLGTAAGGTRAWQYSSWADALTDAGR
LARAMTYQMAVAGLPMGGGKSVIALPAPSHSIDPSTWARILRAHAEMIDSLNGRFWTGPD
VNTNSADMDILADETEFVFGRSPERGGAGSSAFTTALGVFEAMKATVAHRGLSSLDGLTV
LVQGLGAVGGSLAKLLAEAGAPLLVADTDTERVALAVELGHTWVALDDVLSTPCDVFAPC
AMGGVITDEVARTLDCKVICGAAMNVLAHEAAADILHARGILYAPDFVANAGGAIHLVGR
EVLGWSEDQVHERARAIGDTLKEVFEIADKDGVTPDEAARELAERRMREASTTTATA
>Var_679
MGSIDSALNWDGETTVTRFDAATGAHFVIRIHSTQLGPAAGGTRAWQYSSWADALTDAGR
LARAMTYQMAVAGLPMGGGKSVIALPAPRHSIDPSTWARILRAHAEMIDSLNGRYWTGPD
VNTNSADMDILADETEFVFGRSPERGGAGSSAFTTALGVFEAMKATVAHRGLGSLDGLTV
LVQGLGAVGGSLAKLLAEAGAQLLVADTDTERVALAVELGHTWVALDDVLSTPCDVFAPC
AMGGVITDEVARTLDCKVVCGAAMNVLAHEAAADILHARGILYAPDFVANAGGAIHLVGR
EVLGWSEDQVHERARAIGDTLKEVFEIADKDGVTPDEAARELAERRMREASTTTATA
>Var_680
MGSIDSALNWDGEMTVTRFDAATGAHFVIRIHSTQLGPAAGGTRAWQYSSWADALTDAGR
LAREMTYQMAVAGLPMGGGKSVIALPAPRHSIDPSTWARILRAHAEMIDSLNGRYWTGPD
VNTNSADMDILADETEFVFGRSPERGGAGSSAFTTALGVFEAMKATVAHRGLGSLDGLTV
LVQGLGAVGGSLAKLLAEAGAQLLVADTDTERVALAVELGHTWVALDDVLSTPCDVFAPC
AMGGVITDEVARTLDCKVVCGAAMNVLAHEAAADILHARGILYAPDFVPNAGGAIHLVGR
EVLGWSEDQVHERARAIGDTLNEVFEIADKDGVTPDEAARELAERRMREASTTTATA
>Var_681
MGSIDSALNWDGEMTATRFDAATGAHFVIRIHSTQLGPAAGGTRAWQYSSWADALTDAGR
LARAMTYQMAVAGLPMGGGKSVIALPAPRHSINPSTWARILRAHAEMIDSLNGRYWTGPD
VNTNSADMDILADETEFVFGRSPERGGAGSSAFTTALGVFEAMKATVAHRGLGSLDGLTV
LVQGLGAVGGSLAKLLAEAGAQLLVADTDTERVALAVELGHTWVALDDVLSTPCDVFAPC
AMGGVITDEVARTLDCKVVCGAAMNVLAHEAAADILHARGILYAPDFVANAGGAIHLVGR
EVLGWSEDQVHERARAIGDTLKVVFEIADKDGVTPDEAARELAERRMREASTTTATA
>Var_682
MGSIDSALNWDGEMTATRFDAATGAHFVIRIQSTQLGPAAGGTRAWQYSSWADALTDAGR
LARAMTYQMAVAGLPMGGGKSVIALPAPRHSIDPSTWARILRAHAEMIDSLNGRYWTGPD
VNTNSADMDILADETEFVFGRSPERGGAGSSAFTTALGVFEAMKATVAHRGLGSLDGLTV
LVQGLGAVGGSLAKLLAEAGAQLLVAYTDTERVALAVELGHTWLTLDDVLSTPCDVFAPC
AMGGVITDEVARTLDCKVVCGAAMNVLAHEAAADIVHARGILYAPDFVANAGGAIHLVGR
EVLGWSEVQVHERARAIGDTLKEVFEIADKDGVTPDEAARELAERRMREASTTTATA
>Var_683
MGSIDSALNWDGEMTVTRFDAATGAHFVIRIHSTQLGPAAGGTRAWQYSSWADALTDAGR
LARAMTYQMAVAGLPMGGGKSVIALPAPRHSIDPSTWARILRAHAEMIDSLNGRYWTGQD
VNTNSADMDILADETEFVFGRSPERGGAGSSAFTTALGVFEAMKATVAHRGLGSLDGLTV
LVQGLGAVGGSLAKLLAEAGAQLLVADTDTERVALAVELGHTWVALDDVLSTPCDVFAPC
AMGGVITDEVARTLDCKVVCGAAMNVLAHEAAADILHARGILYAPDFVANAGGTIHLVGR
EVLGWSEDQVHERARAIGDTLKEVFEIADKDGVTPDEAAHELAERRMREASTTTATA
>Var_684
MGSIDSALNWDGEMTVTRFDAATGAHFVIRIHSTQLGPAAGGTRARQYSSWADALTDAGR
LARAMTYQMAVAGLPMGGGKSVIALPAPRHSIDPSTWARILRAHAEMIDSLNGRYWTGPD
VNTNSADMDILADETEFVFGRSPERGGAGSSAFTTALGVFEAMKATVAHRDLGSLDGLTV
LVQGLGAVGGSLAKQLAEAGAQLLVADTDTERVALSVELGHTWVALDDVLSTTCDVFAPC
AMGGAITDEVARTLDCKVVCGAAMNVLAHEAAADILHARGILYAPDFVANAGGAIHLVGR
EVLGWSEDQVHERARAIGDTLKEVFEIADKDGVTPDEAARELAERRMREASTTTATA
>Var_685
MGSIDSALNWDGEMTVTRFDAATGAHFVIRIHSTQLGPAAGGTRAWQYSSWADALTDAGR
LARAMTYQMAVAGLPMGGGKSVIALPAPRHSIDPSTWARILRAHAEMIDSLNGRYWTGPD
VNTNSADMDILADETEFVSGRSPERGGAGSSAFTTALGVFEAMKATVAHRGLGSLDGLTV
LVQGLGAVGGSLAKLLAEAGAQLLVADTDTERVALAVELGHTWVALDDVLSTPCDVFAPC
AMGGVITDEVARTLDCKVVCGAAMNVLAHEAAADILHARGILYAPDFVANAGGAIHLVGR
EVLGWSEDQVHERARAIGDTLKEVFEIADKDGVTPDEAARELAERRMREASTTTATA
>Var_686
MGSIDSALNWDGEMTVTRFDAATGAHFVIRIHSTQLGPAAGGTRAWQYSSWADALTDAGR
LARAMTYQMAVAGLPMGGGKSVIALPAPRHSIDPSTWARILRAHAEMIDSLNGRYWTGPD
VNTNSADMDILADETEFVFGRSPERGGAGSSAFTTALGVFEAMKATVAHRGLGSLDGLTV
LVQGLGAVGGSLAKLLAEAGAQLLVADTDTERVALAVELGHTWVALDDVLSTPCDVFAPC
AMGVVITDEVARTLDCKVVCGAAMNVLAHEAAADILHARGILYAPDFVANAGGAIHPVGR
EVLGWSEVQVHERARAIGDTLKVVFEIADKDGVTPDEAARELAERRMREASTTTATA
>Var_687
MGSIDSALNWDGEMTVTRFDAATGAHFVIRIHSTQLGPAAGGTRAWQYSSWADALTDAGR
LARAMTYQMAVAGLPMGGGKSVIALPAPRHSIDPSTWARILRAHAEMIDSLNGRYWTGPD
VNTNSADMDILADETEFVFGRSPERGGAGSSAFTTALGVFEAMKATVAHRGLGSLDGLTV
LVQGLGAVGGSLAKLLAEAGAQLLVADTDTERVALAVELGHTWVALDDVLSTPCDVFAPC
AMGGVITDEVARTLDCKVVCGAAMNVLAHEAAADILHARGILYAPDFVANAGGAIHLVGR
EVLGWSEDQVHERARAIGDTLKEVFEIADKDGVKPDEAARELAERRMREASTTTATA
>Var_688
MGSIDSALNWDGEMTVTRFDAATGAHFVIRIHSTQMGPAAGGTRAWQYSSWADALTDASR
LARAMTYQMAVAGLPMGGGKSVIALPAPRHSIDPSTWARILRAHAEMIDSLNGRYWTGPD
VNTSSADMDTLADETEFVFGRSPERGGAGSSAFTTALGVFEAMKATVAHRGLGSLDGLTV
LVQGLGAVGGSLAKLLAEAGAQLLVADTDTERVALAVELGHTWVALDDVLSTPCDVFAPC
AMGGVITDEVARTLDCKVVCGAAMNVLAHEAAADILHARGILYAPDFVANAGGAIHLVGR
EVLGWSEDQVHERARAIGDTLKEVFEIADKDGVTPDEAARELAERRMREASTTTATA
>Var_689
MGSIDSALNWDGEMTVTRFDAATGAHFVIRIHSTQLGHAAGGARAWQYSSWADALTDAGR
LARAMTYQMAVAGLPMGGGKSVIALPAPRHSIDPSTWARILRAHAEMIDSLNGRYWTGPD
VNTNSADMDILADETEFVFGRSPERGGAGSSAFTTALGVFEAMKATVAHRGLGSLDGLTV
LVQGLGAVGGSLAKLLAEAGAQLLVADTDTERVALAVELGHTWVALDDVLSTPCDVFAPC
AMGGVITDEVARTLDCKVVCGAAMNVLAHEAAADILHARGILYAPDFVANAGGAIHLVGR
EVLGWSEDQVHERARAIGDTLKEVFEIADKDGVTPDEAARELAERRMREASTTTATA
>Var_690
MGSIDSALNWDGEMTVTRFDAATGAHIVIRIHSTQLGPAAGGTRAWQYSSWADALTDAGR
LARAMTYQMAVAGLPMGGGKSVIALPAPRHSIDPSTWARILRAHAEMIDSLNGRYWTGPD
VNTNIADMDILADETEFVFGRSPERGGAGSSAFTTALGVFEAMKATVAHRGLGSLDGLTV
LVQGLGAFGGSLAKLLAEAGAQLLVADTDTERVALAVELGHTWVALDDVLSTPCDVFAPC
AMGGVITDEVARTLDCKVVCGAAMNVLAHEAAADILHARGILYAPDFVANAGDAIHLVGR
EVLGWSEDQVHERARAIGDTLKEVFEIADKDGVTPDEAARELAERRMREASTTTATA
>Var_691
MGSIDSALNWDGEMTVTRFDAATGAHFVIRIHSTQLGPAAGGTRAWQYSSWADALTDAGR
LARAMTYQMAVAGLPMGGGKSVIALPAPRHSIDPSTWARILRAHAELIDSLNGRYWTGPD
VNTNSADMDILADETEFVFGRSPERGGAGSSAFTAALGVFEAMKATVAHRGLGSLDGLTV
LVQGLGAVGGSLAKLLAEADAQLLVADTDTERVALEVELGHTWVALDDVLSTPCDVFAPC
AMGGVITDEVARTLDCKVVCGAAMNVLAHEAAADILHARGILYAPDFVANAGGAIHLVGR
EVLDWSEDQVHERARAIGDTLKEVFEIADKDGVTPDEAARELAERRMREASTTTATA
>Var_692
MGSIDSALNWDGEMTVTRFDAATGAHFVIRIHSTQLGPAAGGTRAWQYSSWADALTDAGR
LARAMTYQMAVAGLPMGGGKSVIALPAPRHSIDPSTWARILRAHAEMIDSLNGRYWTGPD
VNTNSADMDILADETEFVFGRSPERGGAGSSAFTTALGVFEAMKATVAHRGLGSLDGLTV
LVQGLGAVGGSLAKLLAEAGAQLLVADTDTERVALAVELGHTWVALDDVLSTLCDVFAPC
AMGGVITDEVARTLDCKVVCGAAMNVLAHEAAADILHARGILYAPDFVANAGGAIHLVGR
EVLGWSEDQVHERARAIGDTLKEVFEIADKDGVTPDEAACELAERRMREASTTTATA
>Var_693
MGSIDSALNWDGEMTVTRFDAATGAHFVIRIHSTQLGPAAGGTRAWQYSSWADALTDAGR
LAREMTYQMAVAGLPMGGGKSVIALPAPRHSIDPSTWARILSAHAEMIDSLNGRYWTGPD
VNTNSADMDILADETEFVFGRSPERGGAGSSAFTTALGVFEAMKATVAHRGLGSLDGLTV
LVQGLGAVGGSLAKLLAEAGAQLLVADTETERVALAVELGHTWVALDDVLGTPCDVFAPC
AMGGVITDEVARTLDCKAVCGAAMNVLAHEAAADILHARGILYAPDFVANAGGAIHLVGR
GVLGWSEDQVHERARAIGDTLKEVFEIADKDGVTPDEAARELAERRMREASTTTATA
>Var_694
MGSIDSALNWDGEMTVTRFDAATGAHFVIRIHSTQLGPAAGGTRAWQYSSWAGALTDAGR
LARAMTYQMAVAGLPMGGGKSVIALPAPRHSIDPSTWARILRAHAEMIDSLNGRYWTGPD
VNTNSADMDILADETEFVFGRSPERGGAGSSAFTTALGVFEAMKATVAHRGLGSLDGLTV
LVQGLGAVGGSLAKLLAEAGAQLLVADTDTERVALAVELGHTWVALDDVLSTPCDVFAPC
AMGGVITDEVARTLDCKVVCGAAMNVLAHEAAADILHARGILYAPDFVANAGGAIHLVGR
EVLGWSEDQVHERARAIGDTLKEVFEIADKDGVTPDEAARELAERRMREASTTTATA
>Var_695
MGSIDSALNWDGEMAVTRFDAATGAHFVIRIHSTQLGPAAGGTRAWQYSSWADALTDAGR
LARAMTYQMAVAGLPMGGGKSVIALPAPRHSIDPSTWARILRAHAVMIDSLNGRYWTDPD
VNTNSADMDILADETEFVFGRSPERGGAGSSAFTTALGVFEAMKATVAHRGLGSLDGLTV
LVQGLGADGGSLAKLLAEAGAQLPVADTDTERVALAVELGHTWVALDDVLSTPCDVFAPC
AMGGVITDEVARTLDCKVVCGAAMNVLAHEAAADILHARGILYAPDFVANAGGAIHLVGR
EVLGWSEDQVHERARAIGDTLKEVFEIADKDGVTPDEAARELAERRMREASTTTATA
>Var_696
MGSIDSALNWDGEMTVIRFDAATGAHFVIRIHSTQLGPAAGGTRAWQYSSWADALTDAGR
LARAMTYQMAVAGLPMGGGKSVIALPAPRHSIDPSTWARILRAHAEMIDSLNGRYWTGPD
VNTNSADMDILADETEFVFGRSPERGGAGSSAFTTALGVFEAMKATVAHRGLGSLDGLTV
LVQGLGAVGGSLAKLLAEAGAQLVVADTDTERVALAVELGHTWVALDDVLSTPCDVFAPC
AMGGVITDEVARTLDCKVVCGAAMNVLAHEAAADILHARGILYAPDFVANAGGAIHLVGR
EVLGWSEDQVHERARAIGDTLKEVFEIADKDGVTPDEAARELAERRMREASTTTATA
>Var_697
MGSIDSALNWDGEMTVTRFDAATGAHFVIRIHSTQLGPAAGGTRAWQYSSWADALTDAGR
LARAMTYQMAVAGLPMGGGKSVIALPAPRHSIDPSTWARILRAHAEMIDSLNGRYWTGPD
VNTNSADMDILADETEFVFGRSPEHGGAGSSAFTTALGVFEAMKATVAHRGLGSLDGLTN
LVQGLGAVGGSLAKLLAEAGAQLLVADTDTERVALAVELGHTWVALDDVLSTPCDVFAPC
AMGGVITDEVARTLDCKVVCGAAMNVLAHEAAADILHARGILYAPDFVPNAGGAIHLVGR
EVLGWSEDQVHERARAIGDTLNEVFEIADKDGVTPDEAARELAERRMREASTTTATA
>Var_698
MGSIDSALNWDGEMTVTRFDAATGAHFVIRIHSTQLGPAAGGTRAWQYSSWADALTDAGR
LAREMTYQMAVAGLPMGGGKSVIALPAPRHSIDPSTWARILSAHAEMIDSLNGRYWTGPD
VNTNSADMDILADETEFVFGRSPERGGAGSSAFTTALGVFEAMKATVAHRGLGSLDGLTV
LVQGLGAVGGSLAKLLAEAGAQLLVADTDTERVALAVELGHTWVALDDVLSTPRDVFAPC
AMGGVITDEVARTLDCKVVCGAAMNVLADEAAADILHARGILYAPDFVANAGGAIHLVGR
EVLGWSEDQVHERARAIGDTLKEVFEIADKDGVTPDEAARELAVRRMREASTTTATA
>Var_699
MGSIDSALNWDGEMTVTRFDAATGAHFVIRIHSTQLGPAAGGTRAWQYSSWADALTDAGR
LARAMTYQMAVAGLPMGGGKSVIALPAPRHSIDPSTWARILRAHAEMIDSLNGRYWTGQD
VNTNSADMDILADETEFVFGRSPERGGAGSSAFTTALGVFEAMKATVAHRGLGSLDGLTV
LVQGLGAVGGSLAKLLAEAGAQLLVADTDTERVALAVELGHTWVALDDVLSTPCDVFAPC
AMGGVITDEVARTLDCKVVCGAAMNVLAHEAAADILHARGILYAPDFVPNAGGAIHLVGR
EVLGWSEDQVHERARAIGDTLNEVFEIADKDGVTPDEAARELAERRMREASTTTATA
>Var_700
MGSIDSALNWDGEMSVTRFDAATGAHFVIRIHSTQLGPAAGGTRAWQYSSWADALTDAGR
LARAMTYQMAVAGLPMGGGKSVIALPAPRHSIDPSTWARILRAHAEMIDSLNGRYWTGPD
VNTDSADMDILADETEFVFGRSPERGGAGSSAYTTALGVFEAMKATVAHRGLGSLDGLTV
LVQGLGAVGGSLAKLLAEAGAQLLVADTDTERVALAVELGHTRVALDDVLSTPCDVFAPC
AMGGVITDEVARTLDCKVVCGAAMNVLAHEAAADILHARGILYAPGFVTNAGGAIHLVGR
EVLGWSEDQVHERARAIGDTLKEVFEIADKDGVTPDEAARELAERRMREASTTTATA
>Var_701
MGSIDSALNWDGEMTVTRFDAATGAHFVIRIHSTQLGPAAGGTRAWQYSSWADALTDAGR
LARAMTYQMAVAGLPMGGGKSVIALPAPRHSIDPSTWARILRAHAEMIDSLNGRYWTGQD
VNTNSADMDILADETEFVFGRSPERGGAGSSAFTTALGVFEAMKATVAHRGLGSLDGLTV
LVQGLGAVGGSLAKLLAEAGAQLLVAYTDTERVALAVELGHTWLTLDDVLSTPCDVFAPC
AMGGVITDEVARTLDCKVVCGAAMNVLAHEAAADIVHARGILYAPDFVANAGGAIHLVGR
EVLGWSEDQVHERARAIGDTLKEVFENADKDGVTPDEAARELAERRMREASTTTATA
>Var_702
MGSIDSALNWDGEMTVTRFDAATGAHFVIRIHSTQLGPAAGGTRAWHYSSWADALTDADR
LARAMTYQMAVAGLPMGGGKSVIALPAPRHSIDPSTWARILRAHAEMIDSLNGRYWTGPD
VNTNSADMDILADETEFVFGRSPERGGAGSSAFTTALGVFEAMKATVAHRGLGSLDGLTV
LVQGLGAVGGSLAKLLAEAGAQLLVADTDTERVALAVELGHTWVALDDVLSTPCDVFAPC
AMGGVITDEVARTLDCKVVCGAAMNVLAHEAAADILHARGILYAPDFVANAGGAIHLVGR
EVLGWSEDQVHERARAIGDTLKEVFEIADKDGVIPDEAARELAERRMREASTTTATA
>Var_703
MGSIDSALNWDGEMTVTRFDAATGAHFVIRIHSTQLGPAAGGTRAWQYSSWADALTDAGR
LARAMTYQMAVAGLPMGGGKSVIALPAPRHSIDPSTWARILRAHAEMIDSLNGRYWTGPD
VNTNSADMDILADETEFVFGRSPERGGTGSSAFTTALGVFEAMKATVAHRGLGSLDGLTV
LVQGLGAVGGSLAKLLAEAGAQLLVADTDTERVALAVELGHTWVALDVVLSTPCDVFAPC
AMGGVITDEVARTLDCKVVCGAAMNVLAHEAAADILHARGILYAPDFVANAGGAIHLVGR
EVLGWSEDQVHERARAIGDTLKEVFEIADKDGVTPDEAARELAERRMREASTTTATA
>Var_704
MGSIDSALNWDGEMTVTRFDAATGAHFVIRIHSTQLGPAAGGTRAWQYSSWADALTDAGR
LAREMTYQMAVAGLPMGGGKSVIALPAPRHSIDPSTWARILSAHAEMIDSLNGRYWTGPD
VNTNSADMDILADETEFVFGRSPERGGAGSSAFTTALGVVEAMKATVAHRGLGSLDGLTV
LVQGLGAVGGSLAKLLAEAGAQLLVADTDTERVALAVELGHTWVALDDVLSTPCDVFAPC
AMGGVITDEVARTLDCKVVCGAAMNVLAHEAAADILHARGILYAPDFVANAGGAIHLVGR
EVLGWSEDQVHERARAIGDTLKEVFEIADKDGVTPDEAARELAERRMREASTTTATA
>Var_705
MGSIDSALNWDGEMTVTRFDAATGAHFVIRIHSTQLGPAAGGTRAWQYSSWADALTDAGR
LARAMTYQMAVAGLPMGGGKSVIALPAPRHSIDPSTRARILRAHAEMIDSLNGRYWTGPD
VNTNSADMDILADETEFVFGRSPEHGGAGSSAFTTALGVFEAMKATVAHRGLGSLDGLTV
LVQGLGAVGGSLAKLLAEAGAQLLVADTDTERVALAVELGHTWVALDDVLSTPCDVFAPC
AMGGVITDEVARTLDCKVVCGAATNVLAHEAAADILHARGILYAPDFVANAGGAIHLVGR
EVLGWSEDQVHERARAIGDTLKDVFEIADKDGVTPDEAARELAERRMREASTTTATA
>Var_706
MGSIDSALNWDGEMTVTRFDAATGAHFVIRIHSTQLGPAAGGTRAWQYSSWADALTDAGR
LARAMTYQMAVAGLPMGGGKSVIALPAPRHSIDPSTWARILRAHAEMIDSLNGRYWTGPD
VNTNSADMDILADETEFVSGRSPERGGAGSSAFTTALGVFEAMKATVAHRGLGSLDGLTV
LVQGLGAVGGSLAKLLAEAGAQLLVADTDTERGALAVELGHTWVALDDVLSTPCDVFAPC
AMGGVITDEAARTLDCKVVCGAAMNVLAHEAAADILHARGILYAPDFVANAGGAIHLVGR
EVLGWSEDQVHERARSIGDTLKEVFEIADKDGVTPDEAARELAERRMREASTTTATA
>Var_707
MGSIDSALNWDGEMTVTRFDAATGAHFVIRIHSTQLGPAAGGTRAWQYSSWADALTDAGR
LARAMTYQMAVAGLPMGGGKSVIALPAPRHSIDPSTWARILRAHAEMIDSLNDRYWTGPD
VNTNSADMDILADETEFVFGRSPERGGAGSSAFTTALGVFEAMKATVAHRGLGSLDGLTV
LVQGLGAVGGSLAKLLAEAGAQLLVADTDTERVALAVELGHTWVALDDVLSTLCDVFAPC
AMGGVITDEVARTLDCKVVCGAAMNVLAHEVAADILHARGILYAPDFVANAGGAIHLVGR
EVLGWSEDQVHERARAIGDTLKEVFEIADKDGVTPDEAACELAERRMREASTTTATA
>Var_708
MGSIDSALNWDGEMTVTRFDAATGAHFVIRIHSTQLGPAAGGTRAWQYSSWADALADAGR
LARAMTYQMAVAGLLMGGGKSVIALPAPRHSIDPSTWARILRAHAEMIDSLNGRYWTGPD
VNTNSADMDILADETEFVFGRSPERGGAGSSAFTTALGVFEAMKATVAHRGLGSLDGLTV
LVQGLGAFGGSLAKLLAEAGAQLLVADTDTERIALAVELGHTWVALDDVLSTPCDVFAPC
AMGGVITDEVARTLDCKVVCGAAMNVLAHEAAADILHARGILYAPDFVANAGGAIHMVGR
EVLGWSEDQVHERARAIGDTPKEVFEIADKDGVTPDEAARELAERRMREASTTTATA
>Var_709
MGSIDSALNWDGEMTVTRFDAATGAHFVIRIHSTQLGPAAGGTRAWQYSSWADALTDAGR
LAREMTYQMAVAGLPMGGGKSVIALPAPRHSIDPSTWARILSAHAEMIDSLNGRYWTGPD
VNTNSADMDILADETEFVFGRSPERGGAGSSAFTTALGVFEAMKATVAHRGLGSLDGLTV
LVQGLGAVGGSLAKLLAEAGAQLLVADTDTERVALAVELGHTWVALDDVLSTPCDVFAPC
AMGGVITDEVARTLDCKVACGAAMNVLAHEAAADILHARGILYAPDFVANAGSAIHLVGR
EVLGWSEDQVHERARAIGDTLKEVFEIADKDGVTPDEATRELAERRMREASTTTATA
>Var_710
MGSIDSALNWDGEMTVTRFDAATGAHFVIRIHSTQLGPAAGGTRAWQYSNWADALTDAGR
LARAMTYQMAFAGLPMGGGKSVIALPAPRHSIDPSTWARILRAHAEMIDSLNGRYRTGPD
VNTNSADMDILADETEFVFGRSTERGGAGSSAFTTALGVFEAMKATVAHRGLGGLDGLTV
LVQGLGAVGGSLAKLLAEAGAQLLVADTDTERVALAVELGHTWVALDDVLSTPCDVFAPC
AMGGVITDEVARTLDCKVVCGAAMNVLAHEAAADILHARGILYAPDFIANAGGAIHLVGR
EVLGWSEDKVHERARAIGDTLKEVFEIADKDGVTPDEAARELAERRMREASTTTATA
>Var_711
MGSIDSALNWDGEMTVTRFDAATGAHFVIRIHSTQLGPAAGGTRAWQYSSWADALTDAGR
LARAMTYQMAVAGLPMGGGKSVIALPAPRHSIDPSTWARILRAHAEMIDSLNGRYWTGPD
VNTNSADMDILADETEFVFGRSPERGGAGSSAFTTALGVFEAMKATVAHRGLGSLDGLTV
LVQGLGAVGGSLAKLLAEAGAQLLVADTDTERVALAVELGHTWVALDDVLSTPCDVFAPC
AMGGVITDEVARTLDCKVVCGAAMNVLAHEAAADILHARGILYAPDFVANAGGAIHMVGR
EVLGWSEDQVHERARAIGDTLKEVFEIADKDGVTPDEAARELAERRMREASTTTATA
>Var_712
MGSIDSALNWDGEMTVTRFDAATGAHFVIRIHSTQLGPAAGGTRAWQYSSWADALTDAGR
LAREMTYQMAVAGLPMGGGKSVIALPAPRHSIDPSTWARILSAHAEMIDSLNGRYWTGPD
VNTNSADMDILADETEFVFGRSPERGGAGSSALTTALGVFEAMKATVAHRGLGSLDGLTV
LVQGLGEVGGSLAKLLAEAGAQLLVADTDTERVALAVELGHTWVDLNDVLSTPCNVFAPC
AMGGVITDEVARTMDCKVVCGAAMNVLAHEAAADILHARGILYAPDFVANAGGAIHLVGR
EVLGWSEDQVYERARAIGDTLKEVFEIADKDGVTTDEAARELAERRMREASTTTATA
>Var_713
MGSIDSALNWDGEMTVTRFDAATGAHFVIRIHSTQLGPAAGGTRAWQYSSWADALTDAGR
LAREMTYQMAVAGLPMGGGKSVIALPAPRHSIDPSTWARILRAHAEMIDSLNGRYWTGQD
VNTNSADMDILADETEFVFGRSPERGGAGSSAFTTALGVFEAMKATVAHRGLGSLDGLTV
LVQGLGAVGGSLAKLLAEAGAQLLVADTNTERVALAVELGHTWVALDDVLSTPCDVFAPC
AMGGVITDEVARTLDCKVVCGAAMNVLAHEAAADILHARGILYAPDFVANAGGVIHLVGR
EVLGWSEDQVHERARAIGDTLKEVFEIADKDGVTPDEAARELAERRMREASTTTATA
>Var_714
MGSIDSALNWDGEMTVTRFDAATGAHFVIRIHSTQLGPAAGGTRAWQYSSWADALTDAGR
LAREMTYQMAVAGLPMGGGKSVIALPAPRHSIDPSTWARILSAHAEMIDSLNGRYWTGPD
VNTNSADMDILADETEFVFGRSPERGGAGSSAFTTALGVFEAMKATVAHRGLGSLDGLTV
LVQGLGAVGGSLAKLLAEAGAQLLVADTDTERVALAVELGHTWVALDDVLSTPCDVFAPC
AMGGVITDEVARTLDCKVVCGAAMNVLAHEAAADILHARGILYAPDFVANAGGAIHLVGR
EVLGWSGDQVHERARAIGDTLKVVFEIADKDGVTPDEAARELAERRMREASTTTATA
>Var_715
MGSIDSALNWDGEMTVTRFDAATGAHFVIRIHSTQLGPAAGGTRAWQYSSWADALTDAGR
LARAMTYQMAVAGLPMGGGKSVIALPAPRHSIDPSTWARILRAHAEMIDSLNGRYWTGPD
VNTNSADMDILADETEFVFGRSPERGGAGSSAFTTALGVFEAMKATVAHRGLGSLDGLTV
LVQGLGAVGGSLAKLLAEAGAQLLVADTDTERVALAVELGHTWVALDDVLSTPCDVFAPC
AMGGVITDEVARTLDCKVVCGAAMNVPAHEAAADILHARGILYTPDYVANAGGAIHLVGR
EVLGWSEDQVHERARAIGDTLKGVFEIADKDGVTPDEATRELAERRMREASTTTATA
>Var_716
MGSIDSALNWDGEMTVTRFDAATGAHFVIRIHSTQLGPAAGGTRAWQYSSWADALTDAGR
LTRAMTYQMAVAGLPMGGGKSVIALPAPRHSIDPSTWARILRAHAEMIDSLNGRYWTGPD
VNTNSADMDILADETEFVFGRSPERGGAGSSAFTTALGVFEAMKATVAHRGLGSLDGLTV
LVQGLGAVGGSLAKLLAEAGAQLLVADTDTERVALAVELGHTWVALDDVLSTPCDVFAPC
AMGGVITDEVARTLDCKVVCGAAMNVLAHEAAADILHARGILYAPDFVANAGGAIHLVGR
EVLGWSEDQVHERARAIGDTLKEVFEIADKDGVTPDEAARELAERRMREASTTTATA
>Var_717
MGSIDSALNWDGEMTVTRFDAATGAHFVIRIHSTQLGPAAGGTRAWQYSSWADALTDAGR
LARAMTYQMAVAGLPMGGGKSVIALPAPRHSIDPSTWARILRAHAEMIDSLNGRYWTGPD
VNTNSADMDILADETEFVFGRSPERGGAGSSAFTTALGVFEAMKATVAHRGLGSLDGLTV
LVQGLGAVGGSLAKLLAEAGAQLLVADTDTERVALAVELGHTCVALDDVLSTPCDVFAPC
AMGGVITDEVARTLDCKVVCGAAMNVLAHEAAADILHARGILYAPDFVANAGGAIHLVGR
EVLGWSEDQVHERARAIGDTLKEVFEIADKDGVTPDEAARELAERRMREASTTTATA
>Var_718
MGSIDSALNWDGEMTVTRFDAATGAHFVIRIHSTQLGPAAGGTRAWQYSSWADALTDAGR
LARAMTYQMAVAGLPMGGGKSVIALPAPRHSIDPSTWARILRAHAEMIDSLNGHYWTGPD
VNTNSADMDILADETEFVFGRSPERGGAGSSAFTTALGVFEAMKATVAHSGPGSLDGLTV
LVQGLGAVGGSLAKLLAEAGAQLLVADTDTERVALAVELGHTWVALDDVLSTPCDVFAPC
AMGGVITDEVARTLDCKVVCGAAMNVLAHEAAADILHARGILYAPDFVANAGGAIHLVGR
EVLGWSEDQVHERARAIGDTLKVVFEIADKDGVTPDEAARELAERRMREASTTTATA
>Var_719
MGSIDSALNWDGEMTVTRFDAATGAHFVIRIHSTQLGPAAGGTRAWQYSSWADALTDAGR
LARAMTYQMAVAGLPMGGGKSVIALPAPRHSIDPSTWARILRAHAEMIDSLNGHYWTGPD
VNTNSADMDILADETEFVFGRSPERGGAGSSAFTTALGVFEAMKATVAHSGPGSLDGLTV
LVQGLGAVGGSLAKLLAEAGAQLLVADTDTERVALAVELGHTWVALDDVLSTPCDVFAPC
AMGGVITDEVARTLDCKVVCGAAMNVLAHEAAADILHARGILYAPDFVANAGGAIHLVGR
EVLGWSEDQVHERARAIGDTLKEVFEIADKDGVTPDEAARELAERRMREASTTTATA
>Var_720
MGSIDSALNWDGEMTVTRFDAATGAHFVIRTHSTQLGPAAGGTRAWQYSSWADALTDAGR
LARAMTYQMAVAGLPMGGGKSVIALPAPRHSIDPSTWARILRAHAEMIDSLNGRYWTGPD
VNTNSADMDILADETEFVFGRSPERGGAGSSAFTTALGVFEAMKATVAHRGLGSLDGLTV
LVQGLGAVGGSLAKLLAEAGAQLLVADTDTERVALAVELGHTWVALDNVLSTPCDVFAPC
AMGGVITDEVARTLDCKVVCGAAMNVLAHEAAADILHARGILYAPDFVANAGGAIHLVGR
EVLGWSEDQVHERARAIGDTLKEVFEIADKDGVTPDEAARELAERRMREASTTTATA
>Var_721
MGSIDSALNWDGEMTVTRFDAATGAHFVIRIHNTQLGPAAGGTRAWQYSSWADALTDAGR
LARAMTCQMAVAGLPMGGGKSVIALPAPRHSIDPSTWARILRAHAEMIDSLNGRYWTGPD
VNTNSADMDILADETEFVFGRSPERGGAGSSAFTTALGVFEAMKATVAHRGLGSLDGLTV
LVQGLGAVGGSLAKLLAEAGAQLLVADTDTERVTLAVELGHTWVALDDVLSTPCDVFAPC
AMGGVITDEVARTLDCIVVCGAAMNVLAHEAAADILHARGILYAQDFVANAGGAIHLVGR
EVLGWSEDQVHERARAIGDTLKEVFEIADKDGVTPDEAARELAERRMREASTTTATA
>Var_722
MGSIDSALNWDGEMTVTRFDAATGAHFVIRIHSTQLGPAAGGTRAWQYSSWADALTDAGR
LAREMTYQMAVAGLPMGGGKSVIALPAPRHSIDPSTWARILSAHAEMIDSLNGRYWTGPD
VNTNSADMDILADETEFVFGRSPERGGAGSSAFTTALGVFEAMKATVAHRGLGSLDGLTV
LVQGLGAVGGSLAKLLAEAGAQLLVADTDTERVALAVELGHTWVALDDVLSTPCDVFAPC
AMGGVITDEVARTLDSKVVCGAAMNVLAHEAAADILHARGILYAPDFVANAGGAIHLVGR
EVLGWSEDQVHERVRAIGDTLKDVFEIADKDGVTPDEAARELAERRMREASTTTATA
>Var_723
MGSIDSALNWDGEMTVTRFDAATGAHFVIRIHSTQLGPAAGGTRAWQYSRWADALTDAGR
LARAMTYQMAVAGLPMGGGKSVIALPAPRHSIDPSTWARILRAHAEMIDSLNGRYWTGPD
VNTNSADMDILADETEFVFGRSPERGGAGSSAFTTALGVFEAMKATVAHRGLGSLDGLTV
LVQGLGAVGGSLAKLLAEAGAQLLVADTDTERVALAVELGHTWVALDDVLSTPCDVFAPC
EMGGVITDEVARTLDCKVVCGAAMNVLAHEAAADILHARGILYAPDFVANAGGEIHLVGR
EVLGWSEDQVHERARAIGDTLKEVFEIADKDGVTPDEAARELAERRMREASTTTATA
>Var_724
MGSIDSALNWDGEMTVTRFDAATGAHFVIRIHSTQLGPAAGGTRAWQYSSWADALTDAGR
LARAMTYQMAVAGLPMGGGKSVIALPAPRHSIDPSTWARILRAHAELIDSLNGRYWTGPD
VNTNSADMGVLADDTEFVFGRSPERGGAGSSAFTIALGVFEAMKATVAHRGLGSLDGLTV
LVQGLGAVGGSLAKLLAEAGAQLLVADTDTERVALAVELGHTWVALDDVLSTPCDVFAPC
AMGGVITDEVARTLDCKVVCGAAMNVLAHEAAADILHARGILYAPDFVANAGGAIHLVGR
EVLGWSEDQVHERARAIGDTLKEVFEIADKDGVTPDEAARELAERRMREASTTTATA
>Var_725
MGSIDSALNWDGEMTVTRFDAATGAHFVIRIHSTQLGPAAGGTRAWQYSSWADALTDAGR
LARAMTYQMAVAGLPMGGGKSVIALHAPRHSIDPSTWARILGAHAEMIDSLNGRYWTGPD
VNTNSADMDILADETEFVFGRSPERGGAGSSAFTTALGVFEAMKATVAHRGLGSLDGLTV
LVQGLGAVGGSLVKLLAEAGAQLLVADTDTERAALAVELGHTWVALDDVLSTPCDVFAPC
AMGGVITDEVARTLDCKVVCGAAMNVLAHEAAADILHARGILYAPDFVANAGGAIHLVGR
EVLGWSEDQVHERARAIGDTLKEVFEIADKDGVTPDEAARELAERRMREASTTTATA
>Var_726
MGSIDSALNWDGEMTVTRFDAATGAHFVIRIHSTQLGPAAGGTRAWQYSSWADALTDAGR
LARAMTYQMAVAGLPMGGGKSVIALPAPRHSIDPSTWARILRAHAEMIDSLNGRYWTGPD
VNTNSADMDILADETEFVFGRSPERGGAGSSAFTTALGVFEAMKATVAHRGLGSLDGLTV
LVQGLGAVGGSLAKLLAEAGAQLLVADTDTERVALAVELGHTWVALDDVLSTPCDVFAPC
AMGGVITDEVARTLDCKVVCGAAMNVLAHEAAADILHARGILYAPDFVANAGGAIHLVGR
EVLGWNEDQVHERARAIGDTLKEVFEIADKDGVTPDEAARELAERRMREASTTTATA
>Var_727
MGSIDSALNWDGEMTVTHFDAATGAHFVIRIHSTQLGPAAGGTRAWQYSSWADALTDAGR
LARAVTYQMAVAGLPMGAGKSVIALPAPRHSIVPSTWARILRAHAEMIDSLNGRYWTGPD
VNTNSADMDILADETEFVFGRSPERGGAGSSAFTTALGVFEAMKATVAHRGLGSLDGLTV
LVQGLGAVGGSLAKLLAEAGAQLLVADTDTERVALAVELGLTWVALDDVLSTPCDVFAPC
AMGGVITDEVARTLDCKVVCGAAMNVLAHEAAADILHARGILYAPDFVPNAGGAIHLVGR
EVLGWSEDQVHERARAIGDTLNEVFEIADKDGVTPDEAARELAERRMREASTTTATA
>Var_728
MGSIDSALNWDGEMTITRFDAATGAHFVIRIHSTQLGPAAGGTRAWQYSSWADALTDAGR
LARAMTYQMAVAGLPMGGGKSVIALPAPRHSIDPSTWARILRAHAEMIDSPNGRYWTGPD
VNTNSADMDILADETEFVFGRSPERGGAGSSAFTTALGVFEAMKATVAHRGLGSLDGLTV
LVQGLGAVGGSLAKLLAEAGAQLLVADTDTERVALAVELGHTWVALDDVLSTPCDVFAPC
AMGGVITDEVARTLDCKVVCGAAMNVLAHEAAADILHARGILYAPDFVANAGGAIHLVGR
EVLGWSEDQVHERARAIGDTLKEVFEIADKDGVTPDEAARELAERRMREASTTTATA
>Var_729
MGSIDSALNWDGEMTVTRFDAATGAHFVIRIHSTQLGPAAGGTRAWQYSSWADALTDAGR
LARAMTYQMAVAGLPMGGGKSVIALPAPRHSIDPSTWARILRAHAEMIDSLNGRYWTGPD
VNTNSADMDILADETEFVFGRSPERGGAGSSAFTTALGVFEAMKATVAHRGLGSLDGLTV
LVQGLGAVGGGLAKLLAEAGAQLLVADTDTERVALAVELGHTWVTLDDVLSTPCDVFAPC
AMGGVITDEVARTLDCKVVCGAAMNVLAHEAAADILHARGILYAPDYVANAGGAIHLVGR
EVLGWSEDQVHERARAIGDTLKEVFEIADKDGVTPDEAARELAERRMREASTTTATA
>Var_730
MGSIDSALNWDGEMTVTRFDAATGAHFVIRIHSTQLGPAAGGIRAWQYSSWADALTDAGR
LARAMTYQMAVAGLPMGGGKSVIALPAPRHSIDPSTWARILSAHAEMIDSLNGRYWTGPD
VNTNSADMDILADETEFVFGRSPERGGAGSSAFTTALGVFEAMKATVAHRGLGSLDGLTV
LVQGLGAVGGSLAKLLAEAGAQLLVADTDTELVALAVELGHTWVALDDVLSTPCDVFAPC
AMGGVITDEVARTLDCKVVCGAAMNVLAHEAAADILHARGILYAPDFVANAGGAIHLVGR
EVLGWSEDQVHERARAIGDTLKEVFEIADKDGVTPDEAARELAERRMREASTTTATA
>Var_731
MGSIDSALNWDGEMTVTRFDAATGVHFVFRIHSTQLGPAAGGTRAWQYSSWADALTDAGR
LARAMTYQMAVAGLPMGGGKSVIALPAPRHSIDQSTWARILRAHAEMIDSLNGRYWTGPD
VNTNSADMDILADETEFVLGRSPERGGAGSSAFTTALGVFEAMKATVAHRGLGSLDGLTV
LVQGLGAVGGSLAKLLAEAGAQLLVADTDTERVALAVELGHTWVALDDVLSTPCDVFAPY
AMGGVITDEVARTLDCKVVCGAAMNVLAHEAAADILHARGILYAPDFVANAGGAIHLVGR
EVLGWSEDQVHERARAIGDTQKEVFEIADKDGVTPDEAARELAERRMREASTTTATA
>Var_732
MGSIDSALNWDGEMTVTRFDAATGAHFVIRIHSTQLGPAAGGTRAWQYSSWADALTDAGR
LARAMTYQMAVAGLPMGGGKSVIALPAPRHSIDPSTWARILRAHAEMIDSLNGRYWTGPD
VNTNSADMDILADETEFVFGRSPERGGACSSAFTTALGVFEAMKATVAHRGLGSLDGLTV
LVQGLGAVGGSLAKLLAEAGAQLLVADTDTERVALAVELGHTWVALDDVLSTPCDVFAPC
AMGGVITDEVARTLDCKVVCGAAMNVLAHEAAADILHARGILYAPDFVANAGGAIHLVGR
EVLGWSEDQVHERARAIGDTLKEVFEIADKDGVTPDEAARELAERRMREASTTTATA
>Var_733
MGSIDSALNWDGEMTVTRFDAATGAHFVIRIHSTQLGPAAGGTRAWQYSSWADALTDAGR
LARAMTYQMAVAGLPMGGGKSVIALPAPRHSIDPSTWARILRAHAEMIDSLNGRYWTGQD
VNTNSADMDILADETEFVFGRSPERGGAGSSAFTTALGVFEAMKAIVAHRGLGSLDGLTV
LVQGLGAVGGSLAKLLAEAGAQLLVADTDTERVAQAVELGHTWVALDDVLSTPCDVFAPC
AMGGVITDEVARTLDCKVACGAAMNVLAHEAAADILHARGILYAPDFVANAGGAIHLVGR
EVLGWSEDQVHERARAIGDTLKEVFEIADKDGVTPDEAARELAERRMREASTTTATA
>Var_734
MGSIDSALNWDGEMTVTRFDAATGAHFVIRIHSTQLGPAAGGTRARQYSSWADALTDAGR
LARAMTYQMAVAGLPMGGGKSVIALPAPRHSIDPSTWARILRAHAEMIDSLNGRYWTGPD
VNTNSADMDILTDETEFVFGRSPERGGAGSSAFTTALGVFEAMKATVAHRGLCSLDGLTV
LVQGLGAVGGSLAKLLAEAGAQLLVADTDTERVALAVELGHTWVALDDVLSTPCDVFAPC
AMGGVIADEVARTLDCKVVCGAAMNVLAHEATADILHARGILYAPDFVANAGGAIHLVGR
EVLGWSEDQVHERARAIGDTLKEVFEIADKDGVTPDEAARELAERRMREASTTTATA
>Var_735
MGSIDSALNWDGEMTVTRFDAATGAHFVIRIHSTQLGPAAGGTRAWQYSSWADALTDAGR
LARAMTYQMAVAGLPMGGGKSVIALPAPRHSIDPSTWARILRAHAEMIDSLNGRYWTGPD
VNTNSADMDILADETEFVFGRSPEHGGAGSSAFTTALGVFEAMKATVAHRGLGSLDGLTV
LVQGLGAVGGSLAKLLAEAGAQLLVADTDTERVALAVELGHTWVALDDVLSTPCDVFAPC
AMGGVITDEVARTLDCKVVCGAATNVLAHEAAADILHARGILYAPDFVANAGGAIHLVGR
EVLGWSEDQVHERARAIGDTLKDVFEIADKDGVTPDEAARELAERRMREASTTTATA
>Var_736
MGSIDSALNWDGEMTVTRFDAATGAHFVIRIHSTQLGPAADGTRAWQYSSWADALTDAGR
LARAMTYQMAVAGLPMGGGKSVIALPAPRHSIDPSTWARILRAHAEMIDSLNGRYWTGPV
VNTNSADMDILADETEFVFGRSPERGGAGSSAFTTALGVFEAMKATVAHRGLGSLDGLTV
LVQGLGAVGGSLAKLLAEAGAQLLVADTDTERVALAVELGHTWVALDDVLSTPCDIFAPC
AMRGVITDEVARTLDCKVVCGAAMNVLAHEAAADILHARGILYAPDFVANAGGAIHLVGR
EVLGWSEDQVHERARAIGDTLKEVFEIADKDGVTPDEAARELAERRMREASTTTATA
>Var_737
MGSIDSALNWDGEMTVTRFDAATGAHFVIRIHSTQLGPAAGGTRAWQYSSWADALTDAGR
LARAMTYQMAVAGLPMGGGKSVIALPAPRHSIDPSTWARILRAHAEMIDSLNGRYWTGPD
VNTNSADMDILADETEFVFGRSPERGGAGSSAFTTALGVFEAMKATVAHRGLGSLDGLTV
LVQGLGAVGGSLAKLLAEAGAQLLVADTDTERVALAVELGHTWVALDDVLSTPCDVFAPC
AMGGVITDEVARTLDCKVVCGAAMNVLAHEAAADIVHARGILYAPDFVANAGGAIHLVGR
EVLGWSEDQVHERARAIGDTLKEVFENADKDGVTPDEAARELAERRMREASTTTATA
>Var_738
MGSIDSALNWDGEMTVTRFDAATGAHFVIRIHSTQLGPAAGGTRAWQYSSWADALTDAGR
LARAMTYQMAVAGLPMGGGKSVIALPAPRHSIDPSTWARILRAHAEMIDSLNGRYWTGPD
VNTNSADMDILTDETEFVFDRSPERGGAGSSAFTTALGVFEAMKATVAHRGLGSLDGLTV
LVQGLGAVGGSLAKLLAEAGAQLLVADTDTERVALAVELGHTWVALDDVLSTPCDVFAPC
AMGGVITDEVARTLDCKVVCGAAMNVLAHEAAADILHARGILYAPDFVANAGGAIHMVGR
EVLGWSEDQVHERARAIGDTLKEVFEIADKDGVTADEAARELAERRMREASTTTATA
>Var_739
MGSIDSALNWDGEMTVTRFDAATGAHFVIRIHSTQLGPAAGGTRAWQYSSWADALTDAGR
LARAMTYQMAVSGLPMGGGKSVIALPAPRHSIDPSTWARILRAHAEMIDSLNGRYWTGPD
VNTNSADMDILADETEFVFGRSPERGGAGSSAFTTALGVFEAMKATVAHRGLGSLDGLTV
LVQGLGAVGGSLAKLLAEAGAQLLVADTDTERVALAVELGHTWVALDDVLSTPCDVFAPC
AMGGVITDEVARTLDCKVVCGAAMNVLAHEAAADILHARGILYAPDFVANAGGAIHLVGR
EVLGWSEDQVHERARAIGDTLKVVFEIADKDGVTPDEAARELAERRMREASTTTATA
>Var_740
MGSIDSALNWDGEMTVTRFDAATGAHFVIRIHSTQLGPAAGGTRAWQYSSWADALTDAGR
LARAMTYQMAVAGLPMGGGKSVIALPAPRHSIDPSTWARILRAHAEMIDSLNGRYWTGQD
VNTNSADMDILADETEFVFGRSPERGGAGSSAFTTALGVFEAMKATVAHRGLGSLDGLTV
LVQGLGAVGGSLAKLLAEAGAQLLVADTDTERVALAVELGHTWVALDDVLSTPCDVFAPC
AMGGVITDEVARTLDCKVVCGAAMNVLAHEAAADILHARGILYAPDFVPNAGGAIHLVGR
EVLGWSEDQVHERARAIGDTLKEVFEIADKDGVTPDEAARELAERRMREASTTTATA
>Var_741
MGSIDSALNWDGEMTVTRFDAATGAHFVIRIHSTQLGPAAGGTRAWQYSSWADALTDAGR
LARAMTYQMAVAGLPMGGGKSVIALPAPRHSIDPSTWARILRAHAEMIDSLNGRYWTGPD
VNTNSADMDILTDETEFVFDRSPERGGAGSSAFTTALGVFEAMKATVAHRGLGSLDGLTV
LVQGLGAVGGSLAKLLAEAGAQLLVADTDTERVALAVELGHTWVALDDVLSTPCDVFAPC
AMGGVITDEVARTLDCKVVCGAAMNVLAHEAAADILHARGILYAPDFVANAGGAIHLVGR
EVLGWSEVQVHERARAIGDTLKEVFEIADKDGVTPDEAARELAERRMREASTTTATA
>Var_742
MGSIDSALNWDGEMTVTRFDAATGAHFVIRIHSTQLGPAAGGTRAWLYSSWADALTDAGR
LARAMTYQMAVAGLPMGGGKSVIALPAPRHSIDPSTWARILRAHAEMIDSLNGRYWTGPD
VNTNSADMDILADETEFVFGRSPERGGAGSSAFTTALGVFEAMKAIVAHRGLGSLDGLTV
LVQGLGAVGGSLAKLLAEAGAQLLVADTDTERVALAVELGHTWVALDDVLSTPCDVFAPC
AMGGVITDEVARTLDCKVVCGAAMNVLAHEAAADILHARGILYAPDFVANAGGAIHLVGR
EVLGWSEDQVHERARAIGDTLKEVFEIADKDGVTPDEAARELAERRMREASTTTATA
>Var_743
MGSIDSALNWDGEMTVTRFDAATGAHFVIRIHSTQLGPAAGGTRAWQYSSWADALTDAGR
LARAMTYQMAVAGLPMGGGKSVIALPAPRHSIDPSTWARILRAHAEMIDSLNGRYWTGPD
VNTNSADMDILADETEFVFGRSPERGGAGSSAFTTALGVFEAMKATVAHRGLGSLDGLTV
LVQGLGAVGGSLAKLLAEAGAQLLVADTDTERVALAVELGHTWVALDDVLSTPCDVFAPC
AMGGVITDEVARTLDCKVVCGAAMNVLAHEAAADILHARGILYAPDFVANAGGAIHLVGR
EVLGWSEDQVHERARAIGDTLKEVFEIAAKDGVTPDEAARELAERRMREASTTTATA
>Var_744
MGSIDSALNWDGEMTVTRFDAATGAHFVIRIHSTQLGPAACGTRAWQYSSWADALTDAGR
LARAMTYQMAVAGLPMGGGKSVIALPAPRHSIDPSTWARILRAHAEMIDSLNGRYWTGPD
VNTNSADMDILADETEFVLGRSPERCGAGSSAFTTALGVFEAMKATVAHRGLGSLDGLTV
LVQGLGAVGGSLAKLLAEAGAQLLVADTDTERVALAVELGHTWVALDDVLSTPCDVFATC
TMGGVITDEVARTLDCKVVCGAAMNVLAHEAAADILHARGILYAPDFVANAGGAIHLVGR
EVLGWSEDQVHERARAIGDTLKEVFEIADKDGVTPDEAARELAERRMREASTTTATA
>Var_745
MGSIDSALNWDGEMTVTRFDAATGAHFVIRIHSTQLGPAAGGTRAWQYSSWADALTDAGR
LAREMTYQMAVAGLPMGGGKSVIALPAPRHSIDPSTWARILSAHAEMIDSLNGRYWTGPD
VNTNSADMDILADETEFVFGRSPERGGAGSSAFTTALGVFEAMKATVAHRGLGSLDGLTV
LVQGLGAVGGSLAKLLAEAGAQLLVADTDTERVALAVELGHTWVALDDVLSTPCDVFAPC
AMGGVITDEVARTLDCKVVCGAAMNVLAHEAAADILHARGILYAPDFVANAGGAIHLVGR
EVLGWSEDQVHERARAIGDTLKVVFEITDKDGVTPDEAARELAERRMREASTTTATA
>Var_746
MGSIDSALNWDGEMTVTRFDAATGAHFVIRIHSTQLGPAAGGTRAWQYSSWADALTDAGR
LAREMTYQMAVAGLPMGGGKSVIALPAPRHSIDPSTWARILSAHAEMIDSLNGRYWTGPD
VNTNSADMDILADETEFVFGRSPERGGAGSSAFTTALGVFEAMKATVAHRGLGSLDGLTV
LVQGLGAVGGSLAKLLAEAGAQLVVADTDTERVALAVELGHTWVALDDVLSTPCDVFAPC
AMGGVITDEVARTLDCKVVCGAAMNVLAHEAAADILHARGILYAPDFVANAGGAIHLVGR
EVLGWSEDQVHERARAIGDTLKEVFEIADKDGVTPDEAARELAERRMREASTTTATA
>Var_747
MGSIDSALNWDGEMTVTRFDAATGAHLVIRIHSTQLGPAAGGTRAWQYSSWADALTDAGR
LARATTYQMAVAGLPMGGGKSVIALPAPRHSIDPSTWARILRAHAEMIDSLNGRYWTGPD
VNTNSADMDILADETEFVFGRSPERGGAGSSAFTTALGVFEAMKATVAHRGLGSLDGLTV
LVQGLGAVGGSLAKLLAEAGAQLLVADTDTERVALAVELGHTWVALDDVLSTPCDVFAPC
AMGGVITDEVARTLDCKVVCGAAMNVLAHEAAADILHARGILYAPDFVANAGGAIHLVGR
EVLGWSEDQVHERARAIGDTLKEVFEIADKDGVTPDEAARELAERRMREASTTTATA
>Var_748
MGSIDSALNWDGEMTVTRFDAATGAHFVIRIHSTQLGPAAGGTRAWQYSSWADALTDAGR
LARAMTYQMAVAGLPMGGGKSVIALPAPRHSIDLSTWARILRAHAEMIDSLNGRYWTGPD
VNTNSADMDILADETEFVFGRSPERGGAGSSAFTTALGVFEAMKATVAHRGLGSLDGLTV
LVQGLGAVGGSLAKLLAEAGAQLLVADTDTERVALAVELGHTWVALDDVLSTPCDVFAPC
AMGGVITDEVARTLDCKVVCGAAMNVLAHEAAADILHARGILYAPDFVANAGGAIHLVGR
EVLGWSEDQVHERARAIGDTLKEVFEIADKDGVTPDEAARELAERRMREASTTTATA
>Var_749
MGSIDSALNWDGEMTVTRFDAATGAHFIFRIHSTLLGPAAGGTRAWQYSSWADALTDAGR
LARAMTYQMAVAGLPMGGGKSVIALPAPRHSIDPSTWARILRAHAEMIDSLNGRYWTGPD
VNTNSADMDILADETEFVFGRSPERGGAGSSAFTTALGVVEAMKATVAHRGLGSLDGLTV
LVQGLGAVGGSLAKLLAEAGAQLLVADTDTERVALAVELGHTWVALDDVLSTPCDVFAPC
AMGGVITDEVARTLDCKVVCGAAMNVLAHEAAADILHARGILYAPDFVANAGGAIHLVGR
EVLGWSEDQVHERARAIGDTLKEVFEIADKDGVTPDEAARELAERRMREASTTTATA
>Var_750
MGSIDSALNWDGEMTVTRFDAATGAHFVIRIHSIQLGPAAGGTRAWQYSSRADALTDAGR
LARAMTCQMAVAGLPMGGGKSVIALPAPRHSIDPSTWARILRAHAEMIDSLNGRYWTGPD
VNTNSADMDILADETEFVFGRSPERGGAGSSAFTTALGVFEAMKATVAHRGLGSLDGLTV
LVQGLGAVGGSLAKLLAEAGAQLLVADTDTERVALAVELGHTWVALDDVLSTPCDVFAPC
AMGGVITDEVARTLDCKVVCGAAMNVLAHEAAADILHARGILYAPDFVANAGGAIHLVGR
EVLGWSEDQVHERARAIGDTLKEVFEIADKDGVTPDEAARELAERRMREASTTTATA
>Var_751
MGSIDSALNWDGEMTVTRFDAATGAHFVIRIHSTQLGPAAGGTRAWQYSSWADALADAGR
LARAMTYQMAVAGLLMGGGKSVIALPAPRHSIDPSTWARILRAHAEMIDSLNGRYWTGPD
VNTNSADMDILADETEFVFGRSPERGGAGSSAFTTALGVFEAMKATVAHRGLGSLDGLTV
LVQGLGAVGGSLAKLLAEAGAQLLVADTDTERIALAVELGHTWVALDDVLSTPCDVFAPC
AMGGVITDEVARTLDCKVVCGAAMNVLAHEAAADILHARGILYAPDFVANAGGAIHMVGR
EVLGWSEDQVHERARAIGDTPKEVFEIADKDGVTPDEAARELAERRMREASTTTATA
>Var_752
MGSIDSALNWDGEMTVTRFDAATGAHFVIRIHSTQLGPAAGGTRAWQYSSWADALTDAGR
LARAMTYQMAVAGLPMGGGKSVIALPAPRHSIDPSTWARILRAHAEMIDSLNGRYWTGPD
VNTNSADMDILADETEFVFGRSPERGGAGSSAFTTALGVFEAMKATVAHRGLGSLDGLTV
LVQGLGAVGGSLAKLLAEAGAQLLVADTDTERVALAVELGHTWVALDDVLSTPCDVFAPC
AMGVVITDEVARTLDCKVVCGAAMNVLAHEAAADILHARGILYAPDFVANAGGAIHPVGR
EVLGWSEDRVHERARAIGDTLKEVFEIADKDGVTPDEAARELAERRMREASTTTATA
>Var_753
MGSIDSALNWDGEMTVTRFDAATGAHFVIRIHSTQLGPAAGGTRAWQYSSWADALTDAGR
LARAMTYQMAVAGLPMGGGKSVIALPAPRHSIDPSTWARILRAHAEMIDILNGRYWTGPD
VNTNSADMDILADETEFVFGRSPERGGAGSSAFTTALGVFEAMKATVAHRGLGSLDGLTV
LVQGLGAVGGSLAKLLAEAGALLLVADTDTERVALAVELGHTWVALDDVLSTPCDVFAPC
AMGGVITDEVAHTLDCKVVCGAAMNVLAREAAADILHARGILYAPDFVANAGGAIHLVGR
EVLGWSEDQVHERARAFGDTLKEVFEIADKDGVTPDEAARELAERRMREASTTTATA
>Var_754
MGSIDSALNWDGEMTITRFDAATGAHFVIRIHSTQLGPAAGGTRAWQYSSWADALTDAGR
LARAMTYQMAVAGLPMGGGKSVIALPAPRHSIDPSTWARILRAHAEMIDSLNGRYWTGPD
VNTNSADMDILADETEFVFGRSPERGGAGSSAFTTALGVFEAMKATVAHRGLDSLDGLTV
LVQGLGAVGGSLAKLLAEAGAQLLVADTDTERVTLAVELGHTWVALDDVLSTPCDVFAPC
TMGGVITDEVARTLDCKVVCGAAMNVLAHEAAADILHARGILYAPDFVANAGGAIHLVGR
EVLGWSEDQVHERARAIGDTLKEVFEIADKDGVTPDEAARELAERRMREASTTTATA
>Var_755
MGSIDSALNWDGEMTVTRFDAATGAHFVIRIHSTQLGPAAGGTRAWQYSSWADALTDAGR
LARAMTYQMAVAGLPMGGGKSVIALPAPRHSIDPSTWARILRAHAEMIDSLNGRYWTSPD
VNTNSADMDILADETEFVFGRSPERGGAGSSAFTTALGVFEAMKATVAHRGLGSLDGLTV
LVQGLGAVGGSLAKLLAEAGAQLLVADTDTERVALAVELGHTGVALDDVLSTPCDVFAPC
AMGGVITDEVARTLDCKVVCGAAMNVLAHEAAADILHARGILYAPDFVANAGGAIHLVGR
EVLGWSEDQVHERARAIGDTLKEVFEIADKDGVTPDEAARELAERRMREASTTTATA
>Var_756
MGSIDSALNWDGEMTVTRFDAATGAHFVIRIHSTQLGPAAGGTRAWQYSSWADALTDAGR
LARAMTYQMAVAGLPMGGGKSVIALPAPRHSIDPSTWARILRAHAEMIDSLNGRYWAGPD
VNTNSADMDILADKTEFVFGRSPERGGAGSSAFTTALGVFEAMKATVAHRGLGSLDGLTV
LVQGLGAVGGSLAKLLAEAGAQLLVADTDTERVALAVELGHTWVALDDVLNTPCDVFAPC
AMGGVITDEVARTLDCKVVCGAAMNVLAHEVAADILHASGILYAPDFVANAGGAIHLVSR
EVLGWSEDQVHERARAIGDTLKEVFEIADKDGVTPDEAARELAERRMREASTTTATA
>Var_757
MGSIDSALNWDGEMTVTRFDAATGAHFVIRIHNTQLGPAAGGTRAWQYSSWADALTDAGR
LARAMTYQMAVAGLPMGGGKSVIALPAPRHSIDPSTWARILRAHAEMIDSLNGRYWTGPD
VNTNSADMDILAEETEFVFGRSPERGGAGSSAFTTALGVFEAMKATVAHRGLGSLDGLTV
LVQGLGAVGGSLAKLLAEAGAQLLVADTDTERVALAVELGHTWVALDDVLSTPCDVFAPC
AMGGVITDEVARTLDCKVVCGAAMNVLAHEAAADILHARGILYAPDFVANAGGAIHLVGR
EVLGWSEDQVHERACAIGDTLKEVFEIADKDGVTPDEAARELAERRMREASTTTATA
>Var_758
MGSIDSALNWDGEMTVTRFDAATGAHCVIRIHSTQLGPAACGTRAWQYSSWADALTDAGR
LARAMTYQMAVAGLPMGGGKSVIALPAPRHSIDPSTWARILRAHAEMIDSLNGRYWTGPN
VNTNSADMGILADETEFMFGRSPERGGAGSSAFTTAPGAFEAMKATVAHRGLGSLDGLTV
LVQGLGAVGGSLAKLLAEAGAQLLVADTDTERVALAVELGHTWVALDDVLSTPCDVFAPC
AMGGVITDEVARTLDCKVVCGAAMNVLAHEAAADILHARGILYAPDFVANAGGAIHLVGR
EVLGWSEDQVHERARAIGDTLKEVFEVADKDGVTPDEDARELAERRMREASTTTATA
>Var_759
MGSIDSALNWDGEMTVTRFDAATGAHFVIRIHSTQLGPAAGGTRAWQYSSWADALTDAGR
LARAMTYQMAVAGLPMGGGKSVIALPAPRHSIDPSTWARILRAHAEMIDSLNGRYWTGPD
VNTNSADMDILADETEFVFGRSPERGGAGSSAFTTALGVFEAMKATVAHRGLGSLDGLTV
LVQGLGAVGGSLAKLLAEAGAQLLVADTDTERVALAVELGHTWVALDDVLSTPCDVFAPC
AMGGVITDEVARTLDCKVVCGAAMNVLAHEAAADILHARGILYAPDFVANAGGAIHLVGR
EVLGWSEDQVHERARAIGDTLKEVFEIADKNGVTPDEAARELAERRMREASTTTATA
>Var_760
MGSIDSALNWDGEMTVTRFDAATGAHFVIRIHSTQLGPAAGGTRAWQYSSWADALTDAGR
LARAMTYQMAVAGLPMGGGKSVIALPAPRHSIDPSTWACILRAHAEMIDSLNGRYWTGPD
VNTNSADMDILADDTEFVFGRSPERGGAGSSAFTTALGLFEAMKATVAHRGLGSLDGLTV
LVQGPGAVGGSLAKLLAEAGAQLLVADTDTERVALAVELGHTWVALDDVLSTPCDVFAPC
AMGGVITDEVARTLDCKVVCGTAMNVLAHEAAADILHAHGILYAPDFVANAGGAIHLVGR
EVLGWSEDQVHERARAIGDTLKEVFEIADKDGVTPDEAARELAERRMREASTTTATA
>Var_761
MGSIDSALNWDGEMTVTRFDAATGAHFVIRSHSTQLGPAAGGTRAWQYSSWADALTDAGR
LARAMTYQMAVAGLPMGGGKSVIALPAPRHSIDPSTWARILRAHAEVIDSLNGRYWTGPD
VNTNSADMDILADETEFVFGRSPERGGAGSSAFTTALGVFEAMKATVAHRGLGSLDGLTV
LVQGLGAVGGSLAKLLAEAGAQLLVADTDTERVALAVELGHTWVALDDVLSTPCDVFAPC
AMGGVITDEVARTLDCKVVCGAAMNVLAHEAAADILHARGILYAPDFVANAGGAIHLVGR
EVLGWSEDQVHERARAIGDTLKEVFEIADKDGVTPDEAARELAERRMREASTTTATA
>Var_762
MGSIDSALNWDGEMTVTRFDAATGAHFVIRIHSTQLGPAAGGTRAWQYSSWADALTDAGR
LARAMTYQMAVAGLPMGGGKSVIALPAPRHSIDPSTWARILRIHAEMIDSLNGRYWTGPD
VNTNSADMDILADETEFVFGRSPERGGAGSSAFTTALGVFEAMKATVAHRGLGSLDGLTV
LVQGLGAVGGSLAKLLAEAGAQLLVADTDTERVALAVELGHTWVALDDVLSTPCDVFAPC
AMGGVITDEVARTLDCKVVCGAAMNVLAHEAAADILHARGILYAPDFVANAGGAIHLVGR
EVLGWSEDQVHERARAIGDTLKEVFEIADKDGVTPDEAARELAERRMREASTTTATA
>Var_763
MGSIDSALNWDGEMTVTRFDAATGAHFVIRIHSTQLGPAAGGTRAWQYSSWADALTDAGR
LARAMTYQMAVAGLPMGGGKGVIALPAPRHSIEPSTWARILRAHAEMIDSLNGRYWTGPD
VNTNSADMDILADETEFVFGRSPERGGAGSSAFTTALGVFEAMKAIVAHSGLGSLDGLTV
LVQGLGAVGGSLAKLLAEAGAQLLVADTDTERVALAVELGHTWVALDDVLSTPCDVFAPC
AMGGVITDEVARTLDCKVVCGAAMNVLAHEAAADILHARGILYAPDFVANAGGAIHLVGR
EVLGWSEDLVHERARAIGDTLKEVFEIADKDGVTPDEAARELAERRMREASTTTATA
>Var_764
MGSIDSALNWDGEMTVTRFDAATGAHIVIRIHSTQLGPAAGGTRARQYSSWADALTDAGR
LARAMTYQMAVAGLPMGGGKSVIALPAPRHSIDPSTWARILRAHAEMIDSLNGRYWTGPD
VNTNSADMDILADETEFVFGRSPERGGAGSSAFTTALGVFEAMKATVAHRDLGSLDGLTV
LVQGLGAVGGSLAKQLAEAGAQLLVADTDTERVALSVELGHTWVALDDVLSTTCDVFAPC
AMGGAITDEVARTLDCKVVCGAAMNVLAHEAAADILHARGILYAPDFVANAGGAIHLVGR
EVLGWSEDQVHERARAIGDTLKEVFEIADKDGVTPDEAARELAERRMREASTTTATA
>Var_765
MGSIDSALNWDGEMTVTRFDAATGAHFVIRIHSTQLGPAAGGTRAWQYSSWADALTDAGR
LARAMTCQMAVAGLPMGGGKSVIALPAPRHSIDPSTWARILRAHAEMIDSLNGRYWTGPD
VNTNSADMDILADETEFVFGRSPERGGAGSSAFTTALGVFEAMKATVAHRGLGSLDGLTV
LVQGLGAVGGSLAKLLAEAGAQLLVADTDTERVALAVELGHTWVALDDVLSTPCDVFAPC
AMGGVITDEVARTLDCKVVCGAAMNVLAHEAAADILHARGILYAPDFVANAGGAIHLVGR
EVLGWSEDQVHERARAIGDTLKEVFEIADKDGVTPDEAARELAERRMREASTTTATA
>Var_766
MGSIDSALNWDGEMTVTRFDAATGAHFVIRIHSTQLGPAAGGTRAWQYSSWADALTDAGR
LARAMTCQMAVAGLPMGGGKSVIALPAPRHSIDPSTWARILRAHAEMIDSLNGRYWTGPD
VNTNSADMDILADETEFVFGRSPERGGAGSSAFTTALGVFEAMKATVAHRGLGSLDGLTV
LVQGLGAVGGSLAKLLAEAGAQLLVADTDTERVALAVELGHTWVALDDVLSTPCDVFAPC
AMGGVITDEVARTLDCKVVCGAAMNVLAHEAAADILHARGILYAPDFVANAGGAIHLVGR
EVLGWSEDQVHERARAIGDTLKVVFEIADKDGVTPDEAARELAERRMREASTTTATA
>Var_767
MGSIDSALNWDGEMTVTRFDAATGAHFVIRIHSTQLGPAAGGTRAWQYSSWADALTDAGR
LARAMTYQMAVAGLPMGGGKSVIALPAPRHSIDPSTWARILRAHAEMIDSLNGRYWTGPD
VNTNSADMDILADETEFVFGRSPERGGAGSSAFTTALGVFEAMKATVAHRGLGSLDGLTV
LVQGLGAVGGSLAKLLAEAGAQLLVADTDTERVALAVELGHTWVALDNVLSTPCDVFAPC
AMGGVITDEVARTLDCKVVCGAAMNVLAHEAAADILHARGILYAPDFVANAGGAIHLVGR
EVLGWSEDQVHERARAIGDTLKEVFEIADKDGVTPDEAARELAERRMREASTTTATA
>Var_768
MGSIDSALNWDGEMTVIRFDAATGAHFVIRIHSTQLGPAAGGTRAWQYSSWADALTDAGR
LARAMTYQMAVAGLPMGGGKSVIALPAPRHSIDPSTWARILRAHAEMIDSLNGRYWTGPD
VNTNSADMDILADETEFVFGRSPERGGAGSSAFTTALGVFEAMKATVAHRGLGSLDGLTV
LVQGLGAVGGSLAKLLAEAGAQLVVADTDTERVALAVELGHTWVALDDVLSTPCDVFAPC
AMGGVITDEVARTLDCKVVCGAAMNVLAHEAAADILHARGILYAPDFVANAGGAIHLVGR
EVLGWSEDQVHERARVIGDTLKEVFEIADKDGVTPDEAARELAERRMREASTTTATA
>Var_769
MGSIDSALNWDGEMTVTRFDAATGAHFVIRIHSTQLGPAAGGTRAWQYSSWADALTDAGR
LARAMTYQMAVAGLPMGGGKSVIALPAPRHSIDPSTWARILRAHAEMIDSLNGRYWTGPD
VNTNSADMDILADETEFVFGRSPDRGGAGSSAFTTALGVFEAMKATVAHPGLGSLDGLTI
LVQGLGAVGGSLAKLLAEAGALLLVADTDTERVALAVELGHTWVALDDVLSTPCDVFEPC
AMGGVITDEVARTLDCKVVCGAAMNVLAHEAAADILHARGILYAPDFLANAGGAIHLVGR
EVLGWSEDQVHERARAIGDTLKEVFEIADKDGVTPDEAARELAERRMREASTTTATA
>Var_770
MGSIDSALNWDGEMTVTRFDAATGAHFVIRIHSTQLGPAAGGTRAWQYSSWADALTDAGR
LARAMTYQMAVAGLPMGGGKSVIALPAPCHSIDPSTWARILRAHAEMIDSLNGRYWTGPD
VNTNSADMDILADETEFVYGRSPERGGAGSSAFTTALGVFEAMKATVAHRGLGSLDGLTV
LDQGLGAVGGSLAKLLAEAGAQLLVADTDTERVALAVELGHTWVALDDVLSTPCDVFAPC
AMGGVVTDEVARTLDCKVVCGAAMNVLAHEAAADILHARGILYAPDFVPNAGGAIHLVGR
EVLGWSEDQVHERARAIGDTLNEVFEIADKDGVTPDEAARELAERRMREASTTTATA
>Var_771
MGSIDSALNWDGEMTVTRFDAATGAHFVIRIHSTQLGPAAGGTRAWLYSSWADALTDAGR
LARAMTYQMAVAGLPMGGGKSVIALPAPRHSIDPSTWARILRAHAEMIDSLNGRYWTGQD
VNTNSADMDILADETEFVFGRSPERGGAGSSAFTTALGVFEAMKATVAHRGLGSLDGLTV
LVQGLGAVGGSLAKLLAEAGAQLLVADTDTERVALAVELGHTWVALDDVLSTPCDVFAPC
AMGGVITDEVARTLDCKVVCGAAMNVLAHEAAADILHARGILYAPDFVANAGGAIHLVGR
EVLGWSEDQVHERARAIGDTLKEVFEIADKDGVTPDEAARELAERRMREASTTTATA
>Var_772
MGSIDSALNWDGEMTVTRFDAVTGAHFVIRIHSTQLGPAAGGTRAWQYNSWADALTDAGR
LARAMTYQMAVAGLPMGGGESVIVLPAPRHSIDPSTWARILRAHAEMIDSLNGRYWTGPD
VNTNSADMDILADETEFVFGRSPERGGAGSSAFTTALGVFEAMKATVAHRGLGSLDGLTV
LVQGLGAVGGSLAKLLAEAGAQLLVADTDTERVALAVELGHTWVALDDVLSTPCDVFAPC
AMGGVITDEVARTLDCKVVCGATMNVLAHEAAADILHARGILYAPDFVANAGGAIHLVGR
EVLGWSEDQVHERARAIGDILKEVFEIADKDGVTPDEAARELAERRMREASTTTATA
>Var_773
MGSIDSALNWDGEMTVTRFDAATGAHFVIRIHSTQLGPAAGGTRAWQYSSWADALTDAGR
LAREMTYQMAVAGLSMGGGKSVIALPAPRHSIDPSTWARILSAHAEMIDSLNGRYWTGPD
VNTNSADMDILADETEFVFGRSPERGGAGSSAFTTALGVFEAMKATVAHRGLGSLDGLTV
LVQGLGAVGGSLAKLLAEAGAQLLVADTDTERVALAVELGHTWVALDDVLSTPCDVFAPC
AMGGVITDEVARTLDCKVVCGAAMNVLAHEAAADILHARGILYAPDFVANAGGAIHLVGR
EVLGWSEDQVHERARAIGDTLKVVFEIADKDGVTPDEAARELAERRMREASTTTATA
>Var_774
MGSIDSALNWDGEMTVTRIDAATGAHFVIRIHSTQLGPAAGGTRAWQYSSWADALTDAGR
QARAMTYQMAVAGLPMGGGKSVIALPAPRHSIDPSTWARILRAHAEMIDSLNGRYWTGPD
VNTNSADMDILADETEFVFGRSPERGGAGSSAFTTALGVFEAMKATVAHRGLGSLDGLTV
LVQGLGAVGGSLAKLLAEAGAQLLVADTDTERVALAVELGHTWVALDDVLSTPCDVFAPC
AMGGVITDEVARTLDCKVVCGAAMNVLAHEAAADILHARGILYAPDFVANAGGAIHLVGR
EVLGWSEDQVHERARAIGDTLKEVFEIADKDGVTPDEAARELAERRMREASTTTATA
>Var_775
MGSIDSALNWDGEMTVTRFDAATGAHFVIRIHSTQLSPAAGGTRAWQYNSWADALTDAGR
LARAMTYQMAVAGLPMGGGKSVIALPAPRHSIDPSTWARILRAHAEMIDSLNGRYWTGPD
VNTNSADMDILADETEFVFGRSPERGGAGSSAFTTALGVFEAMKATVAHRGLGSLDGLTV
LVQGLGAVGGSLAKLLAEAGAQLLVADTDTERVALAVELGHTWVALDDVLSTPCDVFAPC
AMGGVITDEVARTLDCKVVCGAAMNVLAHEAAADILHARGILYAPDFVANAGGAIHLVGR
EVLGWSEDQVHERARAIGDTLKVVFEIADKDGVTPDEAARELAERRMREASTTTATA
>Var_776
MGSIDSALNWDGEMTVTRFDAATGAHFVISIHSTQLGPTAGGTRAWQYSSWADALTDAGR
LARAMTYQMAVAGLPMGGGKSVIALPAPRHSIVPSTWARILHAHAEMIDNLNGRYWTGPD
VNTNSADMDILADETEFVFGRSPERGGVGSSAFTTAMGVFEAMKATVAHRGLGSLDGLTV
LVQGLGAVGGSLAKLLAEAGTQLLVADTDTERVALAVELGHTWVALDDVLSTPCDVFAPC
AMGGVITDEVARTLDCKVVCGAAMNVLAHEAAADILHARGILYAPDFVANAGGAIHLVGR
EVLGWSEVQVHERARAIGDTLKEVFEIADKDGVTPDEAARELAERRMREASTTTATA
>Var_777
MGSIDSALNWDGEMTVTRFDAATGAHFVIRIHSTQLGPAAGGTRAWQYSSWADALTDAGH
LARAMTYQMAVAGLPMGGGKSVIALPAPRHSIDPSTWARILRAHAEMIDSLNGRYWTGPD
VNTNSADMDILADETEFVFGRSPERGGAGSSAFTTALGVFEAMKATVAHRGLGSLDGLTV
LVQGLGAVGGSLAKLLAEAGAQLLVADTDTERVALAVELGHTWVALDDVLSTPCDVFAPC
AMGGVITDEVARTLDCKVVCGAAMNVLAHEAAADILHARDILYAPDFVANAGGAIHLVGR
EVLGWSEDQVHECARAIGDTLKEVFEIADKDGVTPDEAARELAERRMREASTTTATA
>Var_778
MGSIDSALNWDGEMTVTRFDAATGAHFVIRIHSTQLGPAAGGTRAWQYSSWADALTDAGR
LAREMTYQMAVAGLPMGGGKSVIALPAPRHSIDPSTWARILSAHAEMIDSLNGRYWTGPD
VNTNSADMDILADETEFVFGRSPERGGAGSSAFTTALGVFEAMKATVAHRGLGSLDGLTV
LVQGLGAVGGSLAKLLAEAGAQLLVADTDTERVALAVELGHTWVALDDVLSTPCDVFAPC
AMGGVITDEVARTLDCKVVCGAAMNVLAHEAAADILHARGILYAPDFVANAGGAIHLVGR
EVLGWSEYQVHERARAIGDTLKVVFEIADKDGVTPDEAARELAERRMREASTTTATA
>Var_779
MGSIDSALNWDGEMTVTRFDAATGAHFVIRIHSTQLGPAAGGTRAWQYSSWADALTDAGR
LARAMTYQMAVAGLPMGGGKSVIALPAPRHSIDPSTWARILRAHAELIDSLNGRYWTGPD
VNTNSADMGVLADDTEFVFGRSPERGGAGSSAFTIALGVFEAMKATVAHRGLGSLDGLTV
LVQGLGAVGGSLAKLLAEAGAQLLVAYTDTERVALAVELGHTWVALDDVLSTPCDVFAPC
AMGGVITDEVARTLDCKVVCGAAMNVLAHEAAADILHARGILYAPDFVPNAGGAIHLVGR
EVLGWSEDQVHERARAIGDTLNEVFEIADKDGVTPDEAARELAERRMREASTTTATA
>Var_780
MGSIDSALNWDGEMTVTRFDAATGAHFVIRIHSTQLGPAAGGTRAWQYSSWADALTDAGR
LAHAMTYQMAVAGLPMGGGKSVIALPAPRHSIDPSTWARILRAHAEMIDSLNGRYWTGPD
VNTNSADMDILADETEFVFGRSPERGGAGSSAFTTALGVFEAMKATVAHRGLGRLDGLTV
LVQGLGAVGGSLAKLLAEAGAQLLVADTDTERVALAVELGHTWVALDDVLSTPCDVFAPC
AMGGVITDEVARTLDCKVVCGAAMNVLAHEAAADILHARGILYAPDFVANAGGAIHLVGR
EVLGWSEDQVHERARAIGDTLKEVFEIADKDGVTPDEAARELAERRMREASTTTATA
>Var_781
MGSIDSALNWDGEMTVTRFDAATGAHFVIRIHSTQLGPAAGGTRAWQYSSWADALTDAGR
LAREMTYQMAVAGLPMGGGKSVIALPAPRHSIDPSTWARILSAHAEMIDSLNGRYWTGPD
VNTNSADMDILADETEFVFGRSPERGGAGSSAFTTALGVFEAMKATVAHRGLGSLDGLTV
LVQGLGAVGGSLAKLLAEAGAQLLVADTDTERVALAVELGHTWVALDDVLSTPCDVFAPC
AMGGVITDEVARTLDCKVVCGAAMNVLAHEAAADILHARGILYAPDFVPNAGGAIHLVGR
EVLGWSEDQVHERARAIGDTLNEVFEIADKDGVTPDEAARELAERRMREASTTTATA
>Var_782
MGSIDSALNWDGEMTVTRFDAATGAHLVIRIHSTQLGPAAGGTRAWQYSSWADALTDAGR
LAREMTYQMAVAGLPMGGGKSVIALPAPRHSIDPSTWARILSAHAEMIDSLNGRYWTGPD
VNTNSADMDILADETEFVFGRSPERGGAGSSAFTTALGVFEAMKATVAHRGLGSLDGLTV
LVQGLGAVGGSLAKLLAEAGAQLLVADTDTERVALAVELGHTWVALDDVLSTPCDVFAPC
AMGGVITDEVARTLDCKVVCGAAMNVLAHEAAADILHARGILYAPDFVANAGGAIHLVGR
EVLGWSEDQVHERARAIGDTLKVVFEIADKDGVTPDEAARELAERRMREASTTTATA
>Var_783
MGSIDSALNWDGEMTVTRFDAATGAHFIFRIHSTLLGPAAGGTRAWQYSSWADALTDAGR
LARAMTYQMAVAGLPMGGGKSVIALPAPRHSIDPSTWARILRAHAEMIDSLNGRYWTGPD
VNTNSADMDILADETEFVFGRSPERGGAGSSAFTTALGVFEAMKATVAHRGLGSLDGLTV
LVQGLGAVGGSLAKLLAEAGAQLLVADTDTERVALAVELGHTWVALDDVLSTPCDVFAPC
AMGGVITDEVARTLDCKVVCGAAMNVLAHEAAVDILHARGILYAPDFVANAGGAIHLVGR
EVLGWSEDQVHERARAIGDSLKEVFEIADKDGVTPDEAARELAERRMREASTTTATA
>Var_784
MGSIDSALNWDGEMTVTRFDAATGAHFVIRIHSTQLGPAAGGTRAWQYSSWADALTDAGR
LARAMTYQMAVAGLPMGGGKSVIALPAPRHSIDPSTWARILRAHAEMIDSLNGRYWTGPD
VNTNSADMDILADETEFVFGRSPERGGAGSSAFTTALGVFEAMKATVAHRGLGSLDGLTV
LVQGLGAVGGSLAKLLAEAGAQLLVADTDTERVALAVELGHTWVALDDVLSTPCDVFAPC
EMGGVITDEVARTLDCKVVCGAAMNVLAHEAAADILHARGILYAPDFVANAGGAIHLVGR
EVLGWSEDQVHERARAIGDTLKEVFEIADKDGVTPDEAARELAERRMREASTTTATA
>Var_785
MGSIDSALNWDGEMTVTRFDAATGAHFVIRIHSTQLGPAAGGTRAWQYSSWADALTDAGR
LARAMTYQMAVAGLPMGGGKSVIALPAPRHSIDPSTWARILRAHAEMIDSLNGRYWTGPD
VNTNSADMDILADETEFVFGRSPERGGAGSSAFTTALGVFEAMKATVVHRGLGSLDGMTV
LVQGLGAVGGSLAKLLAEAGAQLLVADTDTERVALAVELGHTWVALDDVLSTPCDVFAPC
AMGGVITDEVERTLDCKVVCGAAMNVLAHEAAADILHARGILYAPDFVANAGGAIHLVGR
EVLGWSEDQVHERARAIGDTLKEVFEIADKDGVTPDEAARELAERRMREASTTTATA
>Var_786
MGSIDSALNWDGEMTVTRFDAATGAHFVIRIHSTQLGPAAGGTRAWQYSSWADALTDAGR
LAREMTYQMAVAGLPMGGGKSVIALPAPRHSIDPSTWARILSAHAEMIDSLNGRYWTGPD
VNTNSADMDILADETEFVFGRSPERGGAGSSAFTTALGVFEAMKATVAHRGLGSLDGLTV
LVQGLGAVGGSLAKLLAEAGAQLLVADTDTERVALAVELGHTWVALDDVLSTPCDVFAPC
AMGGVITDEVARTLDCKVVCGAAMNVLAHEAAADILHARCILYAPDFVANAGGAIHLVGR
EVLGWSEDQVHERARAIGDTLKEVFEIADKDGVTPDEAARELAERRMREASTTTATA
>Var_787
MGSIDSALNWDGEMTVTRFDAATGAHFIFRIHSTLLGPAAGGTRAWQYSSWADALTDAGR
LARAMTYQMAVAGLPMGGGKSVIALPAPRHSIDPSTWARILRAHAEMIDSLNGRYWTGPD
VNTNSADMDILADETEFVFGRSPERGGAGSSAFTTALGVVEAMKATVAHRGLGSLDGLTV
LVQGLGAVGGSLAKLLAEAGAQLLVADTDTERVALAVELGHTWVALDDVLSTPCDVFAPC
AMGGVITDEVARTLDCKVVCGAAMNVLAHEAAADILHARGILYAPDFVANAGGAIHLVGR
EVLGWSEDQVHERARAIGDTLKVVFEIADKDGVTPDEAARELAERRMREASTTTATA
>Var_788
MGSIDSALNWDGEMTVTRFDAATGAHFVIRIHSTQLGPAAGGTRAWQYSSWADALTDAGR
LARAMTYQMAVAGLPMGGGKSVIALPAPRHSIDPSTWARILRAHAEMIDSLNGRYWTGPD
VNTNSADMDILADETEFVFGRSPERGGAGSSAFTTALGVFEAMKATVAHRGLGSLDGLTV
LVQGLGAVGGSLAKLLAEAGAQLLVADTDTERVALAVELGHTWVALDDVLSTPCDVFAPC
AMGGVITDEVARTLDCRVVCGAAMNVLAHEAAAHILHARGILYAPDFVANAGGAIHLVGR
EVLGWSEDQVHERARAIGDTLKEVFEIADKDGVTPDEAARELAERRMREASTTTATA
>Var_789
MGSIDSALNWDGEMTVTRFDAATGAHFVIRIHSTQLGPAAGGTRAWQYSSWADALTDGGR
LARAMTYQMAVAGLPMGGGKSVIALPAPRHSIDPSTWARILRAHAEMIDSLNGRYWTGPD
VNTNSADMDILADETEFVFGRSPERGGAGSSAFTTALGVFEAMKATVAHRGLGSLDGLTV
LVQGLGAVGGCLAKLLAEAGAQLLVADTDTERVALAVELGHTWVALDDVLSTPCDVFAPC
AMGGVITDEVARTLDCKVVCGAAMNVLAHEVAADILHARGILYAPDFVANAGGAIHLVGR
EVLGWSEDQVHERARAIGDTLKEVFEIADKDGVTPDEAARELAERRMREASTTTATA
>Var_790
MGSIDSALNWDGEMTVTRFDAATGAHFVIRIHSTQLGPAAGGTRAWQYSSWADALTDAGR
LARAMTYQMAVAGLPMGGGKSVIALPAPRHSIDPSTWARILRAHAEMIDSLNGRYWTGPD
VNTDSADMDILADETEFVFGRSPERGGAGSSAYTTALGVFEAMKATVAHRGLGSLDGLTV
LVQGLGAVGGSLAKLLAEAGAQLLVADTDTERVALAVELGHTRVALDDVLSTPCDVFAPC
AMGGVITDEVARTLDCKVVCGAAMNVLAHEAAADILHARGILYAPGFVTNAGGAIHLVGR
EVLGWSEDQVHERARAIGDTLKEVFEIADKDGVTPDEAARELAERRMREASTTTATA
>Var_791
MGSIDSALNWDGEMTVTRFDAATGAHFVIRIHSTQLGPAAGGTRAWQYSSWADALTDAGR
LARAMTYQMAVAGLPMGGGKSVIALPAPRHSIDPSTWARILRAHAEMIDSLNGRYWTGPD
VNTNSADMDILADETEFVFGRSPERGGAGSSAFTTALGVFEAMKATVAHRGLGSLDGLTV
LVQGLGAVGGSLAKLLAEAGAQLLVADTDTERVALAVELGHTWVALDDVLSTPCDVFAPC
AMGGVITDEVARTLDCKVVCGAAMNVLAHEAAADILHARGILYAPDFVANAGGAIHLVGR
EVLGWSEDRVHERARAIGDTLKEVFEIADKDGVTPDEAARELAERRMREASTTTATA
>Var_792
MGSIDSALNWDGEMTVTRFDAATGAHFVIRIHSTQLGPAVGGTRAWQYSSWADALTDAGR
LARAMTYQMAVAGLPMGGGKSVIALPAPRHSIVPSTWARILRAHAEMIDSLNGRYWTGPD
VNTNSADMDILADETEFVFGRSPERGGAGSSAFTTALGVFETMKATVAHRGLGSLDGLTV
LVQGLGAVGGSLAELLAEAGAQLLVADTDTERVALAVELGHTWVALDDVLSTPCDVFAPC
AMGGVITDEVARTLDCKVVCGAAMNVLAHEAAADILHARGILYAPDFVANAGGAIHLVGR
EVLGWSEDQVHERARAIGDTLKEVFEIADKDGVTPDEAARELAERRMREASTTTATA
>Var_793
MGSIDSALNWDGEMTVTRFDAATGAHFVIRIHSTQLGPAAGGTRAWQYNSWADALTDAGR
LARAKTYQMAVAGLPMGGGKSVIALPAPRHSIDPSTWARILRAHAEMIDSLNGRYWRGPD
VNTNSADMDILADETEFVFGRSPERGGAGSSAFTTALGVFEAMKATVAHRGLGSLDGLTV
LVQGLGAVGGSLAKLLAEAGAQLLVADTDTERVALAVELGHTWVALDDVLSTPCDVFAPC
AMGGVITDEVARTLDCKVVCGAAMNVLAHEAAADILHARGILYAPDFVANAGGAIHLVGR
EVLGWSEDQVHERARAIGDTLKEVFEIADKDGVTPDEAARELAERRMREASTTTATA
>Var_794
MGSIDSALNWDGEMTVTRFDAATGAHFVIRIHSTQLGPAAGGTRARQYSSWADALTDAGR
LARAMTYQMAVAGLPMGGGKSVIALPAPRHSIDPRTWARILRAHAEMIDSLNGRYWTGPD
VNTNSADMDILADETEFVFGRSPERGGAGSSAFTTALGVFEAMKATVAHRGLGSLDGLTV
LVQGLGAVGGSLAKLLAEAGAQLLVADTDTERVALAVELGHTWVALDDVLSTPCDVFAPC
AMGGVITDEVARTLDCKVVCGAAMNVLAHEAAADILHARGILYAPDFVANAGGAIHLVGR
EVLGWSEDQVHERARAIGDTLKEVFEIADKDGVTADEAARELAERRMREASTTTATA
>Var_795
MGSIDSALNWDGEMTVTRFDAATGAHFVIRIHSTQLGPAAGGTRAWQYSSWADALTDAGR
LARAMTYQMAVAGLPMGGGKSVIALPAPRHSIDPSTWARILRAHAEMIDSLNGRYWTGQD
VNTNSADMDILADETEFVFGRSPERGGAGSSAFTTALGVFEAMKATVAHRGLGSLDGLTV
LVQGLGAVGGSLAKLLAEAGAQLLVADTDTERVALAVELGHTWVALDDVLSTPCDVFAPC
AMGGVITDEVARTLDCKVVCGAAMNVLAHEAAADILHARGILYAPDFVANAGGAIHLVGR
EVLGWSEVQVHERARAIGDTLKEVFEIADNDGVTPDEAARELAERRMREASTTTATA
>Var_796
MGSIDSALNWDGEMTVTRFDAATGAHFVIRIHNTQLGPAAGGTRAWQYSSWADALTDAGR
LARAMTCQMAVAGLPMGGGKSVIALPAPRHSIDPSTWARILRAHAEMIDSLNGRYWTGPD
VNTNSADMDILADETEFVFGRSPERGGAGSSAFTTALGVFEAMKATVAHRGLGSLDGLTV
LVQGLGAVGGSLAKLLAEAGAQLLVADTDTERVTLAVELGHTWVALDDVLSTPCDVFAPC
AMGGVITDEVARTLDCIVVCGAAMNVLAHEAAADILHARGILYAQDFVANAGGAIHLVGR
EVLGWSEDQVHERARAIGDTLKEVFENADKDGVTPDEAARELAERRMREASTTTATA
>Var_797
MGSIDSALNWDGEMTVTRFDAATGVHFVFRIHSTQLGPAAGGTRAWQYSSWADALTDAGR
LARAMTYQMAVAGLPMGGGKSVIALPAPRHSIDQSTWARILRAHAEMIDSLNGRYWTGPD
VNTNSADMDILADETEFVLGRSPERGGAGSSAFTTALGVFEAMKATVAHRGLGSLDGLTV
LVQGLGAVGGSLAKLLAEAGAQLLVADTDTERVALAVELGHTWVALDDVLSTPCDVFAPY
AMGGVITDEVARTLDCKVVCGAAMNVLAHEAAADILHARGILYAPDFVANAGGAIHLVGR
EVLGWSEDQVHERARAIGDTLKVVFEIADKDGVTPDEAARELAERRMREASTTTATA
>Var_798
MGSIDSALNWDGEMTVTRFDAATGAHFVIRIHSTQLGPAAGGTRAWQYSSWADALTDAGR
LAREMTYQMAVAGLPMGGGKSVIALPAPLHSIDPSTWARILSAHAEMIDSLNGRYWTGPD
VNTNSADMDILADETEFVFGRSPERGGAGSSAFTTALGVFEAMKATVAHRGLGSLDGLTV
LVQGLGAVGGSLAKLLAEAGAQLLVADTDTERVALAVELGHTWVALDDVLSTPCDVFAPC
AMGGVITDEVARTLDCKVVCGAAMNVLAHEAAADILHARGILYAPDFVANAGGAIHLVGR
EVLGWSEVQVHERARAIGDTLKEVFEIADKDGVTPDEAARELAERRMREASTTTATA
>Var_799
MGSIDSALNWDGEMTVTRFDAATGAHFVIRLDSTQLGPAAGGTRAWQYSSWADALTDAGR
LARAMTYQMAVAGLPMGGGKSVIALPAPRHSIDPSTWARILRAHAEMIDSLNGRYWTGPD
VNTNSADMDILADETELVFGRSPERCGAGSSAFTTALGVFEAMKATVAHRGLGSLDGLTV
LVQGLGAVGGSLAKLLAEAGAQLLVADTDTERVALAVELGHTWVALDDVLSTPCDVFAPC
AMGGVITDEVARTLDCKVVCGAAMNVLAHEAAADILHARGILYAPDFVANAGGAIHLVGR
EVLGWSEDQVHERARAIGDTLKEVFEIADKDGVTPDEAARELAERRMREASTTTATA
>Var_800
MGSIDSALNWDGEMTVTRFDAATGAHFVIRIHSTQLGPAAGGTRAWQYSSWADALTDAGR
LARAMTYQMAVAGLPMGGGKSVIALPAPRHSIDPSTWARILRAHAEMIDSLNGRYWTGQD
VNTNSADMDILADETEFVFGRSPERGGAGSSAFTTALGVFEAMKATVAHRGLGSLDGLTV
LVQGLGAVGGSLAKLLAEAGAQLLVADTDTERVALAVELGHTWVALDDVLSTPCDVFAPC
AMGGVITDEVARTLDCKVVCGAAMNVLAHEAAADILHARGILYAPDFVANAGGAIHLVGR
EVLGWSEDQVHERARAIGDTMKEVFEIADKDGVTPDEAARELAERRMREASTTTATA
>Var_801
MGSIDSALNWDGEMTVTRFDAATGAHFVIRIHSTQLGPAAGGTRAWQYSSWADALTDAGR
LARAMTYQMAVAGLPMGGGKSVIALPAPRHSIDPSTWARILRAHAEMIDSLNGSYWTGPD
VNTNSADMDILADETEFVFGRSPERGGAGSSAFTTALGVFEAMKATVAHRGLGSLDGLTV
LVQGLGAVGGSLAKLLAEAGAQLLVADTDTERVALAVELGHTWVALDDVLSTPCDVFAPC
AMGGVITDEVARTLDCKVVCGAAMNVLAHEAAADILHARGILYAPDFVANAGGAIHLVGR
EVLGWSEDQVHERARAIGDTLKEVFEIADKDGVTPDEAARELAERRMREASTTTATA
>Var_802
MGSIDSALNWDGEMTITRFDAATGAHFVIRIHSTQLGPAAGGTRAWQYSSWADALTDAGR
LARAMTYQMAVAGLPMGGGKSVIALPAPRHSIDPSTWARILRAHAEMIDSLNGRYWTGQD
VNTNSADMDILADETEFVFGRSPERGGAGSSAFTTALGVFEAMKATVAHRGLGSLDGLTV
LVQGLGAVGGSLAKLLAEAGAQLLVADTDTERVALAVELGHTWVALDDVLSTPCDVFAPC
AMGGVITDEVARTLDCKVVCGAAMNVLAHEAAADILHARGILYAPDFVANAGGAIHLVGR
EVLGWSEVQVHERARAIGDTLKEVFEIADKDGVTPDEAARELAERRMREASTTTATA
>Var_803
MGSIDSALNWDGEMTVTRFDAATGAHFVIRIHSTQLGPAAGGTRAWQYSSWADALTDAGR
LARAMTYQMAVAGLPMGGGKSVIALPAPRHSIDPSTWARILRAHAEMIDSLNGRYWTGPD
VNTNSADMDILADETEFVFGRSPERGGAGSSAFTTALGVFEAMKATVAHRGLGSLDGLTV
LVQGLGAVGGSLAKPLAEAGAQLLVADTDTERVALAVELGHTWVALDDVLSTPCDVFAPC
AMGGVITDEVARTLDCKVVCGAAMNVLAHEAAADILHARGILYAPDFVANAGGAIHLVGR
EVLGWSEDQVHERARAIGDTLKEVFEIADKDGVTPDEAARELAERRMREASTTTATA
>Var_804
MGSIDSALNWDGEMTVTRFDAATGAHFVIRIHSTQLGPAAGDTRAWQYSSWADALTDAGR
LARAMTYQMAVAGLPMGGGKSVIALPAPRHSIDPSTWARILRAHAEMIDSLNGRYWTGQD
VNTNSADMDILADETEFVFGRSPERGGAGSSAFTTALGVFEAMKATVAHRGLGSLDGLTV
LVQGLGAVGGSLAKLLAEAGAQLLVADTDTERVALAVELGHTWVALDDVLSTPCDVFAPC
AMGGVITDEVARTLDCKVVCGAAMNVLAHEAAADILHARGILYAPDFVANAGGAIHLVGR
EVLGWSEVQVHERARAIGDTLKEVFEIADKDGVTPDEAARELAERRMREASTTTATA
>Var_805
MGSIDSALNWDGEMTVTRFDAATGAHFVIRIHSTQLSLAAGGTRAWQYSSWADALTDAGR
LARAMTYQMAVAGLPMGGGKSVIALPAPRHSIDPSTWARILRAHAEMIDSLNGRYWTGPD
VNTNSADMDILADETEFVFGRSPERGGAGSSAFTTALGVFEAMKATVAHRGLGSLDGLTV
LVQGLGAVGGSLAKLLAEAGAQLLVADTDTERVALAVELGHTWVALDDVLSTPCDVFAPC
AMGGVITDEVARTLDCKVVCGAAMNVLAHEAAADILHARGILYAPDFVANAGGAIHLVGR
EVLGWSEVQVHERARAIGDTLKEVFEIADKDGVTPDEAARELAERRMREASTTTATA
>Var_806
MGSIDSALNWDGEMTVTRFDAATGAHFVIRIHSTQLGPAAGGTRAWQYSSWADALTDAGR
LARAMTYQMAVAGLPMGGGKSVIALPAPRHSIDPSTWARILRAHAEMIDSLNGRYWTGPD
VNTNSADMDILADETEFVFGRSPERGGAGSSAFTTALGVFEAMKATVAHRGLGSLDGLTV
LVQGLGAVGGSLAKLLAEAGAQLLVADTDTERVALAVELGHTWVALDDVLSTPCDVFAPC
AMGGVITDEVARTLDCKVVCGAAMNVLAHEAAADILHARGIQYAPDFATNAGGAIHLVGR
EVLGWSEDQVHERARAIGDTLKEVFEIADRDGVTPDEAARELAERRMREASTTTATA
>Var_807
MGSIDSALNWDGEMTVTRFDAATGAHFVIRIHSTQLGPAAGGTHTWQYSSWADALTDAGR
LARAMTYQMAVAGLPIGGGKSVIALPAPRHSIDPSTWARILCAHAEMIDSLNGRYWTGPD
VNTNSADMDILADETEFVIGHSPERGGAGSSAFTTALGVFEAMKATVAHRGLGSLDGLTV
LVQGLGAVGGSLAKLLAEAGVQLLVADTDTERVALAVELDHTWVALDDVLSTPCDVFAPC
AMGGVITDEVARTLDCKVVCGAAMNVLAHEAAADILHARGILYAPDFVANAGGAIHLVGR
EVLGWSEDQVHERARAIGDTLKEVFEIADKDGVTPDEAARELAERRMREASTTTATA
>Var_808
MGSIDSALNWDGEMTATRFDAATGAHFVIRIHSTQLGPAVGGTRAWQYSSWADALTDAGR
LARAMTYQMAVAGLPMGGGKSVIALPAPRHSIVPSTWARILRAHAEMIDSLNGRYWTGPD
VNTNSADMDILADETEFVFGRSPERGGAGSSAFTTALGVFETMKATVAHRGLGSLDGLTV
LVQGLGAVGGSLAELLAEAGAQLLVADTDTGRVALAVELGHTWVALDDVLSTPCDVFAPC
AMGGVITDEVARTLDCKVVCGAAMNVLAHEAAADILHARGILYAPDFVANAGGAIHLVGR
EVLGWSEDQVHERARAIGDTLKEVFEIADKDGVTPDEAARELAERRMREASTTTATA
>Var_809
MGSIDSALNWDGEMTVTRFDAATGAHFVIRIHSTQLGPAAGGTRAWQYSSWADALTDAGR
LARAMTYQMAVAGLPMGGGKSVIALPAPRHSIDPSTWARILRAHAEMIDSLNGRYWTGPD
VNTNSADMDILADETEFVFGRSPERGGAGSSAFTTALGVFEAMKATVAHRGLGSLDGLTV
LVQGLGAVGGSLAKLLAEAGAQLLVADTDTERVALAVELGHTWVALDDVLSTPCDVFAPC
AMGGVITDEVARTLDCNVVCGAAMNVLAHEAAADILHARGILYAPDFVANAGGAIHLVGR
EVLGWSEDQVHERARAIGDTLKEVFEIADKDGVTPDEAARELAERRMREASTTTATA
>Var_810
MGSIDSALNWDGEMTVTRFDAATGAHFVIHIHSTQLGPAAGGTRAWQYSSWADALTDAGR
LAREITYQMAVAGLPMGGGKSVIALPAPRHSIDPSTWARILSAHAEMIDSLNGRYWTGPD
VNTNSADMDILADETEFVFGRSPERGGAGSSAFTTALGVFEAMKATVAHRGLGSLDGLTV
LVQGLGAVGGSLAKLLAEAGAQLLVADTDTERVALAVELGHTWVALDDVLSTPCDVFAPC
AMGGVITDEVARTLDCKVVCGAAMNVLAHEAAADILHARGILYAPDFVANAGGAIHLVGR
EVLGWSEDQVHERARAIGDTLKEVFEIADKDGVTPDEAARELAERRMREASTTTATA
>Var_811
MGSIDSALNWDGEMTVTRFDAATGAHFVIRIHSTQLGPAAGGTRAWQYSSWADALTDAGR
LARAMTYQMAVAGLPMGGGKSVIALPAPRHSIDPSTWARILRAHAEMIDSLNGRYWTGQD
VNTNSADMDILADETEFVFGRSPERGGAGSSAFTTALGVFEAMKATVAHRGLGSLDGLTV
LVQGLGAVGGSLAKLLAEAGAQLLVADTDTERVALAVELGHTWVALDDVLSTPCDVFAPC
AMGGVITDEVARTQDCKVVCGAAMNVLAHEAAADILHARGILYAPDFVANAGGAIHLVGR
EVLGWSEDQVHERARATGDTLKEVFEITDKDGVTPDEAARELAERRMREASTTTATA
>Var_812
MGSIDSALNWDGEMTVTRFDAATGAHFVIRIHSTQLGPAAGGTRAWQYSSWADALTDAGR
LARAMTYRMAVAGLPMGGGKSVIALPAPRHSIDPSTWARILRAHGEMIDSLNGRYWTGPD
VNTNSADMDILTDETEFVFGRSPERGGAGSSAFTTALGVFDAMKATVAHRGLGSLDGLTV
LVQGLGAVGGSLAKLLAEAGAQLLVADTDTERVALAVELGHTWVALDDVLSTPCDVFAPC
AMGGVITDEVARTLDCKVVCGAAMNVLAHEAAADILHARGILYAPDFVPNAGGAIHLVGR
EVLGWSEDQVHERARAIGDTLNEVFEIADKDGVTPDEAARELAERRMREASTTTATA
>Var_813
MGSIDSALNWDGEMTVTRFDAATGAHFVIRIHSTQLGPAVGGTRAWQYSSWADALTDAGR
LARAMTYQMAVAGLPMGGGKSVIALPAPRHSIDPSTWARILRAHAEMIDSLNGRYWTGPD
VNTNSADMDILADETEFVFGRSPERGGAGSSAFTTALGVFEAMKATVAHRGLGSLDGLTV
LVQGLGAVGGSLAKLLAEAGAQLLVADTDTERVALAVELGHTWVALDDVLSTPCDVFAPC
AMGGVITDEVARTLDCKVVCGAAMNVLAHEAAADILHARGILYAPDFVANAGGAIHLVGR
EVLGWSEDQVHERARAIGDTLKEVFEIADKDGVTPDEAARELAERRMREASTTTATA
>Var_814
MGSIDSALNWDGEMTVTRFDAATGAHFVIRIHSTQLGPAAGGTRAWQYSSWADALTDAGR
LARAMTYQMAVAGLPMGGGKSVIALPAPRHSIDPSTWARILRAHAEMIDSLNGRYWTGPD
VNTNSADMDILADETESVFGRSPERGGADSSAFTTALGVFEAMKATVAHRGLGSLDGLTV
LVQGLGAVGGSLAKLLAEAGAQLLVADTDTERVALAVELGHTWVALDDVLSTPCDVFAPC
AMGGVITDEVARTLDCKVVCGAAMNVLAHEAAADILHARGILYAPDFVANAGGAIHLVGR
EVLGWSEVQVHERARAIGDTLKEVFEIADKDGVTPDEAARELAERRMREASTTTATA
>Var_815
MGSIDSALNWDGEMTVTRFDAATGAHFVMRIHSTQLGPAAGGTRAWQYSSWADALTDASR
LARAMTYQMAVAGLPMGGGKSVIALPAPRHSIDPSTWARILRAHAEMIDSLNGRYWTGPD
VNTNSANMDILADETEFVFGRSPERGGAGSSAFTTALGVFEAMKATVAHRGLGSLDGLTV
LVQGLGAVGGSLAKLLAEAGAQLLVADTDTERVALAVELGHTWVALDDVLSTPCDVFAPC
AMGGVITDEVARTLDCKVVCGAAMNVLAREAAADILHARGILYAPDFVANAGGAIHLVGR
EILGWSEDQVHERARAIGDTLKEVFEIADKDGVTPDEASRELAERRMREASTTTATA
>Var_816
MGSIDSALNWDGEMTVTRFDAATGAHFVIRIHSTQLGPAAGGTRAWQYSSWADALTDAGR
LARAMTYQMAVAGLPMGGGKSVIALPAPRHSIDPSTWARILRAHAEMIDSLNGRYWTGPD
VNTNSADMDILADETEFVFGRSPERGGAGSSAFTTALGVFEATKATVAHRGLGSLDGLTV
LVQGLGAVGGSLAKLLAEAGAQLLVADTDTERVALAVELGHTWVALDDVLSTPCDVFAPC
AMGGVITDEVARTLDCKVVCGAAMNVLAHEAAADILHARGILYAPDFVANAGGAIHLVGR
EVLGWSEDQVHERARAIGDTLKEVFEIADKDGVTPDEAARELAERRMREASTTTATA
>Var_817
MGSIDSALNWDGEMTVTRSDAATGAHFVIRIHSTQLGPAAGGTRAWQYSSWADALTDAGR
LARAMTYQMAVAGLPMGGGKSVIALPAPRYSIDPSTWARILRAHAEMIDSLNGRYWTGPD
VNTNSADMDILADETEFVFGRSPERGGAGSSAFTTALGVFEAMKATVAHRGLGSLDGLTV
LVQGLGAAGGSLAKLLAEAGAQLLVADTDTERVALAVELGHTWVALDDVLSIPCDVFAPC
AMGGVITDEVARTLDCKVVCGAAMNVLAHEAAADILHARGILYAPDFVANAGGAIHLVGR
EVLGWSEDQVHERARAIGDTLKEVFEIADKDGVTPDEAARELAERRMREASTTTATA
>Var_818
MGSIDSALNWDGEMTVTRFDAATGAHFVIRIHSTQLGPAAGGTRAWQYSSWADALTDAGR
LARAMTYQMAVAGLPMGGGKSVIALPAPRHSIDPSTWARILRAHAEMIDSLNGRYWTGPD
VNTNSADMDILADETEFVFGRSPERGGAGSSAFTTALGVFEAMKATVAHRGLGSLDGLTV
LVQGLGAVGGSLAKLLAEAGAQLLVADTDTERVALAVELGHTWVALDDVLSTPCDVFAPC
AMGGVITDEVARTLDCKVVCGAAINVLAHEAAADILHARGILYAPDFVANAGGAIHLVGR
EVLGWSEDQVHERARAIGDTLKEVFEIADKDGVTPDEAARELAERRMREASTTTATA
>Var_819
MGSIDSALNWDGEMTVTRFDAATGAHFVIRIHSTQLGPAAGGTRAWQYSSWADALTDAGR
LARAMTYQMAVAGLPMGGGKSVIALPAPRHSIDPSTWARILRAHAEMIDSLNGRYWTGPD
VNTNSADMDILADETEFVFGRSPERGGAGSSAFTTALGVFEAMKATVAHLGLGSLDGLTV
LVQGLGAVGGSLAKLLAEAGAQLLVADTDTERVALAVELGHTWVALDDVLSTPCDVFAPC
AMGGVITDEVARTLDCKVVCGAAMNVLAHEAAADILHARGILYAPDFVANAGGAIHLVGR
EVLGWSEDQVHERARAIGDTLKEVFEIADKDGVTPDDAARELAERRMREASTTTATA
>Var_820
MGSIDSALNWDGEMTVTRFDAATGAHFVIRIHSTQLGPAAGGTRAWQYISWADALTDAGR
LARAMTYQMAVAGLPMGGGKSVIALPAPRHSIDPSTWARILSAHAEMIDSLNGRYWTGPD
VNTNSADMDILADETEFVFGRSPERGGAGSSAFTTALGVFEAMKATVAHRGLGSLDGLTV
LVQGLGAVGGSLAKLLAEAGAQLLVADTDTERVALAVELGHTWVALDDVLSTPCDVFAPC
AMGGVITDEVARTLDCKVVCGAAMNVLAHEAAADILHARGILYAPDFVANAGGAIHLVGR
EVLGWSEDQVHERARAIGDTLKEVFEIADKDGVTPDEAARELAERRMREASTTTATA
>Var_821
MGSIDSALNWDGEMTVTRFDAATGAHFVIRIHSTQLGPAAGGTRAWQYSSWADALTDAGR
LAHAMTYQMAVAGLPMGGGKSVIALPAPRHSIDPSTWARILRAHAEMIDSLNGRYWTGPD
VNTNSADMDILADETEFVFGRSPERGGAGSSAFTTALGVFEAMKATVAHRGLGRLDGLTV
LVQGLGAVGGSLAKLLAEAGAQLLVADTDTERVALAVELGHTWVALDDVLSTPCDVFAPC
AMGGVITDEVARTLDCKVVCGAAMNVLAHEAAADILHARGILYAPDFVANAGGAIHLVGR
EVLGWSEDQVHERARAIGDTLNEVFEIADKDGVTPDEAARELAERRMREASTTTATA
>Var_822
MGSIDSALNWDGEMTVTRFDAATGAHFVIRIHSTQLGPAAGGTRAWQYSSWADALTDAGR
LARAMTYQMAVAGLPMGGGKSVIALPAPRHSIDPSTWARILRAHAEMIDSLNGRYWTGPD
VNTNSADMDILADETEFVFGRSPERGGAGSSAFTTALGVFEAMKATVAHRGLGSLDGLTV
LIQGLGAVGGSLAKLLAEAGAQLLVADTDTERVALAVELGHTWVALDDVLSTPCDVFAPC
AMGGVITDEVARTLDCKVVCGAAMNVLAHEAAADILHARGILYAPDFVANAGGAIHLVGR
EVLGWSEDQVHERARAIGDTLKEVFEIADKDGVTPDEAARELAERRMREASTTTATA
>Var_823
MGSIDSALNWDGEMTVTRFDAATGAHFVIRIHSTQLGPAAGGTRAWQYSSWADALTDAGR
LAREMTYQMAVAGLPMGGGKSVIALPAPRHSIDPSTWARILSAHAEMIDSLNGHYWTGPD
VNTNSADMDILADETEFVFGRSPERGGAGSSAFTTALGVFEAMKATVAHSGPGSLDGLTV
LVQGLGAVGGSLAKLLAEAGAQLLVADTDTERVALAVELGHTWVALDDVLSTPCDVFAPC
AMGGVITDEVARTLDCKVVCGAAMNVLAHEAAADILHARGILYAPDFVANAGGAIHLVGR
EVLGWSEDQVHERARAIGDTLKEVSENADKDGVTPDEAARELAERRMREASTTTATA
>Var_824
MGSIDSALNWDGEMTVTRFDAATGAHFVIRIHSTQLGPAAGGTRVWQYSSWADALTDAGC
LARAMTYQMAVAGLPMGGGKSVIALPAPRHSIDPSTWARILRAHAEMIDSLNGRYWTGPD
VNTNSADMDILADETEFVFGRSPERGGAGSSAFTTALGVFEAMKATVAHRGLGSLDGLTV
LVQGLGAVGGSLAKLLAEAGAQLLVADTDTERVALAVELGHTWVALDDVLSTPCDVFAPC
AMGGVITDEVARTLDCKVVCGAAMNVLAHEAAADILHARGILYAPDFVANAGGAIHLVGR
EVLGWSEDQVHERARAIGDTLKVVFEIADKDGVTPDEAARELAERRMREASTTTATA
>Var_825
MGSIDSALNWDGEMTVTRFDAATGAHFVIRIHSTQLGPAAGGTRAWQYSSWADALTDAGR
LAREMTYQMAVAGLPMGGGKSVIALPAPRHSIDPRTWARILSAHAEMIDSLNGRYWTGPD
VNTNSADMDILADETEFVFGRSPERGGAGSSAFTTALGVFEAMKATVAHRGLGSLDGLTV
LVQGLGAVGGSLAKLLAEAGAQLLVADTDTERVALAVELGHTWVALDDVLSTPCDVFAPC
AMGGVITDEVARTLDCKVVCGAAMNVLAHEAAADILHARGILYAPDFVANAGGAIHLVGR
EVLGWSEDQVHERARAIGDTLKVVFEIADKDGVTPDEAARELAERRMREASTTTATA
>Var_826
MGSIDSALNWDGEMTVTRFDAATGAHFVIRIHSTQLGPAAGGTRAWHYSSWADALTDAGR
LAREMTYQMAVAGLPMGCGKSVIALPAPRQSIDPSTWARILSAHAEMIDSLNGRYWTGPD
VNTNSADMDILADETEFVFGRSPERGGAGSSAFTTALGVFEAMKATVAHRGLGSLDGLTV
LVQGLGAVGGSLAKLLAEAGAQLLVADTDTERVALAVELGHTWVALDDVLSTPCDVFAPC
AMGGVITDEVARTLDCKVVCGAAMNVLAHEAAADILHARGILYAPDFVANAGGAIHLVGR
EVLGWSEDQVHERARAIGDTLKVVFEIADKDGVTPDEAARELAERRMREASTTTATA
>Var_827
MGSIDSALNWDGEMTITRFDAATGAHFVIRIHSTQLGPAAGGTRAWQYSSWADALTDAGR
LARAMTYQMAVAGLPMGGGKSVIALPAPRHSIDPSTWARILSAHAEMIDSLNGRYWTGPD
VNTNSADMDILADETEFVFGRSPERGGAGSSAFTTALGVFEAMKATVAHRGLGSLDGLTV
LVQGLGAVGGSLAKLLAEAGAQLLVADTDTERVALAVELGHTWVALDDVLSTPCDVFAPC
AMGGVITDEVARTLDCKVVCGAAMNVLAHEAAADILHARGILYAPDFVANAGGAIHLVGR
EVLGWSEDQVHERARAIGDTLKEVFEIADKDGVTPDEAARELAERRMREASTTTATA
>Var_828
MGSIDSALNWDGEMTVTRFDAATGAHFVIRIHSKQLGPAAGGTRAWQYSSWADALTDAGR
LARAMTYQMAVVGLPMGGGKSVIALPAARHSIDPSTWARILRAHAEMIDSLNGRYWTGPD
VNTNSADMDILADETEFVFGRSPERGGAGSSAFTTALGVFEAMKATVAHRGLGSLDGLTV
LVQGLGAVGGSLAKLLAEAGAQLLVADTDTERVALAVELGHTWVALDVLLSTPCDVFAPC
AMGGVITDEVAHTLDCKVVCGAAMNVLAHEAAADILHARGILYAPDFVANAGGAIHLVGR
EVLGWSEDQVHERARAIGDTLKEVFEIADKDGVTPDEAARELAERRMREASTTTATA
>Var_829
MGSIDSALNWDGEMTVTRFDAATGAHFVIRIHSTQLGPAAGGTRAWQYSSWADALTDAGR
LARAMTYQMAVAGLPMGGGKSVIALPAPRHSIDPSTWARILRAHAEMIDSLNGRYWTGPD
VNTNSADMDILADESEFVFGRSPERGGAGSSAFTTALGVFEAMKATVAHRGLGSLDGLTV
LVQGLGAVGGSLAKLLAEAGAQLLVADTDTERVALAVELGHTWVALDDVLSTPCDVFAPC
AMGGVITDEVARTLDCKVVCGAAMNVLAHEAAADILHARGILYAPDFVANAGGAIHLVGR
EVLGWSEDQVHERARAIGDTLKEVFEIADKDGVAPDEAARELAERRMREASTTTATA
>Var_830
MGSIDSALNWDGEMTVTRFDAATGAHFVIRIHSTQLGPAAGGTRAWQYSSWADALTDAGR
LARAMTYQMAVAGLPMGGGKSVIALPAPRHSIDPSTWARILRAHAEMIDSLNGRYWTGPD
VNTNSADMDILADETEFVFGRSPERGGAGSSAFTTALGVFEAMKATAAHRGLGSLDGLTV
LVQGLGAVGGSLAKLLAEAGAQLLVADTDTERVALAVELGHTWVALDDVLSTPCDVFAPC
AMGGVITDEVARTLDCKVVCGAAMNVLAHEAAADILHARGILYAPDFVANAGGAIHLVGR
EVLGWSDDQVHERARAIGDTLKEVFEIADKDGVTPDEAARELAERRMREASTTTATA
>Var_831
MGSIDSALNWDGEMTVTRFDAATGAHFVIRIHSTQLGPAAGGTRAWQYSSWADALTDAGR
LARAMTYQMAVAGIPMGGGKSVIALPAPRHSIDPSTWARILRAHAEMIDSLNGRYWTGPD
VNTNSADMDILADETEFVFGRSPERGGAGSSAFTTALGVFEAMKATVAHRGLGSLDGLTV
LVQGLGAVGGSLAKLLAEAGAQLLVADTDTERVALAVELGHTWVALDDVLSTPCDVFAPC
AMGGVITDEVARTLDCKVVCGAAMNVLAHEAAADILHARGILYAPDFVANAGGAIHLVGR
EVLGWSEDQVHERARAIGDTLKEVFEIADKDGVTPDEAARELAERRMREASTTTATA
>Var_832
MGSIDSALNWDGEMTVTRFDAATGAHFVIRIHSTQLGPAAGGTRAWQYSSWADALTDAGR
LARAMTYQMAVAGLPMGGGKSVIALPAPRHSIDPSTWARILRAHAEMIDSLNGRYWTGPD
VNTNSADMDILADETEFVFGRSPERGGAGSSAFTTALGVFEAMKATVAHRGLGSLDGLTV
LVQGLGAVGGSLAKLLAEAGAQLLVADTDTERVALAVDLGHTWVALDDVLSTPCDVFAPC
AMGGVITDEVARTLDCKVVCGAAMNVLAHEAAADILHARGILYAPDFVANAGGAIHLVGR
EVLGWSEVQVHERARAIGDTLKEVFEIADKDGVTPDEAARELAERRMREASTTTATA
>Var_833
MGSIDSALNWDGEMTVTRFDAATGAHFVIRIHSTQLGPAAGGTRAWQYSSWADALTDAGR
LAREMTYQMAVAGLPMGGGKSVIALPAPRHSIDPSTWARILSAHAEMIDSLNGRYWTGPD
VNTNSADMDILADETEFVFGRSPERGGAGSSAFTTALGVFEAMKATVAHRGLGSLDGLTV
LVQGLGAVGGSLAKLLAEAGAQLLVADTDTERVALAVELGHTWVALDDVLSTPCDVFAPC
AMGGVITDEVARTLDCKVVCGAAMNVLAHEAAADILHARGILYAPDFVANAGGAIHLVGR
EVLGWSEDQVHYRARAIGDTLKEVFEIADKDGVTPDEAARELAERRMREASTTTATA
>Var_834
MGSIDSALNWDGEMTVTRFDAATGAHFVIRIHSTQLGPAAGGTRAWQYSSWADALTDAGR
LARAMTYQMAVAGLPMGGGKSVIALPAPRHSIDPSTWARILRAHAEMIDSLNGRYWTGPD
VNTNSADMDILADETEFVFGRSPERGGAGSSAFTTALGVFEAMKATVAHRGLGSLDGLTV
LVQGLGAVGGSLAKLLAEAGAQLLVADTDTERVALAVELGQTWVALDDVLSTPCDVFAPC
AMGGVITDEVARTLDCKVVCGAAMNVLAHEAAADILHARGILYAPDFVANAGGAIHLVGR
EVLGWSEVQVHERARAIGDTLKEVFEIADKDGVTPDEAARELAERRMREASTTTATA
>Var_835
MGSIDSALNWDGEMTVTRFDAATGAHFVIRIHSTQLGPAAGGTRAWQYSSWADALTDAGR
LAREMTYQMAVAGLPMGGGKSVIALPAPRHSIDPSTWARILRAHAEMIDSLNGRYWTGPD
VNTNSADMDILADETEFVFGRSPERGGAGSSAFTTALGVFEAMKATVAHRGLGSLDGLTV
LVQGLGAVGGSLAKLLAEAGTQLLVADTDTERVTLAVELGHTWVALDDVLSTPCDVFAPC
AMGGVITDEVARTLDCKVVCGAAMNVLAHEAAADILHARGILYAPDFVANAGGAIHLVGR
EVLGWSEDQVHERARAIGDTLKEFFEIADKDGVTPDEAARELAERRMREASTTTATA
>Var_836
MGSIDSALNWDGEMTVTRFDAATGAHFVIRIHSTQLGPAAGGTRAWQYSSWADALTDAGR
LARAMTYQMAVAGLPMGGGKSVIALPAPRHSIDPSTWARILRAHAEMIDSLNGRYWTGPD
VNTNSADMDILADETEFVFGRSPERGGAGSSAFTTALGVFEAMKATVAHRGLSSLDGLTV
LVQGLGAVGGSLAKLLAEAGAQLLVADTDTERVALAVELGHTWVALDDVLSTPCDVFAPC
AMGGVITDEVARTLDCKVVCGAAMNVLAHEAAADILHARGILYAPDFVANAGGAIHLVGR
EVLGWSEDQVHERARAIGDTLKEVLEIADKDGVTPDEAARELAERRMREASTTTATA
>Var_837
MGSIDSALNWDGEMTVTRFDAATGAHFVIRIHSTQLGPAAGGTRAWQYSSWADALTDAGR
LARAMTYQMAVAGLPMGGGKSVIALPAPRHSIDPSTWARILRAHAEMIDSLNGRYWTGPD
VNTNSADMDILADETEFVFGRGPERGGAGSSAFTTALGVFEAMKATVAHRGLGSLDGLTV
LVQGLGAVGGSLAKLLAEAGAQLLVADTDTERVALAVELGHTWVALDDVLSTPCDVFAPC
AMGGVITDEVARTLDCKVVCGAAMNVLAHEAAADILHARGILYAPDFVANAGGAIHLVGR
EVLGWSEDQVHERARAIGDTLKEVFEIADKDGVTPDEAARELAERRMREASTTTATA
>Var_838
MGSIDSALNWDGEMTVTRFDAATGAHFVIRIHSTQLGPAAGGTRAWQYSSWADALTDAGR
LARAMTYQMAVAGLPMGGGKSVIALPAPRHSIDPSTWARILRAHAEMIDSLNGRYWTGPD
VNTNSADMDILADETEFVFGRSLERGGAGSSAFTTALGVFEAMKATVAHRGLCSLDGLTV
LVQGLGAVGGSLAKLLAEAGAQLLVADTDTERVALAVELGHTWVALDDVLSTPCDVFAPC
AMGGVITDEVARTLDCKVVCGAAMNVLAHVAAADILHARGILYAPDFVANAGGAIHLVGR
EVLGWSEDQVHERARAIGDTLKVVFEIADKDGVTPDEAARELAERRMREASTTTATA
>Var_839
MGSIDSALNWDGEMTVTRFDAATGAHFVIRIHSTQLGPAAGGTRAWQYSSWADALTDAGR
LARAMTYQMAVAGLPMGGGKSVIALPAPRHSIDPSTWARILRAHAEMIDSLNGRYWTGPD
VNTNSADMDILADETEFVFGRSPERGGAGSSAFTTALGVFETMKATVAHRGLGSLDGLTV
LVQGLGAVGGSLAKLLAEAGAQLLVADTDTERVALAVELGHTWVALDDVLNTPCDVFAPC
AMGGVITDEVARTLDCKVVCGAAMNVLAHEAAADILHARGIQYAPDFVTNAGGAIHLVGR
EVLGWSEDQVHERARAIGDTLKEVFEIADRDGVTPDEAARELAERRMREASTTTATA
>Var_840
MGSIDSALNWDGEMTDTRFDAATGAHFVIRIHSTQLGPAAGDTRAWQYSSWADALTDADR
LARAMTYQMAVAGLPMGGGKSVIAVPAPRHSIDPSTWARILRAHAEMIDSLNGRYWTGPD
VNTNSADMDILADETEFVFGRSPERGGAGSSAFTTALGVFEAMKATVAHRGLGSLDGLTV
LVQGLGAVGGSLAKLLAEAGAQLLVADTDTERVALAVELGHTWVALDDVLSTPCDVFAPC
AMGGVITDEVARTLDCKVICGAAMNVLAHEAAADILHARGILYAPDFVANAGGAIHLVGR
EVLGWSEDQVHERARAIGDTLKEVFEIADEDGVTPDEAARELAERRMREASTTTATA
>Var_841
MGSIDSALNWDGEMTVTRFDAATGAHFVIRIHSTQLGPAAGGTRAWQYSSWADALTDAGR
MARAMTYQMAVAGLPMGGGKSVIALPAPRHSIDPSTWARILRAHAEMIDSLNGRYWTGPD
VNTNSADMDILADETEFVFGRSPERGGAGSSAFSTALGVFEAMKATVAHRGLGSLDGLTV
LVQGLGAVGGSLAKLLAEAGAQLLVADTDTERVALAVELGHTWVALDDVLSTPCDVFAPC
TMGGVITDEVARTLDCKVVCGAAMNVLAHEAAADILHARGILYAPDFVANAGSAIHLVGR
EVLGWSEDQVHERARAIGDTLKEVFEIADKDGVTPDEAARELAERRMREASTTTATA
>Var_842
MGSIDSALNWDGEMTVTRFDAATGAHFVIRIHSTQLGPAAGGTRAWQYSSWADALTDAGR
LACAMTYQMAVAGLPMGGGKSVIALPAPRHSIDPSTWARILRAHAEMIDSLNGRYWTGPD
VNTNSADMDILADETEFVFGRSPERGGAGSSAFTTALGVFEAMKATVAHRGLGSLDGLTV
LVQGLGAVGGSLAKLLAEAGAQLLVADTDTERVALAVELGHIWVALDDVLSTPCDVFAPC
AMGGVITDEVARTLDCKVVCGAAMNVLAHEAAADILHARGILYAPDFVANAGGAIHLVGR
EVLGWSEDQVHERARAIGDTLKEVFEIADKDGVTPDEAARELAERRMREASTTTATA
>Var_843
MGSIDSALNWDGEMTVTRFDAATGSHFVIRIHSTQLGPAAGGTRAWQYSSWADALTDAGR
LAREMTYQMAVAGLPMGGGKSVIALPAPRHSIDPSTWARILSAHAEMIDSLNGRYWTGPD
VNTNSADMDILADETEFVFGRSPERGGAGSSAFTTALGVFEAMKATVAHRGLGSLDGLTV
LVQGLGAVGGSLAKLLAEAGAQLLVADTDTERVALAVELGHTWVALDDVLSTPCDVFAPC
AMGGVITDEVARTLDCKVVCGAAMNVLAHEAAADILHARGILYAPDFVANAGGAIHLVGR
EVLGWSEDQVHERARAIGDTLKVVFEIADKDGVTPDEAARELAERRMREASTTTATA
>Var_844
MGSIDSALNWDGEMTVTRFDAATGAHFVIRIHSTQLGPAAGGTRAWQYSSWADALTDAGR
LARAMTYQMAVAGLPMGGGKSVIALPAPRHSIDPSTWARILRAHAEMIDSLNGRYWTGPD
VNTNSADMDILADETEFVFGRSPERGGAGRSAFTTALGVFEAMKATVAHRGLGSLDGLTV
LVQGLGAVGGSLAKLLAEAGAQLLVADTDTERVALAVELGHTWVALDDVLSTPCDVFAPC
AMGGVITDEVARTLDCKVVCGAAMNVLAHEAAADILHARGILYAPDFVANAGGAIHLVGR
EVLGWSEDQVHERARAIGDTLKEVFEIADKDGVTPDEAARELAERRMREASTTTATA
>Var_845
MGSIDSALNWDGEMTVTRFDAATGAHFVIRIHSTQLGPAAGGTRAWQYSSWADALTDAGR
LAHAMTYQMAVAGLPMGGGKSVIALPAPRHSIDPSTWARILRAHAEMIDSLNGRYWTGPD
VNTNSADMDILADETEFVFGRSPERGGAGSSAFTTALGVFEAMKATVAHRGLGRLDGLTV
LVQGLGAVGGSLAKLLAEAGAQLLVADTDTERVALAVELGHTWVALDDVLSTPCDVFAPC
AMGGVITDEVARTLDCKVVCGAAMNVLAHEAAADILHARGILYAPDFVANAGGAIHLVGR
EVLGWSEDQVHERARAIGDTLKEVFEIADRDGVTPDEAARELAERRMREASTTTATA
>Var_846
MGSIDSALNWDGEMTVTRFDAATGAHFVFRIHSTQLGPAAGGTRAWQYSSWADALTDAGR
QARAMTYQMAVAGLPMGGGKSVIALPAPRHSIDPSTWARILRAHAEMIDNLNGRYWTGPD
VNTNSADMDILADETEFVFGRSPERGSAGSSAFTTALGVFEAMKATVAHRGLGSLDGPTV
QVQGLGAVGGSLAKLLAEAGAQLLVADTDTERVALAVELGHTWVALDDVLSTPCDVFAPS
AMGGVITDEVARTLDCKVVCGAAMNVLAHEAAADILHARGILYAPDFVANAGDAIHLVGR
EVLGWSEDQVHERARAIGDTLKEVFEIADKDGVTPDEAARELAERRMREASTTTATA
>Var_847
MGSIDSALNWDGEMTVTRFDAATGAHFVIRIHSTQLGPAAGGTRAWQYSSWADALTDAGR
LARAMTYQMAVAGLPMGGGKSVIALPAPRHSIDPSTWARILRAHAEMIDSLNGRYWTGPD
VNTNSADMDILADETEFVFGRSPERGGAGSSAFTTALGVFEAMKATVAHRGLGSLDGLTV
LVQGLGAVGGSLAKLLAEAGAQLLVADTNTERVALAVELGHTWVALDDVLSTPCDVFAPC
AMGGVITDEVARTLDCKVVCGAAMNVLAHEAAADILHARGILYAPDFVANAGGAIHLVGR
EVLGWSEDQVHERARAIGDTLKEVFEIADKDGVTPDEAARELAERRMREASTTTATA
>Var_848
MGSIDSALNWDGEMTVTRFDAATGAHFVIRIHSTQLGPAAGGTRAWQYSSWADALTDAGR
LARAMTYQMALAGLPMGGGKIVIALPAPRHSIDPSTWARILRAHVEMIDSLNGRYWTGPD
VNTNSADMDILADETEFVFGRSPERGGAGSSAFTTALGVFESMKATVAHRGLGSLDGLTV
LVQGLGAVGGSLAKLLAESGAQLLVADTDTVRVALAVELGHTWVALDDVLSTPCDVFAPC
AMGGVITDEVARTLDCKVVCGAAMNVLAHEAAVDILHARGILYAPDFVANAGGAIHLVGR
EVLGWSEDQVHERARAIGDTLKEVFDIADKDGVTPDEAARELAERRMREASTTTATA
>Var_849
MGSIDSALNWDGEMTVTRFDAATGAHFVIRIHSTQLGPAAGGTRAWQYSSWADALTDAGR
LARAMTYQMAVAGLPMGGGKSVIALPAPRHSIDPSTWARILRAHAKMIDSLNGRYWTGPD
VNTNSADMDILADETGFVFGRSPERGGAGSSAFTTALGVFEAMKATVAHRGLGSLDGLTV
LLQGLGAVGGSLAKLLAEAGAQLLVADTDTERVALAVELGHTWVALDDVLSIPCDVFAPC
AMGGVITDEVARTLDCKVVWGAAMNVLAHEAAADILHARGILYAPDFVANAGGAIHLVGR
EVLGWSEDQVHERARAIGDTLKEVFEIADKDGVTPDEAARELAERRMREASTTTATA
>Var_850
MGSIDSALNWDGEMTVTRFDAATGAHFVIRIHSTQLGPAAGGTRAWQYSSWADALTDAGR
LARAMTYQMAVAGLPMGGGKSVIALPAPRHSIDPSTWARILRAHAEMIDSLNGRYWTGPD
VNTNSADMDILADETEFVFGRSPERGGAGSSAFTTALGVFEAMKATVAHRGLGSLDGLTV
LVQGLGAVGGSLAKLLAEAGAQLLVADTDTERVALAVELGHTWVALDDVLSTPCDVFAPC
AMGGVITDEVARTLDCKVVCGAAMNVLAHEAAADILHARGILYAPDFVANAGGAIHLVGR
EVLGWSEDQVHYRARAIGDTLKEVFEIADKDGVTPDEAARELAERRMREASTTTATA
>Var_851
MGSIDSALNWDGEMTVTRFDAATGAHFVIRIHSTQLGPAAGGTRAWQYSSWADALTDAGR
LARAMTYQMAVAGLPKGGGKSVIALPAPRHSIDPSTWARILRAHAEMIDSLNGRYWTGPD
VNTNSADMDILADETEFVFGRSPERGGAGSSAFTTALGVFEAMKATVAHRGLGSLDGLTV
LVQGLGAVGGSLAKLLAEAGAQLLVADTDTERVALAVELGHTWVALDDVLSTPCDVFAPC
AMGGVITDEVARTLDCKVVCGAAMNVLAHEAAADILHARGILYAPDFVANAGGAIHLVGR
EVLGWSEDQVHERARAIGDTLKEVFEIADKDGVTPDEAARELAERRMREASTTTATA
>Var_852
MGSIDSALNWDGEMTVTRFDAATGAHFVIRIHSTQLGPAAGGTRAWHYSSWADALTDAGR
LARAMTYQMAVAGLPMGGGKSVIALPAPRHSIDPSTWARILRAHAEMIDSLNGRYWTGPD
VNTNSADMDILADETEFVFGRSPERGGAGSSAFTTALGVFEAMKATVAHRGLGSLDGLTV
LVQGLGAVGGSLAKLLAEAGAQLLVADTDTERVALAVELGHTWVALDDVLSTPCDVFAPC
AMGGVITDEVARTLDCKVVCGAAMNVLAHEAAADILHARGILYAPDFVANAGGAIHLVGR
EVLGWSEDQVHERARAIGDTLKEVFEIADKDGVTPDEAARELAERRMREASTTTATA
>Var_853
MGSIDSALNWDGEMTVTRFDAATGAHFVIRIHSTQLGPAAGGTRAWQYSSWADALTDAGR
LARAMTYQMAVAGLPMGGGKSVIALPAPRHSIDPSTWARILRAHAEMIDSLNGRYWTGQD
VNTNSADMDILADETEFVFGRSPERGGAGSSAFTTALGVFEAMKATVAHRGLGSLDGLTV
LVQGLGAVGGSLAKLLAEAGAQLLVADTDTERVALAVELGHTWVALDDVLSTPCDVFAPC
AMGGVITDEVARTLDCKVVCGAAMNVLAHEAAADILHARGILYAPDFVANAGGAIHLVGR
EVLGWSEVQVHERARAIGDTLKVVFEIADKDGVTPDEAARELAERRMREASTTTATA
>Var_854
MGSIDSALNWDGEMTVTRFDAATGAHFVIRIHSTQLGPAAGGTRAWQYSSWADALTDAGR
LARAMTYQMAVAGLPVGGGKSVIALPAPRHSIDPSTWARILRAHAEMIDSLNGRYWTGPD
VNTNSADMDILADETEFVFGRSPERGGAGSSAFTTALGVFEAMKATVAHRGLGSLDGLTV
LVQGLGAVGGSLAKLLAEAGAQLLVADTDTERVALAVELGHTWVALDDVLSTPCDVFAPC
AMGGVITDEVARTLDCKVVCGAAMNVLAHEAAADILHARGILYAPDFVANAGGAIHLVGR
EVLGWSDDQVHERARAIGDTLKEVFEIADKDGVTPDEAARELAERRMREASTTTATA
>Var_855
MGSIDSALNWDGEMTVTRFDAATGAHFVIRIHSTQLGPAAGGTRAWQYSSWADALTDAGR
LAREMTYQMAVAGLPMGGGKSVIALPAPRHSIDPSTWARILSAHAEMIDSLNGRYWTGPD
VNTNSADMDILADETEFVFGRSPERGGAGSSAFTTALGVFEAMKATVAHRGLGSLDGLTV
LVQGLGAVGGSLAKLLAEAGAQLLVAYTDTERVALAVELGHTWLTLDDVLSTPCDVFAPC
AMGGVITDEVARTLDCKVVCGAAMNVLAHEAAADIVHARGILYAPDFVANAGGAIHLVGR
EVLGWSEVQVHERARAIGDTLKEVFEIADKDGVTPDEAARELAERRMREASTTTATA
>Var_856
MGSIDSALNWDGEMTVTRFDAATGAHFVIRIHSTQLGPAAGGTRAWQYSSWADALTDAGR
LARAMTYQMAVAGLPMGGGKSVIALPAPRHSIDPSTWARILRAHAEMIDSLNGRYWTGPD
INTNSADMDILADETEFVFGRSPERGGAGSSAFITALGVFEAMKATVAHRGLGSLDGLTV
LVQGLGAVGGSLAKLLAEAGAQLLVADTDTERVALAVELGHTWVALDDVLSTPCDVFAPC
AMGGVITDEVARTLDCKVVCGAAMNVLAHEAAADILHARGILYAPDFVANAGGAIHLVGR
EVLGWSEDQVHERARAIGDTLKEVFEIADKEGVTPDEAARELAERRMREASTTTATA
>Var_857
MGSIDSALNWDGEMTVTRFDAATGAHFVIRIHSTQLGPAAGGTRAWQYSSWADALTDACR
LARAMTYQMAVAGLPMGGGKSVIALPAPRHSIDPSTWARILRAHAEMIDSLNGRYWTGPD
VNTNSADLDILADETEFVFGRSPERGGAGSSAFTTALGVFEAMKAIVAHSGLGSLDGLTV
LVQGLGAVGGSLAKLLAEAGAQLLVADTDTERVALAVELGHTWVALDDVLSTPCDVFAPC
AMGGVITAEVARTLDCKVVCGAAMNVLAHEAAADILHARGILYAPDFVPNAGGAIHLVGR
EVLGWSEDQVHERARAIGDTLNEVFEIADKDGVTPDEAARELAERRMREASTTTATA
>Var_858
MGSIDSALNWDGEMTVTRFDAATGAHFVIRIHSTQLGPAAGGTRAWQYSSWADALTDAGR
LARAMTYQMAVAGLPMGGGKSVIALPAPRHSIDPSTWARILRAHAEMIDSLNGRYWTGPD
VNTNSADMDILADETEFVFGRSPERGGAGSSAFTTALGVFEAMKATVAHRGLGSLDGLTV
LVQGLGAVGGSLAKLLAEAGAQLLVADTDTERVALAVELGHTWVALDDVLSTPCDVFAPC
AMGGVITDEVARTLDCKVVCGAAMNVLAHEAAADILHARGILYAPDFVANAGGAIHLVGR
EVLGWSEDQVHERARATGDTLKEVFEITDKDGVTPDEAARELAERRMREASTTTATA
>Var_859
MGSIDSALNWDGEMTVTRFDAATGAHFVIRIHITQLGPAAGGTRAWQYSSWADALTDAGR
LARAMTYQMAVAGLPMGGGKSVIALPAPRHSIDPSTWARILRAHAEMIDSLNGRYWTGPD
VNTNSADMDILADETEFVFGRSPERGGAGSSAFTTALGVFEAMKATVAHRGLGSLDGLTV
LVQGLGAVGGSLAKLLAEAGAQLLVADTDTERVALAVELGHTWVALDDVLSTPCDVFAPC
AMGGVIADEVARTLDCKVVCGAAMNVLAHEAAADILHARGILYAPDFVANAGGAIHLVGR
EVLCWSEDQVHERARAIGDTLKEVFEIADKDGVTPDEAARELAERRMREASTTTATA
>Var_860
MGSIDSALNWDGEMTVTRFDAATGAHFVIRIHSTQLGPAAGGTRAWQYSRWADALTDAGR
LARAMTYQMAVAGLPMGGGKSVIALPAPRHSIDPSTWARILRAHAEMIDSLNGRYWTGPD
VNTNSADMDILADETEFVFGRSPERGGAGSSAFTTALGVFEAMKATVAHRGLGSLDGLTV
LVQGLGAVGGSLAKLLAEAGAQLLVADTDTERVALAVELGHTWVALDDVLSTPCDVFAPC
EMGGVITDEVARTLDCKVVCGAAMNVLAHEAAADILHARGILYAPDFVANAGGAIHLVGR
EVLGWSEDQVHERARAIGDTLKEVFEIADKDGVTPDEAARELAERRMREASTTTATA
>Var_861
MGSIDSALNWDGEMTVTRFDAATGAHFVIRIHSTQLGPAAGGTRAWQYSSWADALTDAGR
LARAMTYQMAVAGLPMGGGKSVIALPAPRHSIDPSTWARILRAHAEMIDSLNGRYWTGQD
VNTNSADMDILADETEFVFGRSPERGGAGSSAFTTALGVFEAMKATVAHRGLGSLDGLTV
LVQGLGAVGGSLAKLLAEAGAQLLVADIDTERVALAVELGHTWVALDDVLSTPCDVFAPC
AMGGVITDEVARTLDCKVVCSAAMNVLAHEGAADILHARGILYAPDFVANAGGAIHLVGR
EVLGWSEDQVHERARAIGDTLKEVFEIADKDGVTPDEAARELAERRMREASTTTATA
>Var_862
MGSIDSALNWDGEMTVTRFDAASGAHFVIRIHSTQQGPAAGGTRAWQYSSWADALTDAGR
LARAMTYQMAVAGLPMGGGKSVIALPAPRHSNDPSTWARILRAHAEMIDSLNGRYWTGPD
VNTNSTDMDILADETEFVFGRSPERGGAGSSAFTTALGVFEAMKATVAHRGLGSLDGLTV
LVQGLGAVGGSLAKLLAEAGAQLLVADTDTERVALAVELGHTWVALDDVLSTPCDVFAPC
ARGGVITDEVARTLDCKVVCGAAMNVLAHVAAADILHARGILYAPDFVANAGGAIHLVGR
EVLGWSEDQVHERARAIGDTLKEVFEIADKDGVTPDEAARELAERRMREASTTTATA
>Var_863
MGSIDSALNWDGEMTVTRFDAATGAHFVIRIHSTQLGPAAGGTRAWQYSSWADALTDAGR
LARAMTYQMAVAGLPMGGGKSVIALPAPRHSIDPSTWARILRAHAEMIDSLNGRYWTGPD
VNTNSADMDILADETEFVFGRSPERGGAGSSAFTTALGVFEAMKATVAHRGLGSLDGLTV
LVQGLGAVGGSLAKLLAEAGAQLLVADTDTERVALAVELGHTWVALDDVLSTPCDVFAPC
AMGGVITDEVARTLDCKVVCGAAMNVLAREAAADILHARGILYAPDFVANAGGAIHLVGR
EVLGWSEDQVHERARAFGDTLKEVFEIADKDSVTPDEAARDLAERRMREASTTTATA
>Var_864
MGSIDSALNWDGEMTVTRFDAATGAHFVIRIHSTQLGPAAGGTRAWQYSSWADALTDAGR
LARAMTYQMAVAGLPMGGGKSVIALPAPRHSIDPSTWARILRAHAEMIDSLNGRYWTGPD
VNTNSADMDILADETEFVFGRSPERGGAGSSAFTTALGVFEAMKATVAHRGLGSLDGLTV
LIQGLGAVGGSLAKLLAEAGAQLLVADTDTERVALAVELGHTWVALDDVLSTPCDVFAPC
AMGGVITDEVARTLDCKVVCGAAMNVLAHEAAADILHARGILYAPDFVANAGGAIHPVGR
EVLGWSEDRVHERARAIGDTLKEVFEIADKDGVTPDEAARELAERRMREASTTTATA
>Var_865
MGSIDSALNWDGEMTVTRFDAATGAHFVIRIHSTQLGPAAGGTRAWQYSSWADALADAGR
LARAMTYRMAVAGLPMGGGKSVIALPAQRHSIDPSTWARILRAHAEMIDSLNGRYWTGSV
VNTNSADMDILADETEFVFGRSPERGGAGSSAFTTALGVFEAMKATVAHRGLGSLDGLTV
LVQGLGAVGGSLAKLLAEAGAQLLVADTDTERVALVVELGHTWVALDDVLSTPCDVFAPC
AMGGVITDEVARTLDCKVVCGAAMNVLAHEAAADILHARGILYAPDFVANAGGAIHLVGR
EVLGWSEDQVHERARAIGDTLKEVFEIADKDGVTPDEAARELAERRMREASTTTATA
>Var_866
MGSIDSALNWDGEMTVTRFDAATGAHFVIRIHSTQLGPAAGGTRAWQYSSWADALTDAGR
LARAMTYQMAVAGLPMGGGKSVIALPAPRHSIDPSTWARILRAHAEMIDSLNGRYWIGPD
VNTNSADMDILADETEFVFGRSPERGGAGSSAFTTALGVFEAMKATVAHRGLGSLDGLTV
LVQGLGAVGGSLAKLLAEAGAQLLVADTDTERVALAVELGHTWVALDDVLSTPCDVFAPC
AMGGVITDEVARTLDCKVVCGAAMNVLAHEAAADILHARGILYAPDFVANAGGAIHLVGR
EVLGWSEDQVHERARAIGDTLKEVFEIADKDGVTPDEAARELAERRMREASTTTATA
>Var_867
MGSIDSALNWDGEMTVTRFDAATGAHFVIRIHSTQLGPAAGGTRAWQYSSWADALTDAGR
LARAMTYQMAVAGLPMGGGKSVIALPAPRHSIDPSTWARILRAHAEMIDSLNGRYWTGPD
VNTNSADMDILADETEFVFGRSPERGGAGSSAFTTALGVFEAMKATVAHRGLGSLDGLTV
LVQGLGAVGGSLAKLLAEAGAQLLVADTDTERVALAVELGHTWVALDDVLSTPCDVFAPC
AMGGVITDEVARTLDCKVVCGAAMNVLAHEAAADILHARGILYAPDFVANAGGAIHLVGR
EVLCWSEDQVHERARAIGDTLKEVFEIADKDGVTPDEAARELAERRMREASTTTATA
>Var_868
MGSIDSALNWDGEMTVTRFDAATGAHFVIRIHSTQLGPAAGGTRAWQYSSWADALTDAGR
LARAMTYQMAVAGLPMGGGKSVIALPAPRHSIDPSTWARILRAHAEMIDSLNGRYWTGPD
VNTNSADMDILADGTEFVFGRSPERGGAGSSAFTTALGVFEAMKATVAHRGLGSLDGLTV
LVQGLGAVGGSLAKLLAEAGAQLLVADTDTERVALAVELGHTWVALDDVLSTPCDVFAPC
AMGGVITDEVARTLDCKVVCGAAMNVLAHEAAADILHARGILYAPDFVANAGGAIHLVGR
EVLGWSEVKVHERARAIGDTLKEVFEIADKDGVTPDEAARELAERRMREASTTTATA
>Var_869
MGSIDSALNWDGEMTVTRFDAATGAHFVIRIHSTQLGPAAGGTRAWQYSSWADALTDAGR
LARAMTYQMAVAGLPMGGGKSVIALPAPRHSIDPSTWARILRAHAEMIDSLNGRYWTGQD
VNTNSADMDILADETEFVFGRSPERGGAGSSAFTTALGVFEAMKATVAHRGLGSLDGLTV
LVQCLGAVGGSLAKLLAEAGAQLLVADTDTERVALAVELGHTWVALDDVLSTPCDVFAPC
AMGGVITDEVARTLDCKVVCGAAMNVLAHEAAADILHARGILYAPDFVANAGGAIHLVGR
EVLGWSEVQVHERARAIGDTLKEVFEIADKDGVTPDEAARELAERRMREASTTTATA
>Var_870
MGSIDSALNWDGEMTVTRFDAATGAHFVIRIHSTQLGPAAGGTRAWQYSSWADALTDAGR
LARAMTYQMAVAGLPMGGGKSVIALPAPRHNIDPSTWARILRAHAEMIDSLNGRYWTGPD
VNTNSADMDILADETEFVFGRSPERGGAGSSAFTSALGVFEAMKATVAHRDLGSLDGLTV
LVQGLGAVGGSLAKLQAEAGAQLLVADTDTERVALAVELGHTWVALDDVLSIPCDVFAPC
AMGGVITDEVARTLDCKVVCGAAMNVLAHEAAADILHARGILYAPDFVANAGGAIHLVGR
EVLGWSEDQVHERARAIGDTLKEVFEIADKDGVTPDEAARELAERRMREASTTTATA
>Var_871
MGSIDSALNWDGEMTVTRFDAATGAHFVIRIHSTQLGPAAGGTRAWQYSSWADALTDAGR
LARAMTYQMAVACLPMGGGKSVIALPAPRHSIDPSTWARILRAHAEMIDSLNGRYWTGPD
VNTNSADMDILADETEFVFGRSPERGGAGSSAFTTALGVFEAMKATVAHRGLGSLDGLTV
LVQGLGAVGGSLAKLLAEAGAQLLVADTDTERVALAVELGHTWVALDDVLSTPCDVFAPC
AMGGVITDEVARTLDCKVVCGAAMNVLAHEAAADILHARGILYAPDFVANAGGAIHLVGR
EVLGWSEDQVHERARSIGDTLKEVFEIADKDGVTPDEAARELAERRMREASTTTATA
>Var_872
MGSIDSALNWDGEMTVTRFDAATGAHFVFRIHSTQLGPAAGGTRAWQYSSWADALTDAGR
LARAMTYQMAVAGLPMGGGKSVIGLPAPRHSIDPSTWARILRAHAEMIDSLNGRYWTGPD
VNTNSADTDILADETEFVFGRSPERGGAGSSAFTTALGVFEAMKATVAHRGLGSLDGLTV
PVQGLGAVGGSLAKLLAEAGAQLLVADTDTERVALAVELGHTWVALDDVLSTPCDVFAPC
AMGGVITDEVARTLDCKVVCGAAMNVLAHEATADILHARGILYAPDFVANAGGAIHLVGR
EVLGWSEDQVHERARAIGDTLKEVFEIADKDGVTPDEAARELAERRMREASTTTATA
>Var_873
MGSIDSALNWDGEMTVTRFDAATGAHFVIRIHSTQLGPAAGGTRAWQYSSWADALTDAGR
LARAMTYQMAVAGLPMGGGKSVIALPAPRHSIDPSTWARILRAHAEMIDSLNGRYWTGPD
VNTNSADMDILADETEFVFGRSTERGGAGSSAFTTALGVFEAMKATVAHRGLGSLDGLTV
LVQGLGAVGGSLAKLLAEAGAQLLVADTDTERVALAVELGHTWVALDDVLSTPCDVFSPC
AMGGVITDEVARTLDCKVVCGAAMNVLAHEAAADILHARGILYAPDFVANAGGAIHLVSR
EVIGWSEDQVHERARAIGDTLKEVFEIADKDGVTPDEAARELAERRMREASTTTATA
>Var_874
MGSIDSALNWDGEMTVTRFDAATGAHFVIRIHSTQLGPAAGGTRAWQYSSWADALTDAGR
LARAMTYQMAVAGLPMGGGKSVIALPAPRHSIDPSTWARILRAHAEMIDSLNGRYWTGPD
INTNSADMDILADETEFVFGRSPERGGAGSSAFITALGVFEAMKATVAHRGLGSLDGLTV
LVQGLGAVGGSLAKLLAEAGAQLLVADTDTERVALAVELGHTWVALDDVLSTPCDVFAPC
AMGGVITDEVARTLDCKVVCGAAMNVLAHEAAADILHARGILYAPDFVANAGGAIHPVGR
EVLGWSEDRVHERARAIGDTLKEVFEIADKDGVTPDEAARELAERRMREASTTTATA
>Var_875
MGSIDSALNWDGEMTVTRFDAATGAHFVIRIHSTQLGPAAGGTRAWQYNSWADALTDAGR
LARAMTYQMAVAGLPMGGGKSVIVLPAPRHSIDPSTWARILRAHAEMIDSLNGRYWTGQD
VNTNSADMDILADETEFVFGRSPERGGAGSSAFTTALGVFEAMKATVAHRGLGSLDGLTV
LVQGLGAVGGSLAKLLAEAGAQLLVADTDTERVALAVELGHTWVALDDVLSTPCDVFAPC
AMGGVITDEVARTLDCKVVCGAAMNVLAHEAAADILHARGILYAPDFVANAGGAIHLVGR
EVLGWSEVQVHERARAIGDTLKEVFEIADKDGVTPDEAARELAERRMREASTTTATA
>Var_876
MGSIDSALNWDGEMTVTRFDAATGAHFVIRIHSTQLGPAAGGTRAWQYSSWADALTDAGR
LARAMTYQMAVAGLPMGGGKSVIALPAPRHSIDPSTWARILRAHAEMIDSLNGRYWTGPD
VNTNSADMDILADETEFVFGRSPERGGAGSSAFTTALGVFEAMKATVAHRGLGSLDGLTV
LIQGLGAVGGSLAKLLAEAGAQLLVADTDTERVALAVELGHTWVALDDVLSTPCDVFAPC
AMGGVITDEVARTLDCKVVCGAAMNVLAHEAAADILHARGILYAPDFVANAGGAIHLVGR
EVLGWSEDQVHERARAIGDTLREVFEIADKDGVTPDEAARELAERRMREASTTTATA
>Var_877
MGSIDSALNWDGEMTVTRFDAATGAHFVIRIHSTQLGPAAGGTRAWQYSSWADALTDAGR
LARAMTYQMAVAGLPMGGGKSVIALPAPRHSIDPSTWARILRAHAEMIDSLNGRYWTGPD
VNTNSADMDILADETEFVFGRSPERGGAGSSAFTTALGVFEAMKATVAHRGLGSLDGLTV
LVRGLGAVGGSLAKLLAEAGAQLLVADTDTERVALAVELGHTWVALDDVLSTPCDVFAPC
AMGGVITDEVARTLDCKVVCGAAMNVLAHEAAADILHARGILYAPDFVANAGGAIHLVGR
EVLGWSEDQVHERARAIGDTLKEVFEIADKDGVTPDEAARELAERRMREASTTTATA
>Var_878
MGSIDSALNWDGEMTVTRFDAATGAHFVIRIHSTQLGPAAGGTRAWQYSSWADALTDAGR
LARAMTYQMAVAGLPMGGGKSVITLPAPRHSIDPSTWARILRAHAEMIDSLNGRYWTGQD
VNTNSAYMDILADETEFVFGRSPERGGAGSSAFTTALGVFEAMKATVAHRGLGSLDGLTV
LVLGLGAVGGSLAKLLAEAGAQLLVADTDTERVALAVELGHTWVALDDVLSTPCDVFAPC
AMGGVITDEVARTLDCKVVCGAAMNVLAHEAAADILHARGILYAPDFVANAGGAIHLVGR
EVLGWSEVQVHERARAIGDTLKEVFEIADKDGVTPDEAARELAERRMREASTTTATA
>Var_879
MGSIDSALNWDGEMTVTRFDAATGAHFVIRIHSTQLGPAAGGTRAWQYSSWADAVTDASR
LARAMTYQMAVAGLPKGGGKSVIALPAPRHSIDPSTWARILRAHAEMIDSLNGRYWTGPD
VNTNNADMDILADETEFVFGRSPERGGAGSSAFTTALGVFEAMKATVAHRGLGSLDGLTV
LVQGLGAVGGSLAKLLAEAGAQLLVADTDTERVALAVELGHTWVALDDVLSTPCDVFAPC
AMGGVITDEVARTLDCKVVCGAAMNVLAHEAAADILHARGILYAPDFVANAGGAIHLVGR
EVLGWSEDQVHERARAIGDTLKEVFEIADKDGVTPDEAARELAERRMREASTTTATA
>Var_880
MGSIDSALNWDGEMTVTRFDAATGAHFVIRIHSTQLGPAAGGTRAWQYSSWADALTDAGR
LARAMTYQMAVAGLPMGGGKSVIALPAPRHSIDPSTWARILRAHAEMIDSLNGRYWTGPD
VNTNSADMDILADETEFVFGRSPERGGAGSSAFTTALGVFEAMKATVAHRGLGSLDGLTV
LVQGLGAVGGSLAKLLAEAGAQLLVADTDTKRVALAVELGHTWVALDDVLSTPCDVFAPC
AMGGVITDEVARTLDCKVVCGAAMNVLAHEAAADILHARGILYAPDFVANAGGAIHLVGR
EVLGWSEDQVHERARAIGDTLKEVFEIADKDGVTPDEAARELAERRMREASTTTATA
>Var_881
MGSIDSALNWDGEMTVTRFDAATGAHFVIRIQSTQLGPAAGGTRAWQYSSWADALTDAGR
LARAMTYQMAVAGLPMGGGKSVIALPAPRHSIDPSTWARILRAHAEMIDSLNGRYWTGQD
VNTNSADMDILADETEFVFGRSPERGGAGSSAFTTALGVFEAMKATVAHRGLGSLDGLTV
LVQGLGAVGGSLAKLLAEAGAQLLVADTDTERVALAVELGHTWVALDDVLSTPCDVFAPC
AMGGVITDEVARTLDCTVVCGAAMNVLAHEAAADILHARGILYAPDFVANAGGAIHLVGR
EVLGWSEDQVHERARAIGDTLKEVFEISDKDGVTPDEAARELAERRMREASTTTATA
>Var_882
MGSIDSALNWDGEMTVTRFDAATGAHFVIRIHSTQLGPAAGGTRAWHYSSWADALTDADR
LARAMTYQMAVAGLPMGGGKSVIALPAPRHSIDPSTWARILRAHAEIIDSLNGRYWTGPD
VNTNSADMDILADETEFVFGRSPERGGAGSSAFTTALGVFEAMKATVAHRGLGSLDGLTV
LVQGLGAVGGNLAKLLAEAGAQLLVADTDTERVALAVELGHTWVALDDVLSTPCDVFAPC
AMGGVITDEVARTLDCKVVCGAAMNVLAHEAAADILHARGILYAPDFVANAGGAIHLVGR
EVLGWSEDQVHERARAIGDTLKEVFEIADKDGVTPDEAARELAERRMREASTTTATA
>Var_883
MGSIDSALNWDGEMTVTRFDAATGAHFVIRIHSTQLGPAAGGTRAWQYSSWADALTDAGR
LARAMTYQMAVAGLPMGGGKSVIALPAPRHSIDPSTWARILRAHAEMIDSLNGRYWTGPD
VNTNSADMDILADETEFVFGRSPERGGAGSSAFTTALGVFEAMKATVAHRDLGSLDGLTV
LVQGLGAVGGSLAKQLAEAGAQLLVADTDTERVALSVELGHTWVALDDVLSTTCDVFAPC
AMGGAITDEVARTLDCKVVCGAAMNVLAHEAAADILHARGILYAPDFVANAGGAIHLVGR
EVLGWSEDQVHERARAIGDTLKEVFEIADKDGVTPDEAARELAERRMREASTTTATA
>Var_884
MGSIDSALNWDGEMTVTRFDAATGAHFVIRIHSTQLGPAAGGTRAWQYSSWADALTDAGR
LARAMTYQMAVAGLPMGGGKSVIALPAPRHSIDPSTWARILRAHAEMIDSLNGRYWTGPD
VNTNSADMDILADETEFVFGRSPERGGAGSSAFTTALGVFEAMKATVAHRGLGSLDGLTV
LVQGLGAVGGSLAKLLAEAGAQLLVADTDTERVALAVELGHTWVALDDVLSTPCDVFAPC
AMGGVITDEVARTLDCKVVCGAAMNVLAHEAAADILHARGILYAPDFVPNAGGAIHLVGR
EVLGWSEDQVHERARAIGDTLKEVFEIADKDGVTPDEAARELAERRMREASTTTATA
>Var_885
MGSIDSALNWDGEMTVTRFDAATGAHFVIRIHSTQLGPAAGGTRAWQYSSWADALTDAGR
LARAMTYQMAVAGLPMGGGKSVIALPAPRHSIDPSTWARILRAHAEMIDSLNGRYWTGPD
VNTNSADMDILADETEFVFGRSPERGGAGSSAFTTALGVFEAMKATVAHRGLGSLDGLTV
LVQGLGAVGGSLAKLLAEAGAQLLVADTDTERVALAVELGHTWVALDDVLSTPCDVFAPC
AMGGVITDEVARTLDCKVVCGAAMNVLAHEAAADILHARGILYAPDFVANTGGAIHLVGR
EVLGWSEDQVHERARAIGDTLKEVFEIADKDGVTPDEAARELAERRMREASTTTATA
>Var_886
MGSIDSALNWDGEMTVTRFDAATGAHFVIRIHSTQLGPAAGGTRAWQYSSWADALTDAGR
LARAMTYQMAVAGLPMGGGKSVIALPAPRHSIDPSTWARILRAHAEMIDSLNGRYWTGPD
VDTNSADMDILADETEYVFGRSPERGGAGSSAFTTALGVFEAMKATVAHRGLGSLDGLTV
LVQGLGAVGGSLAKLLAEAGAQLLVADTDTERVALAVELGHTWVALDDVLSTPCDVFAPC
AMGGVITDEVARTLDCKVVCGAAMNVLAHEAAADILHARGILYAPDFVPNAGGAIHLVGR
EVLGWSEDQVHERARAIGDTLNEVFEIADKDGVTPDEAARELAERRMREASTTTATA
>Var_887
MGSIDSALNWDGEMTVTRFDAATGAHFVIRIHSTQLGPAAGGTRAWQYSSWADALTDAGR
LARAMTYQMAVAGLPMGGGKSVIALPAPRHSIDPSTWARILRAHAEMIDSLNGRYWTGPD
VNTNSADMDILADETEFVSGRSPERGGAGSSAFTTALGVFEAMKATVAHRGLGSLDGLTV
LVQGLGAVGGSLAKLLAEAGAQLLVADTDTERVALAVELGHTWVALDDVLSTPCDVFAPC
AMGGVITDEVARTLDCKVVCGAAMNVLAHEAAADILHARGTLYAPDFVANAGGAIHLVGR
EVLGWSEDQVHERARAIGDTLKEVFEIADKDGVTPDEAARELAERRMREASTTTATA
>Var_888
MGSIDSALNWDGEMTVTRFDAATGAHFVIRIHSTQLGPAAGGTRAWQYSSWADALTDAGR
LARAMTYQMAVAGLPMGGGKSVIALPAPRHSIDPSTWARILRAHAEMIDSLNGRYWTGPD
VNTNSADMDILTDETEFVFGRSPERGGAGNSAFTTALGVFEAMKATVAHRGLGSLDGLTV
LVQGMGAVGGSLAKLLAEAGAQLLVADTDTERVALAVELGHIWVALDDVLSTPCDVFAPC
AMGGVITDEVARTLDCKVVCGAAMNVLAHEAAADILHARGILYAPDFVANAGGAIHLVGR
EVLGWSEDQVHERARAIGDTLKEVFEIADKDGVTPDEAARELAERRMREASTTTATA
>Var_889
MGSIDSALNWDGEMTVTRFDAATGAHFVIRIHSTQLGPAAGGTRAWQYSSWADALTDAGR
LARAMTYQMAVAGLPMGVGKSVIALPAPRHSIDPSTWARILRAHAEMIDSLNGRYWTGPD
VNTNSADMDILADETEFVFGRSPERGGAGSSAFTTALGVFEAMKATVAHRGLGSLDGLTV
LVQGLGAVGGSLAKLLAEAGAQLLVADTDTERVALAVELGHTWVALDDVLSTPCDVFAPC
AMGGVITDEVARTLDCKVVCGAAMNVLAHEAAADILHARGILYAPDFVANAGGAIHLVGR
EVLGWSEDQVHERARAIGDTLKEVFEIADKDGVTPDEAARELAERRMREASTTTATA
>Var_890
MGSIDSALNWDGEMTVTRFDAATGAHFVIRIHSTQLGPAAGGTRAWQYSSWADALTDAGR
LARAMTYQMAVAGLPMGGGKSVIALPAPLHSIDPSTWARILRAHAEMIDSLNGRYWTGPD
VNTNSADMDILADETEFVFGRSPERGGVGSSAFTTALGVFEAMKATVAHRGLGSLDGLTV
LVQGLGAVGGSLAKLLAEAGAQLLVADTDTERVALAVELGHTWVALDDVLSTPCDVFAPC
AMGGVITDEVARTLDCKVVCGAAMNVLAHEAAADILHARGILYAPDFVANAGGAIHLVGR
EVLGWSEDQVHERARAIGDTLKEVFEIADKDGVTPDEAARELAERRMREASTTTATA
>Var_891
MGSIDSALNWDGEMTVTRFDAATGAHFIIRLDSTQLGPAAGGTRAWQYSSWADALTDAGR
LARAMTYQMAVAGLPMGGGKSVIALPAPRHSIDPSTWARILRALAEMIDSLNGRYWTGPD
VNTNSADMDILADETEFVFGRSPERGGAGSSAFTTALGVFEAMKATVAHRGLGSLDGLTV
LVQGLGAVGGSLAKLLAEAGAQLLVADTDTERVALAVELGHTWVALDDVLSTPCDVFAPC
AMGGVITDEVARTLDCKVVCGAALNVLAHEAAADILHARGILYAPDFVANAGGAIHLVGR
EVLGWSEDQVHERARAIGDTLKEVFEIADKDGVTPDEAARELAERRMREASTTTATA
>Var_892
MGSIDSALNWDGEMTVTRFDAATGAHFVIRIHSTQLGPAAGGTRAWQYSSWADALTDAGR
LARAMTYQMAVAGLPMGGGKSVIALPAPRHSIDPSTWARILRAHAEMIDSLNGRYWTGPD
VNTSSADMDILADETEFVFGRSPERGGAGSSAFTTALGVFEAMKATVAHRGLGSLDGLTV
LVQGLGAVDGSLAKLLAEAGAQLLVADTDTERVALAVELGHTWVALDDVLSTTCDVFAPC
AMGGVITDEVARTLDCKVVCGAALNVLAHEAAADILHARGILYAPDFVANAGGAIHLVGR
EVLGWSEDQVHERARAIGDTLKEVFEIADKDGVTPDEAARELAERRMREASTTTATA
>Var_893
MGSIDSALNWDGEMTVTRFDAATGAHFVIRIHSTQLGPAAGGTRAWQYSSWADALTDAGR
LACAMTYQMAVAGLPMGGGKSVIALPAPRHSIDPSTWARFLRAHAEMIDSLNGRYWTGPD
VNTNSADMDILADETEFVFGRSPERGGAGSSAFTTALGVFEAMKATVAHRGLGSLDGLTD
LVQGLGAVGGSLAKLLSEAGAQLLVADTDTERVALAVELGHTWVALDDVLSTPCDVFAPC
AMGGVITDEVARTLDCKVVCGAAMNVLAHEAAADILHARGILYAPDFVANAGGAIHLVGR
EILGWSEDQVHERAHAIGDTLKEVFEIADEDGVTPDEAARELAERRMREASTTTATA
>Var_894
MGSIDSALNWDGEMTVTRFDAATGAHFVIRIHSTQLGPAAGGTRAWQYSSWADALTDAGR
LARAMTYQMEVAGLPMGGGKSVIALPAPRHSIDPSTWARILRAHAEMIDSLNGRYWTGPD
VNTNSADMDILADETGFVFGRSPERGGAGSSAFTTALGVFEAMKATVAHRGLGSLDGLTV
LLQGLGAVGGSLAKLLAEAGAQLLVADTDTERVALAVELGHTWVALDDVLSIPCDVFAPC
AMGGVITDEVARTLDCKVVCGAAMNVLAHEAAADILHARGILYAPDFVANAGGAIHLVGR
EVLGWSEDQVHERARAIGDTLKEVFEIADKDGVTPDEAARELAERRMREASTTTATA
>Var_895
MGSIDSALNWDGEMTVTRFDAATGAHFVIRIHSTQLGPAAGGTRAWQYSSWADALTDAGR
LAREMTYQMAVAGLPMGGGKSVIALPAPRHSIDPSTWARILSAHAEMIDSLNGRYWTGPD
VNTNSADMDILADETEFVFGRSPERGGAGSSAFTTALGVFEAMKATVAHRGLGSLDGLTV
LVQGLGAVGGSLAKLLAEAGAQLLVADTDTERVALAVELGHTWVALDDVLSTPCDVFAPC
AMGGVITDEVARTLDCKVVCGAAMNVLAHEAAADILHARGILYAPDFVANAGGAIHLVGR
EVLGWSEDQVHERARAIGDTLKEVFEIADKDGVTPDEAAREVAERRMREASTTTATA
>Var_896
MGSIDSALNWDGEMTVTRFDAATGAHFVIRIHSTQLGPAAGGTRAWQYSSWADALTDASR
LARAMTYQMAVAGLPMGGGKSVIALPAPRHSIDPSTWARILRAHAEMIDSLNGRYWTGPD
VNTNNADMDILADETEFVFGRSPERGGAGSSAFSTALGVFEAMKATVAHRGLGSLDGLTV
LVQGLGAVGGSLAKLLAEAGAQLLVADTDTERVALAVELGHTWVALDDVLSTPCDIFAPC
AMGGVITDEVARTLDCKVVCGAAMNVLAHEAAADILHARGILYAPDFVANAGGAIHLVGR
EVLGWSEDQVHERARAIGDTLKEVFEIADKDGVTPDEAARELAERRMREASTTTATA
>Var_897
MGSIDSALNWDGEMTVTRFDAATGAHFVIRIHSTQLGPAAGGTRAWQYSSWADALTDAGR
LARAMTYQMAVAGLPKGGGKSVIALPAPRHSIDPSTWARILRAHAEMIDSLNGRYWTGPD
VNTNSADMDILTDETEFVFGRSPERGGAGSSAFTTALGVFEAMKATVAHRGLCSLDGLTV
LVQGLGAVGGSLAKLLAEAGAQLLVADTDTERVALAVELGHTWVALDDVLSTPCDVFAPY
AMGGVITDEVARTLDCKVVCGAAMNVLAHEATADILHARGILYAPDFVANAGGAIHLVGR
EVLGWSEDQVHERARAIGDTLKEVFEIADKDGVTPDEAARELAERRMREASTTTATA
>Var_898
MGSIDSALNWDGEMTVTRFDAATGAHFVIRIHSTQLGPAAGGTRAWQYSSWADALTDAGR
LARAMTYQMAVAGLPMGGGKSVIALPAPRHSIDPSTWARILRAHAEMIDSLNGRYWTGPD
VNTNSADMDILADETEFVFGRSPERGGAGSSAFTTALGVFEAMKATVAHRGLGSLDGLTV
LVQGLGAVGGSLAKLLAEAGAQLLVADTDTERVALAVELGHTWVALDDVLSTPCDVFAPC
AMGGVITDEVARTLDCKVVCGAAMNVLAHEAAADILHARGILYAPDFVANAGGAIHLVGR
EVLGWSEDQVHERARAIGDTLKEVFETADKVGVTPDEAARELAERRMREASTTTATA
>Var_899
MGSIDSALNWDGEMTVTRFDAATGAHFVIRIHSTQLGPAAGGTRAWQYSSWADALTDAGR
LAREMTYQMAVAGLPMGGGKSVIALPAPRHSIDPSTWARILSAHAEMIDSLNGRYWTGPD
VNTNSADMDILADETEFVFGRSPERGGAGSSAFTTALGVFEAMKATVAHRGLGSLDGLTV
LVQGLGAVGGSLAKLLAEAGAQLLVADTDTERVALAVELGHTWVALDDVLSTPCDVFAPC
AMGGVITDEVARTLDCKVVCGAAMNVLAHEAAADILHARGIPYAPDFVANAGGAIHLVGR
EVLGWSEVQVHERARAIGDTLKVVFEIADKDGVTPDEAARELAERRMREASTTTATA
>Var_900
MGSIDSALNWDGEMTVTRFDAATGAHFVIRIHSTQLGPAAGGTRAWQYSSWADALTNAGR
LARAMTYQMAVAGLPMGGGKSVIALPAPRHSIDPSTWARILSAHAEMIDSLNGRYWTGPD
VNTNSADMDILADETEFVFGRSPERGGAGSSAFTTALGVFEAMKATVAHRGLGSLDGLTV
LVQGLGAVGGSLAKLLAEAGAQLLVADTDTERVALAVELGHTWVALDDVLSTPCDVFAPC
AMGGVITDEVARTLDCKVVCGAAMNVLAHEAAADILHARGILYAPDFVANAGGAIHLVGR
EVLGWSEDQVHERARAIGDTLKEVFEIADKDGVTPDEAARELAERRMREASTTTATA
>Var_901
MGSIDSALNWDGEMTVTRFDAATGAHFVIRIHSTQLGPAAGGTRAWQYSSWADALTDAGR
LARAMTYQMAVAGLPMGGGKSVIALPAPRHSIDPSTWARILRAHAEMIDSLNGRYWTGPD
VNTNSADMDILADETEFVFGRSPERGGAGSSAFTTALGVFEAMKATVAHRGLGSLDGLTV
LVQGLGAVGGSLAKLLAEAGAQLLVADTDTERVALAVELGHTCVALDDVLSTPCDVFAPC
AMGGVITDEVARTLDCKVVCGAAMNVLAHEAAADILHARGILYAPDFVANAGGAIHLVGR
EVLGWSEVQVHERARAIGDTLKVVFEIADKDGVTPDEAARELAERRMREASTTTATA
>Var_902
MGSIDSALNWDGEMTVTRFDAATGAHFVIRIHSTQLGPAAGGTRACQYSSWADALTDAGR
LARAMTYQMAVAGLPMGGGKSVIALPAPRHSIDPSTWARILRAHAEMIDSLNGRYWTGPD
VNTNSADMDILADETEFVFGRSPERGGAGSSAFTTALGVFEAMKATVAHRGLGSLDGLTV
LVQGLGAVGGSLAKLLAEAGAQLQVADTDTERVALAVELGHTWVALDDVLSTPCDVFAPC
AMGGVITDEVARTLDCKVVCGAAMNVLAHEAAADILHARGILYAPDFVANAGGAIHLVGR
EVLGWSEDQVHERARAIGDTLKEVFEIADKDGVTPDEAARELAERRMREASTTTATA
>Var_903
MGSIDSALNWDGEMTVTRFDAATGAHFVIRIHSTQLGPAAGGTRAWQYSSWADALTDAGR
LAREMTYQMAVAGLPMGGGKSVIALPAPRHSIDPSTWARILSAHAEMIDSLNGRYWTGPD
VNTNSADMDILADETEFVFGRSPERGGAGSSAFTTALGVFEAMKTTVAHRGLGSLDGLTV
LVQGLGAVGGSLAKLLAEAGAQLLVADTDTERVALAVELGHTWVALDDVLSTPCDVFAPC
AMGGVITDEVARTLDCKVVCGAAMNVLAHEAAADILHARGILYAPDFVANAGGAIHLVGR
EVLGWSEDQVHERARAIGDTLKVVFEIADKDGVTPDEAARELAERRMREASTTTATA
>Var_904
MGSIDSALNWDGEMTVTRFDAATGAHFVIRIHSTQLGPAAGGTRAWQYSSWADALTDAGR
LARAMTYQMAVAGLPMGGGKSVIALPAPRHSIDPSTWARILRAHAEMIDSLNGRYWTGPD
VNTSSADMDILADETEFVFGRSPERGGAGSSAFTTALGVFEAMKATVAHRGLGSLDGLTV
LVQGLGAVGGSLAKLLAEAGAQLLVADTDTERVALAVELGHTWVALDDVLSTPCDVFAPC
AMGGVITDEVARTLDCKVVCGAAMNVLAHEAAADILHARGILYAPDFVANAGGAIHLVGR
EVLGWSEVQVHERARAIGDTLKEVFEIADKDGVTPDEAARELAERRMREASTTTATA
>Var_905
MGSIDSALNWDGEMTVTRFDAATGAHFVIRIHSTQLGPAAGGTRAWQYSSWADALTDAGR
LARAMTYQMAVAGLPMGGGKSVIVLPAPRHSIDPSTWARILRAHAEMIDSLIGRYWTGPD
VNTNSADMDILADETEFVFGRSPERGGAGSSAFTTALGVFEAMEATVAHRGLGSLDGLTV
LVQGLGAVGGSLAKLLAEAGAQLLVADTDTERVALAVELGHTWVALDDVLSTPCDVFAPC
AMGGVITDEVARTLDCKVVCGAAMNVLAHEAAADILHARGILYAPDFVANAGGAIHLVGR
EVLGWSEDQVHERARAIGDTLKEVFEIADKDGVTPDEAARELAERRMREASTTTATA
>Var_906
MGSIDSALNWDGEMTVTRFDAATGAHFVIRIHSTQLGPAAGGTRAWQYSSWADALTDAGR
LARAMTYQMAVAGLPMGGGKSVIALPAPRHSIDPSTWARILRAHAEMIDSLNGRYWTGPD
VNTNSADMDILADETELVFGRSPERCGAGSSAFTTALGVFEAMKATVAHRGLGSLDGLTV
LVQGLGAVGGSLAKLLVEAGAQLLVADTDTERVALAVELGHTWVALDDVLSTPCDVFAPC
AMGGVITDEVARTLDCKVVCGATMNVLAHEAAADILHARGILYAPDFVANAGGAIHLVGR
EVLGWSEDQVHERARAIGDTLKEVFEIADKDGVTPDEAARELAERRMREASTTTATA
>Var_907
MGSIDSALNWDGEMTVTRFDAATGAHFVIRIHSTQLGPAAGGTRAWQYSSWADALTDAGR
LAREMTYQMAVAGLPMGGGKSVIALPAPRHSIDPSTWARILSAHAEMIDSLNGRYWTGPD
VNTNSADMDILADETEFVFGRSPERGGAGSSAFTTALGVFEAMKATVAHRGLGSLDGLTV
LVQGLGAVGGSLAKLLAEAGAQLLVADTDTERVALAVELGHTWVALDDVLSTPCDVFAPC
AMGGVITDEVARTLDCKVVCSAAMNVLAHEGAADILHARGILYAPDFVANAGGAIHLVGR
EVLGWSEDQVHERARAIGDTLKEVFEIADKDGVTPDEAARELAERRMREASTTTATA
>Var_908
MGSIDSALNWDGEMTVTRFDAATGAHFVIRIHSTQLGPAAGGTRAWQYSSWADALTDAGR
LARAMTYQMAVAGLPMGGGKSVIELPAPRHSIDPSTWARILRAHAEMIDSLNGRYWTGPD
VNTNSADMDILADETEFVFGRSPEHGGAGSSSFTTALGVFEAMKATVAHRGLGSLDGLTV
LVQGLGVVGGSLAKLLAEAGAQLLVADTDTERVALAVELGHTWVALDDVLSTPCDVFAPC
AMGGVITDEVARTLDCKVVCGAAMNVLAHEAAADILHARGILYTPDFVANAGGAIHLVGR
EVLGWSEDQVHERARAIGDTLKEVFEIADKDGVTPDEAARELAERRMREASTTTATA
>Var_909
MGSIDSALNWDGEMTVTRFDAATGAHFVIRIHSTQLGPAAGGTRAWQYSSWADALIDAGR
LARAMTYQMAVAGLPMGGGKSVIALPAPRHSIEPSTWARILGAHAEMIDSLNGRYWTGPD
VNTNSADMDILADETEFVFGRSPERGGAGSSAFTTALGVFEAMKATVAHRGLGSLDGLTV
LVQGLGAVGGSLAKLLAEAGAQLLVADTDTERVALAVELGHAWVALDDVLSTPCDVFAPC
AMGGVITDEVARTLDCKVVCGAAMNVLAHEAAADILHARGILHAPDFVANAGGAIHLVGR
EVLGWSEDQVHERARAIGDTLKEVFEIADKDGVTPDEAARELAERRMREASTTTATA
>Var_910
MGSIDSALNWDGEMTVTRFDAATGAHFVIRIHSTQLGPAAGGTRAWQYSSWADALTDAGR
LARAMTYQMAVAGLPMGGGKSVIALPAPRHSIDPSTWARILRAHAEMIDSLNGRYWTGPD
VNTNSADMDILADETEFVFGRSPERGGAGSSAFTTALGVFEAMKATVAHRGLGSLDGLTV
LVQGLGAVGGSLAKLLAEAGAQLLVADTDTERVALAVELGHTWVALDDVLSTPCDVFAPC
AMGGVITDEVARTLDCKVVCGAAMNVLAHEAAADILHARGILYAPDFVANAGGSIHLVGR
EVLGWSEDQVHERARAIGDTLKVVFEIADKDGVTPDEAARELAERRMREASTTTATA
>Var_911
MGSIDSALNWDGEMTVTRFDAATGAHFVIRIHSTQLGPAAGGTRAWQYSSWADALTDAGR
LARAMTYQMAVAGLPMGGGKSVIALPAPRHSIDPSTWARILRAHAEMIDSLNGRYWTGPD
VNTNSADMDILADETEFVFGRSPERGGAGSSASTTALGVFEAMKATVAHRGLGSLDGLTV
LVKGLGAVGGSLAKLLAEAGAQLLVADTDTERVALAVELGHTWVALDDVLSTPCDVFAPC
AMGGVITDEVARTLDCKVVCGAAMNVLAHEAAADILHARGILYAPDFVANAGGAIHLVGR
EVLGWSEDQVHERARAIGDTLKEVFEIADKDGVTPDEAARELAERRMREASTTTATA
>Var_912
MGSIDSALNWDGEMTVTRFDAATGAHFVIRIHSTQLGPAAGGTRAWQYSSWADALTDASR
LARAMTYQMAVAGLPMGGGKSVIALPAPRHSIDPSTWARILRAHAEMIDSLNGRYWTGPD
VNTNNADMDILADETEFVFGRSPERGGAGSSAFTTALGVFEAMKATVAHRGLGSLDGLTV
LVQGLGAVGGSLAKLLAEAGAQLLVADTDTERVALAVELGHTWVALDDVLSTPCDVFAPC
AMGGVITDEVARTLDCKVVCGAAMNVLAHEAAADVLHARGILYAPDFVANAGGAIHLVGR
EVLGWSEDQVHERARAIVDTLKEVFEIADKDGVTPDEAARELAERRMREASTTTATA
>Var_913
MGSIDSALNWDGEMTVTRFDAATGAHFVIRIHSTQLGPAAGGTRAWQYSSWADALTDAGR
LARAMTYQMAVAGLPMGGGKSVIALPAPRHSIDPSTWARILRAHAEMIDSLNGRYWTGQD
VNTNSADMDILADETEFVFGRSPERGGAGSSAFTTALGVFEAMKATVAHRGLGSLDGLTV
LVQGLGAVGGSLAKLLAEAGAQLLVADTDTERVALAVELGHTWVALDDVLSTPCDVFAPC
AMGGVITDEVARTLDCKVVCGAAMNVLAHEAAADILHARGILYAPDFVANAGGAIHLVGR
EVLGWSEDQVHERARAIGDTLNEVFEIADKDGVTPDEAARELAERRMREASTTTATA
>Var_914
MGSIDSALNWDGEMTVTRFDAATGAHFVIRIHSTQLGPAAGGTRAWQYSSWADALTDAGR
LARAMTYQMAVAGLPMGGGKSVIALPAPRHSIDPSTWARILRAHAEMIDSLNGRYWTGPD
VNTNSADMDILADETEFVFGRSPERGGAGSSAFTTALGVFEAMKATVAHRGLGSLDGLTV
LVQGPGAVGGSLAKLLTEAGALLLVADTDTERVALAVELGHTWVALDDVLSTPCDVFAPC
AMGGVITDEVARTLDCKVVCGAAMNVLAHEAAADILHARGILYAPDFVANAGGAIHLVGR
EVLGWSEDQVHERARAIGDTLKEVFEIADKDGVTPDEAARELAERRMREASTTTATA
>Var_915
MGSIDSALNWDGEMTVTRFDAATGAHFVIRIRSTQLGPAAGGTRAWQYSSWADALTDAGR
LARAMTYQMAVAGLPMGGGKSVIALPAPRHSIDPSTWARILRAHAEMIDSLNGRYWTGPD
VNTNSADMDILADETEFVFGRSPERGGAGSSAFTTALGVFEAMKATVAHRGLGSLDGLTV
LVQGLGAVGGSLAKLLAEAGAQLLVADTDTERVALAVELGHTWVALDDVLSTPCDVFAPC
AMGGVITDEVARTLDCKVVCGAAMNVLAHEAAADILHARGILYAPDFVANAGGAIHLVGR
EVLGWSEDQVHERARAIGDTLKEVFEIADKDGVTPDEAARELAERRMREASTTTATA
>Var_916
MGSIDSALNWDGEMTVTRFDAATGAHFVIRIHSTQLGPAAGGTRAWQYSSWADALTDAGR
LARAMTYQMAVAGLPMGGGKSVIALPAPRHSIDPSTWARILRAHAEMIDSLNGRYWTGPD
VNTNSADMDILADETEFVFGRSPERGGAGSSAFTTALGVFEAMKATVAHRGLGSLDGLTV
LVQGLGAVGGSLAKLLAEAGAQLLVADTNTERVALAVELGHTWVALDDVLSTPCDVFAPC
AMGGVITDEVARTLDCKVVCGAAMNVLAHEAAADILHARGILYAPDFVANAGGVIHLVGR
EVLGWSEDQVHERARAIGDTLKEVFEIADKDGVTPDEAARELAERRMREASTTTATA
>Var_917
MGSIDSALNWDGEMTVTRFDAATGAHFVIRIHSTQLGPAAGGTRAWQYSSWADALTDAGR
LAREMTYQMAVAGLPMGGGKSVIALPAPRHSIDPSTWARILSAHAEMIDSLNGRYWTGPD
VNTNSADMDILADETEFVFGRSPERGGAGSSAFTTALGVFEAMKATVAHRGLGSLDGLTV
LVQGLGAVGGSLAKLLAEAGAQLLVADTDTERVALAVELGHTWVALDDVLSTPCDVFAPC
AMGGVITDEVARTLDCKVVCGAAMNVLAHEAAADILHARGILYAPDFVANAGGAIHLVGR
EVLGWSEDQVHERARAIGDTQKEVFEIADKDGVTPDEAARELAERRMREASTTTATA
>Var_918
MGSIDSALNWDGEMTVTRFDAATGAHFVIRIHSTQLGPAAGGTRAWQNSSWADALTDAGR
LARAMTYQMAVAGLPMGGGKSVIALPAPRHSIDPSTWARILRAHAEMIDSLNGRYWTGPD
VNTNSADMDILADETEFVFGRSPERGGAGSSAFTTALGVFEAMKATVAHRGLGSLDGLTV
LVQGLGAVGGSLAKLLAEAGAQLLVADTDTERVALAVELGHTWVALDDVLSTPCDVFAPC
AMGGVITDEVARTLDCKVVCGAAMNVLAHEAAADILHARGILYAPDFVANAGGAIHLVGR
EVLGWSEDQVHERARAIGDTLKVVFEIADKDGVTPDEAARELAERRMREASTTTATA
>Var_919
MGSIDSALNWDGEMTVTRFDAATGAHFVIRIHSTQLGPAAGGTRAWQYSSWADALTDAGR
LAREMTYQMAVAGLPMGGGKSVIALPAPRHSIDPSTWARILRAHAEIIDSLNGRYWTGPD
VSTNSADMDILADETEFVFGRSPERGGAGSSAFTTALGVFEAMKATVAHRGLGSLDGLTV
LVQGLGAVGGSLAKLLAEAGAQLLVADTDTERVALAVELGHTWVALDDVLSTPCDVFAPC
AMGGVITDEVARTLDCKVVCGAAMNVLANEAAADILHARGILYAPDFVANAGGAIHLVGR
EVLGRSEDQVHERARAIGDTLKEVFEIADKDGVTPDEAARELAERRMREASTTTATA
>Var_920
MGSIDSALNWDGEMTVTRFDAATGAHFIFRIHSTLLGPAAGGTRAWQYSSWADALTDAGR
LARAMTYQMAVAGLPMGGGKSVIALPAPRHSIDPSTWARILRAHAEMIDSLNGRYWTGPD
VNTNSADMDILADETEFVFGRSPERGGAGSSAFTTALGVFEAMKATVAHRGLGSLDGLTV
LVQGLGAVGGSLAKLLAEAGAQLLVADTDTERVALAVELGHTWVALDDVLSTPCDVFAPC
AMGGVITDEVARTLDCKVVCGAAMNVLAHEAAADILHARGILYAPDFVANAGGAIHLVGR
EVLGWSEDQVHERARAIGDTLKEVFEIADKDGVTPDEAARELAERRMREASTTTATA
>Var_921
MGSIDSALNWDGEMTVTRFDAATGAHFVIRIHSTQLGPAAGGTRAWQYSSWADALTDAGR
LARAMTYQMAVAGLPMGGGKSVIALPAPRHSIDPSTWARILRAHAEMIDSLNGRYWTGPD
VNTNSADMDILADETEFVFGRSPERGGAGSSAFTTALGVFEAMKATVAHRGLGSLDGLTV
LVQGLGAVGGSLAKLLAEAGAQLLVADTDTERVALAVELGHTWVALDDVLSTPCDVFAPC
AMGGVITDEVARTLDCKVVCGAAMNVLAHEAAADILHARGILHAPDFVANAGGAIHLVGR
EVLGWSEDQVHERARAIGDTLKEVFEIADKDGVTPDEAARELAERRMREASTTTATA
>Var_922
MGSIDSALNWDGEMTVTRFDAATGAHFVIRIHSTQLGPAAGGTRAWQYSSWADALTDAGR
LARAMTYQMAVAGLPMGGGKSVIALPAPRHSIDPSTWARILRAHAEMIDSLNGRYWTGQD
VNTNSADMDILADETEFVFGRSPERCGAGSSAFTTALGVFEAMKATVAHRGLGSLDGLTV
LVQGLGAVGGSLAKLLAEAGAQLLVADTDTERVALAVELGHTWVALDDVLSTPCDVFAPC
AMGGVITDEVARTLDCKVVCGAAMNVLAHEAAADILHARGILYAPDFVANAGGAIHLVGR
EVLGWSEDQVHERARAIGDTLKEVFEIADKDGVTPDEAARELAERRMREASTTTATA
>Var_923
MGSIDSALNWDGEMTVTRFDAATGAHFVIRIHSTQLGPAAGGTRAWQYSSWADALTDAGR
LARAMTYQMAVAGLPMGGGKSVIALPAPRHSIDPSTWARILRAHAEMIDSLNGRYWTGPD
VNTNSADMDILADETEFVFGRSPERGGAGSSAFTTALGVFEAMKATVAHRGLGSLDGLTV
LVQGLGAVGGSLAKLLAEAGALLLVADTDTERVALAVELGHTWVALDDVLSTPCDVFAPC
AIGGVITDEVARTLDCKVVCGAAMNVLAHEAAADILHARGILYAPDFVANAGGAIHLVGR
EVLGWSEDQVHERARAIGDTLKVVFEIADKDGVTPDEAARELAERRMREASTTTATA
>Var_924
MGSIDSALNWDGEMTVTRFDAATGAHFVIRIHNTQLGPAAGGTRAWQYSSWADALTDAGR
LARAMTCQMAVAGLPMGGGKSVIALPAPRHSIDPSTWARILRAHAEMIDSLNGRYWTGPD
VNTNSADMDILADETEFVFGRSPERGGAGSSAFTTALGVFEAMKATVAHRGLGSLDGLTV
LVQGLGAVGGSLAKLLAEAGAQLLVADTDTERVTLAVELGHTWVALDDVLSTPCDVFAPC
AMGGVITDEVARTLDCIVVCGAAMNVLAHEAAADILHARGILYAQDFVANAGGAIHLVGR
EVLGWSEDQVHERARAIGDTLKVVFEIADKDGVTPDEAARELAERRMREASTTTATA
>Var_925
MGSIDSALNWDGEMTVTRFDAATGAHFVIRIHSTQLGPAAGGTRAWQYSSWADALTDAGR
LARAMTYQMAVACLPMGGGKSVIALPAPRLSIDTSTWARILRAHAEMIDSLNGHYWTGPD
VNTNSADMDILADETEFVFGRSPERGGAGSSAFTTALGVFEAMKATVAHRGLGSLDGLTV
LVQGLGAVGGSLAKLLAEAGAQLLVADTDTERVALAVELGHTWVALDDVLSTPCDVFVPC
AMGGVITDEVARTLDCKVVCGAAMNVLAHEAAADILHARGILYAPDFVANAGGSIHLVGR
EVLGWSEDQVHERARAIGDTLKEVFEIADKDGVTPDEAARELAERRMREASTTTATA
>Var_926
MGSIDSALNWDGEMTVTRFDAATGAHFVIRIHSTQLGPAAGGTRAWQYSSWADALTDAGR
LARAMTYQMAVAGLPMGGGKSVIALPAPRHSIDPSTWARILRAYAEMIDSLNGRYWTGPD
VNTSSADMDILADETEFVFGRSPERGGAGSSAFTTALGVFEAMKATVAHRGLGSLDGLTV
LVQGLGAVGGSMAKLLAEAGAQLLVADTDTERVALAVELGHTWVALDDVLSTPCDVFAPC
AMGGVITDDVARTLDCKVVCGAAMNVLAHEAAADILHARGILYAPDFVANAGGAIHLVGR
EILGWSEDQVHERAHAIGDTLKEVFEIADEDGVTPDEAARELAERRMREASTTTATA
>Var_927
MGSIDSALNWDGEMTVTRFDAATGAHFVIRIHSTQLGPAAGGTRAWQYSSWADALTDAGR
LARAMTYQMAVAGLPMGGGKSVIALPAPRHSIDPSTWARILRAHAEMIDSLNGRYWTGQD
VNTNSADMDILADETEFVFGRSPERGGAGSSAFTTALGVFEAMKATVAHRGLGSLDGLTV
LVQGLGAVGGSLAKLLAEAGAQLLVADTDTERVALAVELGHTWVALDDVLSTPCDVFAPC
AMGGVITDEVARTLDCKVVCGAAMNVLAHEAAADILHARGILYAPDFVANAGGAIHLVGR
EVLGWSEDQVHERARAIDDTLKEVFENADKDGVTPDEAARELVERRMREASTTTATA
>Var_928
MGSIDSALNWDGEMTVTRFDAATGAHFVIRIHSTQLGPAAGGTRAWQYSSWADALTDAGR
LARAMTYQMAVAGLPMGGGKSVIALPAPRHSIDPSTWARILRAHAEMIDSLNGRYWTGPD
VNTNSADMDILADETEFVFGRSPERGGAGSSAFTTALGVFEAMKATVAHRGLGSLDGLTV
LVQGLGAVGGSLAKLLAEAGAQLLVADTDTERVALAVELGHTWVALDDVLSIPCDVFAPC
AMGGVITDEVARTLDCKVVWGAAMNVLAHEAAADILHARGILYAPDFVANAGGAIHLVGR
EVLGWSEDQVHERARAIGDTLKEVFEIADKDGVTPDEAARELAERRMREASTTTATA
>Var_929
MGSIDSALNWDGEMTVIRFDAATGAHFVIRIHSTQLGPAAGGTRAWQYSSWADALTDAGR
LARAMTYQMAVAGLPMGGGKSVIALPAPRHSIDPSTWARILRAHAEMIDSLNGRYWTGPD
VNTNSADMDILADETEFVFGRSPERGGAGSSAFTTALGVFEAMKATVAHRGLGSLDGLTV
LVQGLGAVGGSLAKLLAEAGAQLLVADTDTERVALAVELGHTWVALDDVLSTPCDVFAPC
AMGGVITDEVARTLDCKVVCGAAMNVLAHEAAADILHARGILYAPDFVANAGGAIHLVGR
EVLGWSEVQVHERARAIGDTLKEVFEIADKDGVTPDEAARELAERRMREASTTTATA
>Var_930
MGSIDSALNWDGEMTVTRFDAATGAHFVIRIHSTQLGPAAGGIRAWQYSSWADALTDAGR
LARAMTYQMAVAGLPMGGGKSVIALPAPRHSIDPSTWARILRAHAEMIDSLNGRYWTGPD
VNTNSADMDILADETEFVFGRSPERGGAGSSAFSTALGVFEAMKATVAHRGLSSLDGLTV
LVQGLGAVGGSLAKLLAEAGAQLLVADTETERVVLAVELGHTWVALDDVLSTPCDVFAPC
AMGGVITDEVARTLDCKVVCGAAMNVLAHEAAADILHARGILYAPDFVANAGGAIHLVGR
EVLGWSEDQVHERARAIGDTLKEVFEIADKDGITPDEAARELAERRMREASTTTATA
>Var_931
MGSIDSALNWDGEMTVTRFDAATGAHFVIRIHSTQLGPAAGGTRAWQYSSWADALTDAGR
LAREMTYQMAVAGLPMGGGKSVIALPAPRHSIDPSTWARILSAHAEMIDSLNGRYWTGPD
VNTNSADMDILADETEFVFGRSPERGGAGSSAFTTALGVFEAMKATVAHRGLGSLDGLTV
LVQGLGAVGGSLAKLLAEAGAQLLVADTDTERVALAVELGHTRVALDDVLSTPCDVFAPC
AMGGVITDEVARTLDCKVVCGAAMNVLAHEAAADILHARGILYAPGFVTNAGGAIHLVGR
EVLGWSEDQVHERARAIGDTLKEVFEIADKDGVTPDEAARELAERRMREASTTTATA
>Var_932
MGSIDSALNWDGEMTVTRFDAATGAHFVIRIHSTQLGPAAGGTRAWQYSSWADALTDAGR
LARAMTYQMAVAGLPMGGGKSVIELPAPRHSIDPSTWARILRAHAEMIDSLNGRYWTGPD
VNTNSADMDILADETEFVFGRSPEHGGAGSSSFTTALGVFEAMKATVAHRGLGSLDGLTV
LVQGLGAVGGSLAKLLAEAGAQLLVADTDTERVALAVELGHTWVALDDVLSTPCDVFAPC
AMGGVITDEVARTLDCKVVCGAAMNVLAHEAAADILHARGILYTPDFVANAGGAIHLVGR
EVLGWSEDQVHERARAIGDTLKEVFEIADKDGVTPDEAARELAERRMREASTTTATA
>Var_933
MGSIDSALNWDGEMTVTRFDAATGAHFVIRIHSTQLGPAAGGTRAWQYSSWADALTDAGR
LARAMTYQMAVAGLPMGGGKSVIALPAPRHSIDPSTWARILRAHAEMIDSLNGHYWTGPD
VNTNSADMDILADETEFVFGRSPERGGAGSSAFTTALGVFEAMKATVAHRGLGSLDGLTV
LVQGLGAVGGSLAKLLAEAGAQLLVADTDTERVTLAVELGHTWVALDDVLSTPCDVFAPC
AMGGVITDEVARTLDCIVVCGAAMNVLAHEAAADILHARGILYAQDFVANAGGAIHLVGR
EVLGWSEDQVHERARAIGDTLKEVFEIADKDGVTPDEAARELAERRMREASTTTATA
>Var_934
MGSIDSALNWDGEMTVTRFDAATGAHFVIRIHSTQLGPAAGGTRAWHYSSWADALTDAGR
LARAMTYQMAVAGLPMGGGKSVIALPAPRHSIDPSTWARILRAHAEMIDSLDGRYWTGPD
VNTNSADMDILADETEFVFGRSPERGGAGSSAFTTALGVFEAMKATVAHRGLGSLDGLTV
LVQGLGAVGGSLAKLLAEAGAQLLVADTDTKRVALAVELGHTWVALDDVLSTPCDVFAPC
AMGGVITDEVARTLDCKVVCGAAMNVLAHEAAADILHARGILYAPDFVANAGGAIHLVGR
EVLGWSEDQVHERARAIGDTLKEVFEIADKDGVTPDEAARELAERRMREASTTTATA
>Var_935
MGSIDSALNWDGEMTVTRFDAATGAHFVIRIHSTQLGPAAVGTRAWQYSSWADALTDAGR
LAREMTYQMAVAGLPMGGGKSVIALPAPRHSIDPSTWARILSAHAEMIDSLNGRYWTGPD
VNTNSADMDILADETEFVFGRSPERGGAGSSAFTTALGVFEAMKATVAHRGLGSLDGLTV
LVQGLGAVGGSLAKLLAEAGAQLLVADTDTERVALAVELGHTWVALDDVLSTPCDVFAPC
AMGGVITDEVARTLDCKVVCGAAMNVLAHEAAADILHARGILYAPDFVANAGGAIHLVGR
EVLGWSEDQVHERARAIGDTMKEVFEIADKDGVTPYEAARELAERRMREASTTTATA
>Var_936
MGSIDSALNWDGEMTVTRFDAATGAHFVIRIHSTQLGPAAGGTRAWQYSRWADALTDAGR
LTRAMTYQMAVAGLPMGGGKSVIALPAPRHSIDPSTWARILRAHAEMIDSLNGRYWTGPD
VNTNSADMDILADETEFVFGRSPERGGAGSSAFTTALGVFEAMKATVAHRGLGSLDGLTV
LVQGLGAVGGSLAKLLAEAGAQLLVADTDTERVALAVELGHTWVALDDVLSTPCDVFAPC
AMGGVITDEVARTLDCKVVCGAAMNVLAHEAAADILHARGILYAPDFVANAGGAIHLVGR
EVLGWSEDQVHERARAIGDTLKEVFEIADKDGVTPDEAARELAERRMREASTTTATA
>Var_937
MGSIDSALNWDGEMSVTRFDAATGAHFVIRIHSTQLGPAAGGTRAWQYSSWADALTDAGR
LARAMTYQMAVAGLPMGGGKSVIALPAPRHSIDPSTWARILRAHAEMIDSLNGRYWTGPD
VNTNSADMDILADETEFVFGRSPERGGAGSSAYTTALGVFEAMKATVAHRGLGSLDGLTV
LVQGLGAVGGSLAKLLAEAGAQLLVADTDTERVALAVELGHTRVALDDVLSTPCDVFAPC
AMGGVITDEVARTLDCKVVCGAAMNVLAHEAAADILHARGILYAPGFVTNAGGAIHLVGR
EVLGWSEDQVHERARAIGDTLKEVFEIADKDGVTPDEAARELAERRMREASTTTATA
>Var_938
MGSIDSALNWDGEMTVTRFDAATGAHFVIRIHSTQLGPAAGGTRAWQYSSWADALTDAGR
LARAMTYQMAVAGLPMGGGKSVIALPAPRHSIDPSTWARILRAHAEMIDSLNGRYWTGPD
VNTNSADMDILADETEFVFGRSPERGGAGSSAFTTALGVFEAMKATVAHRGLDSLDGQTV
LVQGLGAVGGSLAKLLAEAGAQLLVADTDTERVALAVELGHTWIALDDVLSTPCDVFAPC
AMGGVITDEVARTLDCKVVCGAAMNVLAHEAAADILHARGILYAPDFVANAGGAIHLVGR
EVLGWSEDQVHERARTIGDTLKEVFEIADKDGVTPDEAARELAERRMREASTTTATA
>Var_939
MGSIDSALNWDGEMTVTRFDAATGAHFVIRIHSTQLGPAAGGTRAWQYSSWADALTDAGR
LARAMTYQMAVAGLPMGGGKSVIALPAPRHSIDPSTWARILRAHAEMIDSLNGRYWTGRD
VNTNSADMDILADETEFVFGRSPERGGARSSAFTTALGVFEAMKATVAHRGLGSLDGLTV
LVQGLGAVGGSLAKLLAEAGAQLLVADTDTERVTLAVELGHTWVALDDVLSTPCDVFAPC
AMGGVISDEVARTLDCKVVCGAAMNVLAHEAAADILHARGILYAPDFVANAGGAIHLVGR
EALGWSEDQVHERARAIGDTLKEVFEIADKDGVTPHEAARELAERRMREASTTTATA
>Var_940
MGSIDSALNWDGEMTVTRFDAATGAHFVIRIHSTQLGPAAGGTRAWQYSSWADALTDAGR
LARAMTYQMAVAGLPMGGGKSVIALPAPRHSIDPSTWARILRAHAEMIDSLNGRYWTGQD
VNTNSADMDILADETEFVFGRSPERGGAGSSAFTTALGVFEAMKATVAHRGLGSLDGLTV
LVQGLGAVGGSLAKLLAEAGAQLLVADTDTERVALAVELGHTWVALDDVLSTPCDVFAPC
AMGGVITDEVARTLDCKVVCGAAMNVLAHEAAADILHARGILYAPDFVANAGGAIHLVGR
EVLGWSEVQVHERARAIGDTLKDVFEIADKDGVTPDEAARELAERRMREASTTTATA
>Var_941
MGSIDSALNWDGEMTVTRFDAATGAHFVIRIHSTQLGPAAGGTRAWQYSSWADALTDAGR
LARAMTYQMAVAGLPMGGGKSVIALPAPRHSIDPSTWARILRAHAEMIDSLNGRYWTGPD
VNTNSADMDILADETEFVFGRSPERGGAGSSAFTTALGVFEAMKATVAHRGLGSLDGLTV
LVQGLGAVGGSLAKLLAEAGAQLLVADTDTERVALAVELGHTWVALDDVLSTPCDVFAPR
AMGGVITVEVARTLDCKVVCGAAMNVLAHEAAADILHARGILYAPDFVANAGGAIHLVGR
EVLGWSEDQVHERARAIGDTLKVVFEIADKDGVTPDEAARELAERRMREASTTTATA
>Var_942
MGSIDSALNWDGEMTVTRFDAATGAHFVIRIHSTQLGPAAGGTRAWQYSSWADALTDAGR
LARAMTYQMAVAGLPMGGGKSVIALPAPRHSIDPSTWARILRAHAEMIDSLNGRYWTGPD
VNTNSADMDILADETEFVFGRSPERGGAGSSAFTTALGVFEAMKATVAHRGLGSLDGLTV
LVQGLGAVGGSLAKLLAEAGAQLLVADTDTERVALAVELGHTWVALDDVLSTPCDVFAPC
AMGGVITDEVACTLDCKVVCGAAMNVLAHEAAADILHARGILYAPDFVANAGGTIHLVGR
EVLGWSEDQVHERARAIGDTLKEVFEIADKDGVTPDEAARELAERRMREASTTTATA
>Var_943
MGSIDSALNWDGEMTVTRFDAATGAHFVIHIHSTQLGPAAGGTRAWQYSSWADALTDAGR
LARAMTYQMAVAGLPMGGGKSVIALPAPRHSIDPSTWARILRAHAEMIDSLNGRYWTGPD
VNTNSADMDILADETEFVFGRSPERGGAGSSAFTTALGVFEAMKATVAHRGLGSLDGLTV
LVQGLGAVGGSLAKLLAEAGAQLLVADTDTERVALAVELGHTWVALDDVLSTPCDVFAPC
AMGGVITDEVARTLDCKVVCGAAMNVLAHEAAADILHARSILYAPDFVANAGGAIHLVGR
EVLGWSEDQVHERARAIGDTLKEVFEIADKDGVTPDEAARELAERRMREASTTTATA
>Var_944
MGSIDSALNWDGEMTVTRFDAATGAHFVISIHSTQLGPAAGGTRAWQYSSWADALTDAGR
LAREMTYQMAVAGLPMGGGKSVIALPAPRHSIDPSTWARILSAHAEMIDSLNGRYWTGPD
VNTNSADMDILADETEFVFGRSPERGGAGSSAFTTALGVFEAMKATVAHRGLGSLDGLTV
LVQGLGAVGGSLAKLLAEAGAQLLVADTDTERVALAVELGHTWVALDDVLSTPCDVFAPC
AMGGVITDEVARTLDCKVVCGAAMNVLAHEAAADILHARGILYAPDFVANAGGAIHLVGR
EVLGWSEDQVHERARAIGDTLKEVFEIADKDGVTPDEAARELAERRMREASTTTATA
>Var_945
MGSIDSALNWDGEMTVTRFDAATGAHFVIRIHSTQLGPAAGGTRAWQYSSWADALTDAGR
LARAMTYQMAVAGLPMGGGKSVIALPAPRHSIDPSTWARILRAHAEMIDSLNGRYWTGPD
VNTNSADMDILADETEFVFGRSPERGGAGSSAFTTALGVFEAMKATVAHRGLGSLDGLTV
LVQGLGAVGGSLAKLLAEAGAQLLVADTDTERVALAVELGHTWVALDDVLSTQFDVFAPC
AIGGVITDEVARTLDCKVVCGAAMNVLAHEAAADILHARGILYAPDFVANAGGAIHLVGR
EVLGWSEDQVHERARAIGDTLKEVFEIADKDGVTPDEAARELAERRMREASTTTATA
>Var_946
MGSIDSALNWDGEMTVTRFDAATGAHFVIRIHSTQLGPAAGGTRAWQYSSWADALTDAGR
LARAMTYQMAVAGLPMGGGKSVIALPAPRHSIDPSTWARILRAHAEMIDSLNGRYWTGQD
VNTNSADMDILADETEFVFGRSPERGGAGSSAFTTALGVFEAMKATVAHRGLGSLDGLTV
LVQGLGAVGGSLAKLLAEAGAQLLVADTDTERVALAVELGHTWVALDDVLSTPCDVFAPC
AMGGVITDEVARTLDCKVVCGAAMNVLAHEAAADILHARGILYAPDFVANAGGAIHLVGR
EVLGWSEVQVHERARAIGDTLNEVFEIADKDGVTPDEAARELAERRMREASTTTATA
>Var_947
MGSIDSALNWDGEMTVTRFDAATGAHFVIRIHSTQLGPAAGGTRAWQYSSWADALTDAGR
LARAMTYQMAVAGLPMGGGKSVMALPAPRHSIDPSTWARILRAHAEMIDSLNGRYWTGPD
VNTNSADMDILADETEFVFGRSPERGGAGSSAFTTALGVFEAMKATVAHRGLGSLDGLTV
LVQGLGAVGGSLAKLLAEAGAQLLVADTDTERVALAVELGHTWVALDDVLSTPCDVFAPC
AMGGVITDEVARTLDCKVVCGAAMNVLAHEAAADILHARGILYAPDFVANAGGAIHLVGR
EVLGWSEDQVHERARAIGDTLKEVFEIADKDGVTPDEATRELAERRMREASTTTATA
>Var_948
MGSIDSALNWDGEMTVTRFDAATGAHFVIRIHSTQLGPAAGGTRAWQYSSWADALTDAGR
LARAMTYQMAVAGLPMGGGKSVIALPAPRHSIDPSTWARILRAHAEMIDSLNGRYWTGQD
VNTNSADMDILADETEFVFGRSPERGGAGSSAFTTALGVFEAMKATVAHRGLGSLDGLTV
LVQGLGAVGGSLAKLLAEAGAQLLVADTDTERVALAVELGHTWVALDDVLSTPCDVFAPC
AMGGVITDEVARTLDCKVVCGAAMNVLAHEAAADILHARGILYAPDFVANAGGAIHLVGR
EVLGWSEVQVHERARAIGDTLKEVFEIADKDGVTPDEATRELAERRMREASTTTATA
>Var_949
MGSIDSALNWDGEMTVTRFDAATGAHFVIRIHSTQLGPAAGGTRARQYSSWADALTDAGR
LARAMTYQMAVAGLPMGGGKSVIALPAPRHSIDPRTWARILRAHAEMIDSLNGRYWTGPD
VNTNSADMDILADETEFVFGRSPERGGAGSSAFTTALGVFEAMKATVAHRGLGSLDGLTV
LVQGLGAVGGSLAKLLAEAGAQLLVADTDTERVALAVELGHTWVALDDVLSTPCDVFAPC
AMGGVITDEVARTLDCKVVCGAAMNVLAHEAAADILHARGILYAPDFVANAGGAIHLVGR
EVLGWSEDQVHERARAIGDTLKEVFEIADKDGVTPDEAARELAERRMREASTTTATA
>Var_950
MGSIDSALNWDGEMTVTRFDAATGAHFVIRIHSTQLGPAAGGTRAWQYSSWADALTDAGR
LAREMTYQMAVAGLPMGGGKSVIALPAPRHSIDPSTWARILSAHAEMIDSLNGRYWTGPD
VNTNSADMDILADETEFVFGRSPERGGAGSSAFTTALGVFEAMKATVAHRGLGSLDGLTV
MVQGLGAVGGSLAKLLAEAGAQLLVADTDTERVALAVELGHTWVALDDVLSTPCDVFAPC
AMGGVITDEVARTLDCKVVCGAAMNVLAHEAAADILHARGILYAPDFVANAGGAIHLVGR
EVLGWSEVQVYERARAIGDTLKEVFEIADKDGVTPDEAARELAERRMREASTTTATA
>Var_951
MGSIDSALNWDGEMTVTRFDAATGAHFVIRIHSTQLGTAAGGTRAWQYSSWADALTDAGR
LARAMTYQMAVAGLPMGGGKSVIALPAPSHSIDPSTWARILRAHAEMIDSLNDRFWTGPD
VNTNSADMDILADETEFVFGRSPERGGAGSSAFTTALGVFEAMKATVAHRGLSSLDGLTV
LVQGLGAVGGSLAKLLAEAGAPLLVADTDTERVALAVELGHTWVALDDVLSTPCDVFAPC
AMGGVITDEVARTLDCKVICGAAMNVLAHEAAADILHARGILYAPDFVANAGGAIHLVGR
EVLGWSEDQVHERARAIGDTLKEVFEIADKDGVTPDEAARELAERRMREASTTTATA
>Var_952
MGSIDSALNWDGEMTVTRFDAATGAHFVIRIHSTQLGPAAGGTRAWQYSRWADALTDAGR
LARAMTYQMAVAGLPMGGGKSVIALPAPRHSIDPSTWARILRAHAEMIDSLNGRYWTGPD
VNTNSADMDILADETEFVFGRSPERGGAGSSAFTTALGVFEAMKATVAHRGLGSLDGLTV
LVQGLGAVGGSLAKLLAEAGAQLLVADTDTERVALAVELGHTWVALDDVLSTPCDVFAPC
AMGGVITDEVARTLDCKVVCGAAMNVLAHEAAADILHARGILYAPDFVANAGGAIHLVGR
EVLGRSEDQVHERARAIGDTLKEVFEIADKDGVTPDEAARELAERRMREASTTTATA
>Var_953
MGSIDSALNWDGEMTVTRFDAATGAHFVIRIHSTQLGPAAGGTRAWQYSSWADALTDAGR
LARAMTYQMAVAGLPMGGGKSVIALPAPRHSIDPSTWARILRAHAEMIDSLNGRYWTGPD
VNTNSADMDILADETEFVFGRSPERGGAGSSAFTTALGVFEAMKATVAHRGLGSLDGLTV
LVQGLGAVGGSQAKLLADAGAQLLVADTDTERVALAVELGHTWVALDDVLSTPCDVFAPC
AMGGVITDEVARTLDCKVVCGAAMNVLAHEAAADILHARGILYAQDFVANAGGAIHLVGR
EVLGWSEDQVHERARAISDTLKEVFEIADKDGVTPDEAARELAERRMREASTTTATA
>Var_954
MGSIDSALNWDGEMTVTRFDAATGAHFVIRIHSTQLGPAAGGTRAWQYSSWADALTDAGR
LAREMTYQMAVAGLPMGGGKSVIALPAPRHSIDPSTWARILSAHAEMIDSLNGRYWTGPD
VNTNSADMDILADETEFVFGRSPERGGAGSSASTTALGVFEAMKATVAHRGLGSLDGLTV
LVKGLGAVGGSLAKLLAEAGAQLLVADTDTERVALAVELGHTWVALDDVLSTPCDVFAPC
AMGGVITDEVARTLDCKVVCGAAMNVLAHEAAADILHARGILYAPDFVANAGGAIHLVGR
EVLGWSEDQVHERAHAIGDTLKEVFEIADKDGVTPDEAAREPAERRMREASTTTATA
>Var_955
MGSIDSALNWDGEMTVTRFDAATGAHFVIRIHSTQLGPAAGGTRAWQYSSWADALTDAGR
LASAMTYQMAVAGLPMGGGKSVIALPAPRHSIDPSTWARILRAHAEMIDSLNGRYWTGPD
VNTNSADMDILADETEFVFGRSPERGGAGSSAFTTALGVFEAMKATVAHRGLGSLDGLTV
LVQGLGAVGGSLAKLLAEAGAQLLVADTDTERVALAVELGHTWVALDDVLSTPCDVFAPC
AMGGVITDEVARTLDCKVVCGAAMNVLAHEAAADILHARGILYAPDFVANAGGAIHLVGR
EVLGWSEDQVHERARAIGDTLKEVFEIADKDGVTPDEAARELAERRMREASTTTATA
>Var_956
MGSIDSALNWDGEMTVTRFDAATGAHFVIRIHSTQLGPAAGGTRAWQYSSWADALTDAGH
LARAMTYQMAVAGLPMGGGKSVIALPAPRHSIDPSTWARILRAHAEMIDSLNGRYWTGPD
VNTNSADMDILADETEFVFGRSPERGGAGSSAFTTALGVFEAMKATVAHRGLGSLNGLTV
LVQGLGAFGGSLAKLLAEAGAQLLVADTDTERVALAVELGHTWVALDDVLSTPCDVFAPC
AMGGVITDEVARTLDCKVVCGAAMNVLAHEAAADNLHARGILYAPDFVANAGGAIHLVGR
EVLGWSEDQVHERARAIGDTLKEVFEIADKDGVTPDEAARELAERRMREASTTTATA
>Var_957
MGSIDSALNWDGEMTVTRFDAATGAHFVIRIHSTQLGPAAGGTRAWQYNSWADALTDAGR
LARAMTYQMAVAGLPMGGGKSVIVLPAPRHSIDPSTWARILRAHAEMIDSLIGRYWTGPD
VNTNSADMDILADETEFVFGRSPERGGAGSSAFTTALGVFEAMEATVAHRGLGSLDGLTV
LVQGLGAVGGSLAKLLAEAGAQLLVADTDTERVALAVELGHTWVALDDVLSTPCDVFAPC
AMGGVITDEVARTLDCKVVCGAAMNVLAHEAAADILHARGILYAPDFVANAGGAIHLVGR
EVLGWSEDQVHERARAIGDTLKEVFEIADKDGVTPDEAARELAERRMREASTTTATA
>Var_958
MGSIDSALNWDGEMTVTRFDAATGAHFVIRIHSTQLGPAAGGTRAWQYSSWADAMTDAGR
LAREMTYQMAVAGLPMGGGKSVIALPAPRHSIDPSTWARILSAHAEMIDSLNGRYWTGPD
VNTNSADMDILADETEFVFGRSPERGGAGSSAFTTALGVFEAMKATVAHRGLGSLDGLTV
LVQGLGAVGGSLAKLLAEAGAQLLVADTDTERVALAVELGHTWVALDDVLSTPCDVFAPC
AMGGVITDEVARTLDCKVVCGAAMNVLAHEAAADILHARGILYAPDFVANAGGAIHLVGR
EVLGWSEDQVHERARAIGDTLKVVFEIADKDGVTPDEAARELAERRMREASTTTATA
>Var_959
MGSIDSALNWDGEMTVTRFDAATGAHFVIRIHSTQLGPAAGGTRAWQYSSWADALTDAGR
LAREMTYQMAVAGLPMGGGKSVIALPAPRHSIDPSTWARILSAHAEMIDSLNGRYWTGPD
VNTNSADMDILADETEFVFGRSPERGGAGSSAFTTALGVFEAMKATVAHRGLGSLDGLTV
LVQGLGAVGGSLAKLLAEAGAQLLVADTDTERVALAVELGHTWVALDDVLSTPCDVFAPC
AMGGVITDEVARTLDCKVVCGAAMNILAHEAAADILHARGILYAPDFVANAGGAIHLVGR
EVLGWSEDQVHERARAIGDTLKEVFEIADKDGVTPDEAARELAERRMREASTTTATA
>Var_960
MGSIDSALNWDGEMTVTRFDAATGAHFVIRIHSTQLGPAAGGTRAWQYSSWADALTDAGR
LARAMTYQMAVAGLPMGGGKSVIALPAPRHSIDPSTWARILRAHAEMIDSLNGRYWTGPD
VNTNSADMDILADETEFVFGRSPERGGAGSSAFTTALGVFEAMKATVAHRGLGSLDGLTV
LVQGLGAVGGSLAKLLAEAGAQLLVADTDTERVALAVELGHTWVALDDVLSTPCDVFAPY
AMGGVITDEVARTLDCKVVCGAAMNVLAYEATADILHARGILYAPDFVANAGGAIHLVGR
EVLGWSEDQVHERARAIGDTLKVVFEIADKDGVTPDEAARELAERRMREASTTTATA
>Var_961
MGSIDSALNWDGEMTVTRFDAATGAHFVIRIHSTQLGPAAGGTRAWQYSSWADALTDAGR
LARAMTYQMAVAGLPMGGGKSVIALPAPRHSIDPSTWARILRAHAEMIDSLNGRYWTGPD
VNTNSADMDILADETEFVFGRSPERGGAGSSAFTTALGVVEAMKATVAHRGLGSLDGLTV
LVQGLGAVGGSLAKLLAEAGAQLLVADTDTERVALAVELGHTWVALDDVLSTPCDVFAPC
AMGGVITDEVARTLDCKVVCGAAMNVLAHEAAADILHARGILYAPDFVANAGGAIHLVGR
EVLGWSEVQVHERARAIGDTLKEVFEIADKDGVTPDEAARELAERRMREASTTTATA
>Var_962
MGSIDSALNWDGEMTVTRFDAATGAHFVIRIHSTQLGPAAGGTRAWQYSSWADALTDAGR
LARAMTYQMAVAGLPMGGGKSVIALPAPRHSIDPSTWARILRAHAEMIDSLNGRYWTGPD
VNTNSADMDILADETEFVFGRSPERGGAGSSAFTTALGVFEAMKATVAHRGLGSLDGLTV
LVQGLGAVGGSLAKLLAEAGAQLLVADTDTERVALAVELGHTWVALDDVLSTPCDVFAPC
AMGGVITDEVARTLDCKVVCGAAMNVLAHEAAADILHARGILYAPDFVANAGGAIHLVGR
EDLGWSEDQVHERARAIGDTLKEVFEIADKDGVTPDESARELAERRMREASTTTATA
>Var_963
MGSIDSALNWDGEMTVTRFDAATGAHFVIRIHSTQLGPAAGGTRAWQYSSWADALTDAGR
LARAMTYQMAVAGLPMGGGKSVIELPAPRHSIDPSTWARILRAHAEMIDSLNGRYWTGPD
VNTNSADMDILADETEFVFGRSPEHGGAGSSSFTTALGVFEAMKATVAHRGLGSLDGLTV
LVQGLGAVGGSLAKLLAEAGAQLLVADTDTERVALAVELGHTWVALDDVLSTPCDVFAPC
AMGGVITDEVARTLDCKVVCGAAMNVLAHEAAADILHARGILYAPDFVANAGGAIHLVGR
EVLGWSEDQVHERARAIGDTLKEVFEIADKDGVTPDEAARELAERRMREASTTTATA
>Var_964
MGSIDSALNWDGEMTVTRFDAATGAHFVIRIHSTQLGPAAGGTRAWQYSSWADALTDAGR
LARAMTYQMAVAGLPMGGGKSVIALPAPRHSIDPSTWARILRAHAEMIDSLNGRYWTGPD
VNTNSADMDILADETEFVFGRSPERGGAGSSAFTTALGVFEAMKATVAHRGLGSLDGLTV
PVQGLGAVGGSPAKLLAEAGAQLLVADTDTERVALAVELGHTWVALDDVLSTPCDVFAPC
AMGGVITDEVARTLDCKVVCGAAMNVLAHEAAADILHARGILYAPDFVANAGGAIHLVGR
EVLGWSEDQVHERARAIGDTLKVVFEIADKDGVTPDEAARELAERRMREASTTTATA
>Var_965
MGSIDSALNWDGEMTVTRFDAATGAHFVIRIHSTQLGPAAGGTRAWQYSNWADALTDAGR
LARAMTYQMAFAGLPMGGGKSVIALPAPRHSIDPSTWARILRAHAEMIDSLNGRYRTGPD
VNTNSADMDILADETEFVFGRSTERGGAGSSAFTTALGVFEAMKATVAHRGLGGLDGLTV
LVQGLGAVGGSLAKLLAEAGAQLLVADTDTERVALAVELGHTWVALDDVLSTPCDVFAPC
AMGGVITDEVARTLDCKVVCGAAMNVLAHEAAADILHARGILYAPDFVANAGGAIHLVGR
EVLGWSEDQVHYRARAIGDTLKEVFEIADKDGVTPDEAARELAERRMREASTTTATA
>Var_966
MGSIDSALNWDGEMTVTRFDAATGAHFVMRIHSTQLGPAAGGTRAWQYSSWADALTDASR
LARAMTYQMAVAGLPMGGGKSVIALPAPRHSIDPSTWARILRAHAEMIDSLNGRYWTGPD
VNTNSANMDILADETEFVFGRSPERGGAGSSAFTTALGVFEAMKATVAHRGLGSLDGLTV
LVQGLGAVGGSLAKLLAEAGAQLLVADTDTERVALAVELGHTWVALDDVLSTPCDVFAPC
AMGGVITDEVARTRDCKVVCGAAMNVLAHEAAADILHARGILYAPDFVANAGGAIHLVGR
EVLGWSEDQVHERARAIGDTLKEVFEIADNDGVTPDEAARELAERRMREASTTTATA
>Var_967
MGSIDSALNWDGEMTVTRFDAATGAHFVIRIHSTQLGPAAGGTRAWQYSSWADALTDAGR
LARAMTYQMAVAGLPMGGGKSVIALPAPRHSIDPSTWARILRAHAEMIDSLNGRYWTGPD
VNTNSADMDILADETEFVFGRSPERGGAGSSAFTTALGVFEAMKATVAHRGLGSLDGLTV
LVQGLGAVGGSLAKLLAEAGAQLLVADTDTERVALAVELGHTWVALDDVLSTPCDVFAPC
AMGGVITDEVARTLDCKVVCGAAMNVLAHEAAADILHARGILYAPDFVANAGGAIHLVGR
EVLGWSEDQVHERARAIGDTLKEVFEIADKDGVTADEAARELAERRMREASTTTATA
>Var_968
MGSIDSALNWDGEMTVTRFDAATGAHFVIRIHSTQLGPAAGGTRAWQYSSWADALTDAGR
LARAMTYQMAVAGLPMGGGKSVIALPAPRHSIDPSTWARILRAHAEMIDSLNGRYWTGPD
VNTNSADMDILADETEFVFGRSPERGGAGSSAFTTALGVFEAMKATVAHRGLGSLDGLTV
LVQGLGAVGGSLAKLLAEAGAQLLVADTDTERVALAVELGHTWVALDDVLSTPCDVFAPC
AMGGVITDEVARTLDCKVVCGAAKNVLAHEAAADILHARGILYAPDFVANAGGAIHLVGR
EVLGWSDDQVHERARAIGDTLKEVFEIADKDGVTPDEAARELAERRMREASTTTATA
>Var_969
MGSIDSALNWDGEMTVTRFDAATGAHFVIRIHSTQLGPAAGGTRAWQYSSWADALTDAGR
LARAMTYQMAVAGLPMGGGKSVIALPAPRHSIDPSTWARILRAHAEMIDSLNGRYWTGPD
VNTNSADMDILADETEFVFGRSPERGGAGSSAFTTALGVFEAMKATVAHRGLGSLDGLTD
LVQGLGAVGGSLAKLLSEAGAQLLVADTDTERVALAVELGHTWVALDDVLSTPCDVFAPC
AMGGVITDEVARTLDCKVVCGAAMNVLAHEAAADILHARGILYAPDFVANAGGAIHLVGR
EVLGWSEDLVHERARAIGDTLKEVFEIADKDGVTPDEAARELAERRMREASTTTATA
>Var_970
MGSIDSALNWDGEMTVTRFDAATGAHFVIRIHSTQLGPAAGGTRAWQYSSWADALTDAGR
PAREMTYQMAVAGLPMGGGKSVIALPAPRHSIDPSTWARILSAHAEMIDSLNGRYWTGPD
VNTNSADMDILADETEFVFGRSPERGGAGSSAFTTALGVFEAMKATVAHRGLGSLDGLTV
LVQGLGAVGGSLAKLLAEAGAQLLVADTDTERVALAVELGHTWVALDDVLSTPCDVFAPC
AMGGVITDEVARTLDCKVVCGAAMNVLAHEAAADILHARGILYAPDFVANAGGAIHLVGR
EVLGWSEDQVHERARAIGDTLKEVFEIADKDGVTPDEAARELAERRMREASTTTATA
>Var_971
MGSIDSALNWDGEMTVTRFDAATGAHFVIRIHSTQLGPAAGGTRAWQYSSWADALTDAGR
LARAMTYQMAVAGLPMGGGKSVIALPAPRHSIDPSTWARILRAQAEMFDSLNGRYWTGPD
VNTNSADMDILADETEFVFGRSPERGGAGSSAFTTALGVFEAMKATVAHRGLGSLDGLTV
LVQGLGAVGGSLAKLLAEAGAQLLVADTDTERVALAVELGHTWVALDDVLSTPCDVFAPC
AMGGVITDEVARTLDCKVVCGAAMNVLAHEAAADILHARGILYAPDFVANAGGAIHLVGR
EVLGWSEVQVHERARAIGDTLKEVFEIADKDGVTPDEAARELAERRMREASTTTATA
>Var_972
MGSIDSALNWDGEIAVTRFDAATGAHFVIRIHSTQLGPAAGGTRAWQYSSWADALTDAGR
LARAMTYQMAVAGLPVGGGKSVIALPAPRHSIDPSTWARILRAHAEMIDSLNGRYWTGPD
VNTNSADMDILADETEFVFGRSPERGGAGSSAFTTALGVFEAMKATVAHRGLGSLDGLTV
LVQGLGAVGGSLAKLLAEAGAQLLVADTDTERVALAVELGHTWVALDDVLSTPCDVFAPC
AMGGVITDEVARTLDCKVVCGAAMNVLAHEAAADILHARGILYAPDFVANAGGAIHLVGR
EVLGWSEDQVHERARAIGDTLKEVFEIADKDGVTPDEATRELAERRMREASTTTATA
>Var_973
MGSIDSALNWDGEMTVTRFDAATGAHFVIRIHSTQLGPAAGGTRAWQYSSWADALTDAGR
LARAMTYQMAVAGLPMGGGKSVIALPAPRHSIDPSTWERILSAHAEMIDSLNGRYWTGPD
VNTNSADMDILADETEFVFGRSPERGGAGSSAFTTALGVFEAMKATVAHRGLGSLDGLTV
LVQGLGAVGGSLAKLLAEAGAQLLVADTDTERVALAVELGHTWVALDDVLSTPCDVFAPC
AMGGVITDEVARTLDCKVVCGAAMNVLAHEAAADILHARGILYAPDFVANAGGAIHLVGR
EVLGWSEDQVHERARAIGDTLKVVFEIADKDGVTPDEAARELAERRMREASTTTATA
>Var_974
MGSIDSALNWDGEMTVTRFDAATGAHFVIRIHSTQLGPAAGGTRAWQYSSWADALTDAGR
LARAMTYQMAVAGLPMGGGKSVIALPAPRHSIDPSTWARILRAHAEMIDSLNGRYWTGQD
VNTNSADMDILADETEFVFGRSPERGGAGSSAFTTALGVFEAMKATVAHRGLGSLDGLTV
LVQGLGAVGGSLAKLLAEAGAQLLVADTDTERVALAVELGHTWVALDDVLSTPCDVFAPC
AMGGVITDEVARTLDCKVVCGAAMNVLAHEAAADILHARGILYAPDFVAYAGGAIHLVGR
EVLGWSEDQVHERARAIGDTLKEVFEIADKDGVTPDEAARELAERRMREASTTTATA
>Var_975
MGSIDSALNWDGEMTVTRFDAATGAHFVIRIHSTQLGPAAGGTRAWQYSSWADALTDAGR
LARAMTYQMAVAGLPMGGGKSVIALPAPRHSIDPSTWARILSAHAEMIDSLNGRYWTGPD
VNTNSADMDILADGTEFVFGRSPERGGAGSSAFTTALGVFEAMKATVAHRGLGSLDGLTV
LVQGLGAVGGSLAKLLAEAGAQLLVADTDTERVALAVELGHTWVALDDVLSTPCDVFAPC
AMGGVITDEVARTLDCKVVCGAAMNVLAHEAAADILHARGILYAPDFVANAGGAIHLVGR
EVLGWSEDQVHERARAIGDTLKVVFEIADKDGVTPDEAARELAERRMREASTTTATA
>Var_976
MGSIDSALNWDGEMTVTRFDAATGAHFVIRIHSTQLGPAAGGTRAWQYSSWADALTDAGR
LARAMTYQMAVAGLPMGGGKCVIALPAPRHSIDPSTWARILRAHAEMIDSLNGRYWTGPD
VNINSADMDILADETEFVFGRSQERGVAGSSAFTTALGVIEAMKATVAHRGLGSLDGLTV
LVQGLGAVGGSLAKPLAEAGAQLLVADTDTERVALAVELGHTWVALDDVLSTPCDVFAPC
AMGGVITDEVARTLDCKVVCGAAMNVLAHEAAADILHARGILYVPDFVANAGGAIHLVGR
EVLGWSEDQVHERARAIGDTLKVVFEIADKDGVTPDEAARELAERRMREASTTTATA
>Var_977
MGSIDSALNWDGEMTVTRFDAATGAHFVIRIHSTQLGTAAGGTRAWQYSSWADALTDAGR
LARAMTYQMAVAGLPMGGGKSVIALPAPSHSIDPSTWARILRAHAEMIDSMNGRFWTGPD
VNTNSADMDILADETEFVFGRSPERGGAGSSAFTTALGVFEAMKATVAHRGLSSLDGLTV
LVQGLGAVGGSLAKLLAEAGAPLLVADTDTERVALAVELGHTWVALDDVLSTPCDVFAPC
AMGGVITDEVARTLDCKVICGAAMNVLAHEAAADILHARGILYAPDFVANAGGAIHLVGR
EVLGWSEDQVHERARAIGDTLKEVFEIADKDGVTPDEAARELAERRMREASTTTATA
>Var_978
MGSIDSALNWDGEMTVTRFDAATGAHFVIRIHSTQLGPAAGGTRAWQYSSWADALTDAGR
LARAMTYQMAVAGLPMGGGKSVIALPAPRHSIDPSTWARILRAHAEMIDSLNGRYWTGQD
VNTNSADMDILADETEFVFGRSPERGGAGSSAFTTALGVFEAMKATVAHRGLGSLDGLTV
LVQGLGAVGGSLAKLLAEAGAQLLVADTDTERVALAVELGHTWVALDDVLSTPCDVFAPC
AMGGVITDEVARTLDCKVVCGAAMNVLAHEAAADILHARGILYAPDFVANAGGAIHLVGR
EVLGWSEDQVHERARAIGDTLKEDFEIADKDGVTPDEAARELAERRMREASTTTATA
>Var_979
MGSIDSALNWDGEMTVTRFDAATGADFVIRIHSTQLGPAAGGTRAWQYSSWADALTDAGR
LAREMTYQMAVAGLPMGGGKSVIALPAPRHSIDPSTWARILSAHAEMIDSLNGRYWTGPD
VNTNSADMDILADETEFVFGRSPERGGAGSSAFTTALGVFEAMKATVAHRGLGSLDGLTV
LVQGLGAVGGSLAKLLAEAGAQLLVADTDTERVALAVELGHTWVALDDVLSTPCDVFAPC
AMGGVITDEVARTLDCKVVCGAAMNVLAHEAAADILHARGILYAPDFVANAGGAIHLVGR
EVLGWSEDQVHERARAIGDTLKEVFEIADKDGVTPDEAARELAERRMREASTTTATA
>Var_980
MGSIDSALNWDGETTVTRFDAATGAHFVIRIHSTQLGPAAGGTRAWQYSSWADALTDAGR
LARAMTYQMAVAGLPMGGGKSVIALPAPRHSIDPSTWARILRAHAEMIDSLNGRYWTGPD
VNTNSADMDILADETEFVFGRSPERGGAGSSAFTTALGVFEAMKATVAHRGLDSLDGLTV
LVQGLGAVGGSLAKLLAEAGAQLLVADTDTERVALAVELGHTWVALDDVLSTPCDVFAPC
AMGGVITDEVARTLDCKVVCGAAMNVLAHEAAADILHARGILYAPDFVANAGGAIHLVGR
EVLGWSEDQVHERARAIGDTLKEVFEIADKDGVTPDEAARELAERRMREASTTTATA
>Var_981
MGSIDSALNWDGEMTVTRFDAATGAHFVIRIHSTQLGPAAGGTRAWQYSSWADALTDAGR
LARAMTYQMAVAGLPMGGGKSVIALPAPRHSIDPSTWARILRAHAEMIDSLNGRYWTGPD
VNTNSADMDILEDETGLVFGRSPERGGAGSSAVTTALGVFEAMKATVAHRGLGSLDGLTV
LVQGLGAVGGSLAKLLAEAGAQLLVADTDTERVALAVELGHTWVALDDVLSTPCDVFAPC
AMGGVITDEVARTLDCKVVCGAAMNVLAHEAAADILHARGILYAPDFVANAGGAIHLVGR
EVLGWSEDQVHERARAIGDTLKEVFEIADKDGVTPDEAARELAERRMREASTTTATA
>Var_982
MGSIDSALNWDGEMTVTRFDAATGAHFVIRIHSTQLGPAAGGTRAWQYSSWADALTDAGR
LAREMTYQMAVAGLPMGGGKSVIALPAPRHSIDPSTWARILSAHAEMIDSLNGRYWTGPD
VNTNSADMDILADETEFVFGRSPERGGAGSSAFTTALGVFEAMKATVAHRGLGSLDGLTV
LVQGLGAVGGSLAKLLAEAGAQLLVADTDTERVALAVELGHTWVALDNVLSTPCDVFAPC
AMGGVITDEVARTLDCKVVCGAAMNVLAHEAAADILHARGILYAPDFVANAGGAIHLVGR
EVLGWSEDQVHERARAIGDTLKEVFEIADKDGVTPDEAARELAERRMREASTTTATA
>Var_983
MGSIDSALNWDGEMTVTRFDAATGAHFVIRIHSTQLGPAAGGTRAWQYSSWADALTDAGR
LAREMTYQMAVAGLPMGGGKSVIALPAPRHSIDPSTWARILSAHAEMIDSLNGRYWTGPN
VNTNSADMDILADETEFVFGRSPERGGAGSSAFTTALGVFEAMKATVAHRGLGSLDGLTV
LVQGLGAVGGSLAKLLAEAGAQLLVADTDTERVALAVELGHTWVALDDVLSTPCDVFAPC
AMGGVITDEVARTLDCKVVCGAAMNVLAHEAAADILHARGILYAPDFAANAGGAIHLVGR
EVLGWSEDQVHERARSIGDTLKEVFEIADKDGVTPDEAARELAERRMREASTTTATA
>Var_984
MGSIDSALNWDGEMTVTRFDAATGAHFVIRIHSTQLGPAAGGTRAWQYSSWADALTDAGR
LARAMTYQMAVAGLPMGGGKSVIALPAPRHSIDPSTWARILRAHAEMIDSLNGRYWTSPD
VNTNSADMDILADETEFVFGRSPERGGAGSSAFTTALGVFEAMKATVAHRGLGSLDGLTV
LVQGMGAVGGSLAKLLAEAGAQLLVADTDTERVALAVELGHTWVALDDVLSTPCDFFAPC
AMGGVITDEVARTLDCKVVCGAAMNVLAHEAAADILHARGILYAPDFVANAGGAIHLVGR
EVLGWSEDQLHERARAIGDTLKEVFEIADKDGVTPDEAARELAERRMREASTTTATA
>Var_985
MGSIDSALNWDGEMTVTRFDAATGAHFVIRIHSTQLGPAAGGTRAWQYSSWADALTDAGR
LARAMTYQMAVAGLPMCGGKSVIALPAPRHSTDPSTWARILRAHAEMIDSLNGRYWTGQD
VNTNSADMDILADETEFVFGRSPERGGAGSSAFTTALGVFEAMKATVAHRGLGSLDGLTV
LVQGLGAVGGSLAKLLAEAGAQLLVADTDTERVALAVELGHTWVALDDVLSTPCDVFAPC
AMGGVITDEVARTLDCKVVCGAAMNVLAHEAAADILHARGILYAPDFVANAGGAIHLVGR
EVLGWSEDQVHERARAIGDTLKEVFEIADKDGVTPDEAARELAERRMREASTTTATA
>Var_986
MGSIDSALNWDGEMTVTRFDAATGAHLVIRIHSTQLGPAAGGTRAWQYSSWADALTDAGR
LARATTYQMAVAGLPMGGGKSVIALPAPRHSIDPSTWARILRAHAEMIDSLNGRYWTGPD
VNTNSADMDILADETEFVFGRSPERGGAGSSAFTTALGVFEAMKATVAHRGLGSLDGLTV
LVQGLGAVGGSLAKLLAEAGAQLLVADTDTERVALAVELGHTWVALDDVLSTPCDVFAPC
AMGGVITDEVARTLDCKVVCGAAMNVLAHEAAADILHARGILYAPDFVANAGGAIHLVGR
EVLGWSEDQVHERARAIGDTLKVVFEIADKDGVTPDEAARELAERRMREASTTTATA
>Var_987
MGSIDSALNWDGEMTVTRFDAATGAHFVILIHSTQLGPAAGGTRAWQYSSWADALTDAGR
LARAMTYQMAVAGLPMGGGKSVIALPAPRHSIDPSTWARILRAHAEMIDSLNGRYWTGQD
VNTNSADMDILADETEFVFGRSPERGGAGSSAFTTALGVFEAMKATVAHRGLGSLDGLTV
LVQGLGAVGGSLAKLLAEAGAQLLVADTDTERVALAVELGHTWVALDDVLSTPCDVFAPC
AMGGVITDEVARTLDCKVVCGAAMNVLAHEAAADILHARGILYAPDFVANAGGAIHLVGR
EVLGWSEVQVHERARAIGDTLKEVFEIADKDGVTPDEAARELAERRMREASTTTATA
>Var_988
MGSIDSALNWDGEMTVTRFDAATGAHFVIRIHSTQLGPAAGGTRAWQYSSWADALTDAGR
LARAMTYQMAVAGLPMGGGKSVIALPAPRHSIDPSTWARILRAHAEMIDSLNGRYWTGPD
VNTNSADMDILADETEFVFGRSPERGGAGSSAFTTALGVFEAMKATVAHRGLGSLDGLTV
MVQGLGAVGGSLAKLLAEAGAQLLVADTDTERVALAVELGHTWVALDDVLSTPCDVFAPC
AMGGVITDEVARTLDCKVVCGAAMNVLAHEAAADILHARGILYAPDFVANAGGAIHLVGR
EVLGWSEDQVHERARAIGDTLKEVFEIADKDGVTPDEAARELAERRMREASTTTATA
>Var_989
MGSIDSALNWDGEMTVTRFDAATGAHFVIRIHSTQLGPAAGGTRAWQYSSWADALTDAGR
LARAMTYQMAVAGLPMGGGKSVIALPAPRHSIDPSTWARILRAHAEMIDSLNGRYWTGPD
VNTNSADMDILADETEFVFGRSPERGGAGSSAFTTALGVFEAMKATVAHRGLGSLDGLTV
LVQGLGAVGGSLAKLLAEAGAQLLVADTDTERVALAVELGHTWVALDDVLSTPCDVFAPC
AMGGVIADEVARTLDCKVVCGAAMNVLAHEATADILHARGILYAPDFVANAGGAIHLVGR
EVLGWSEDQVHERARAIGDTLKEVFEIADKDGVTPDEAARELAERRMREASTTTATA
>Var_990
MGSIDSALNWDGEIAVTRFDAATCAHFVIRIHSTQLGPAAGGTRAWQYSSWADALTDAGR
LARAMTYQMAVAGLPVGGGKSVIALPAPRHSIDPSTWARILRAHAEMIDSLNGRYWTGPD
VNTNSADMDILADETEFVFGRSPERGGAGSSAFTTALGVFEAMKATVAHRGLGSLDGLTV
LVQGLGAVGGSLAKLLAEAGAQLLVADTDTERVALAVELGHTWVALDDVLSTPCDVFAPC
AMGGVITDEVARTLDCKVVCGAAMNVLAHEAAADILHARGILYAPDFVANAGGAIHLVGR
EVLGWSEVQVHERARAIGDTLKEVFEIADKDGVTPDEAARELAERRMREASTTTATA
>Var_991
MGSIDSALNWDGEMTVTRFDAATGAHFVIRIHSTQLGPAAGGTRAWQYSSWADALTDAGR
LAREMTYQMAVAGLPMGGGKSVIALPAPRHSIDPSTWARILRAHAEMIDSLNGRYWTGPD
VNTNSADMDILTDETEFVFGRSPERGGAGSSAFTTALGVFEAMKATVAHRGLCSLDGLTV
LVQGLGAVGGSLAKLLAEAGAQLLVADTDTERVALAVELGHTWVALDDVLSTPCDVFAPC
AMGGVIADEVARTLDCKVVCGAAMNVLAHEATADILHARGILYAPDFVANAGGAIHLVGR
EVLGWSEDQVHERARAIGDTLKEVFEIADKDGVTPDEAARELAERRMREASTTTATA
>Var_992
MGSIDSALNWDGEMTVTRFDAATDAHFVIRIHSTQLGPAAGGTRAWQYSSWADAPTDAGR
LACAMTYQMAVAGLPMGGGKSVIALPAPRHSIDPSTWARILRAHAEMIDSLNGRYWTGPD
VNTNSADMDILADETESVFGRSPERGGADSSAFTTALGVFEAMKATVAHRGLGSLDGLTV
LVQGLGAVGGRLAQLLAEAGAQLLVADTDTERVALAVELGHTWVALDDVLSTPCDVFAPC
AMGGVITDEVARTLDCKVVCGAAMNVLAHEAAADILHARGILYAPDFVANAGGAIHLVGR
EVLGWSEDQVHERARAIGDTLKEVFEIADKDGVTPDEAARELAERRMREASTTTATA
>Var_993
MGSIDSALNWDGEMTVTRFDAATGAHFVIRIHSTQLGPAAGGTRAWQYSSWADALTDAGR
LAREMTYQMAVAGLPMGGGKSVIALPAPRHSIDPSTWARILSAHAEMIDSLNGRYWTGPD
VNTNSADMDILADETEFVFGRSPERGGAGSSAFTTALGVFEAMKATVAHRGLGSLDGLTV
LVQGLGAVGGSLAKLLAEAGAQLLVADTDTERVALAVELGHTWVALDDVLSTPCDVFAPC
AMGGVITDEVARTLDCKVVCGAAMNVLAHEAAADVLHARGILYAPDFVANAGGAIHLVGR
EVLGWSEDQVHERARAIGDTLKEVFEIADKDGVTPDEAARELAERRMREASTTTATA
>Var_994
MGSIDSALNWDGEMTVTRFDAATGAHFVIRIHSTQLGPAAGGTRAWQYSSWADALTDAGR
LAREMTYQMAVAGLPMGGGKSVIALPAPRHSIDPSTWARILSAHAEMIDSLNGRYWTGPD
VNTNSADMDILADETEFVFGRSPERGGAGSSAFTTALGVFEAMKATVAHRGLGSLDGLTV
LVQGLGAVGGSLAKLLAEAGAQLLVADTDTERVALAVELGHTWVALDDVLSTPCDVFAPC
AMGGVITDEVARTLDCKVVCGAAMDVLAHEAAADILHARGILYAPDFVANAGGAIHLVGR
EVLGWSEDQVHERARAIGDTLKVVFEIADKDGVTPDEAARELAERRMREASTTTATA
>Var_995
MGSIDSALNWDGEMTVTRFDAATGAHFVIRIHSTQLGPAAGGTRAWQYSSWADALTDAGR
LARAMTYQMAVAGLPMGGGKSVIALPAPRHSIDPSTWARILRAHAEMIDSLNGRYWTGPD
VNTNSADMDILADETEFVFGRSPERGGAGSSAFTSALGVFEAMKATVAHRGQGSLDGLTV
LVQGLGAVGGSLAKLLAEAGAQLLVADTDTERVALAVELGHTWVALDDVLSTPCDVFAPC
AMGGVITDEVARTLDCKVVCGAAINVLAHEAAADILHARGILYAPDFVANAGGAIHLVGR
EVLGWSEDQVHERARAIGDTLKEVFEITDKDGVTPDEAARELAERRMREASTTTATA
>Var_996
MGSIDSALNWDGEMTVTRFDAATGAHFVIRIHSTQLGPAAGGTRAWQYSSWADALTDAGR
LAREMTYQMAVAGLPMGGGKSVIALPAPRHSIDPSTWARILSAHAEMIDSLNGRYWAGPD
VNTNSADMDILADKTEFVFGRSPERGGAGSSAFTTALGVFEAMKATVAHRGLGSLDGLTV
LVQGLGAVGGSLAKLLAEAGAQLLVADTDTERVALAVELGHTWVALDDVLSTPCDVFAPC
AMGGVITDEVARTLDCKVVCGAAMNVLAHEAAADILHARGILYAPDFVANAGGAIHLVGR
EVLGWSEDQVHERARAIGDTLKEVFEIADKDGVTPDEAARELAERRMREASTTTATA
>Var_997
MGSIDSALNWDGEMTVTRFDAATGAHFVIRIHSTQLGHAAGGARAWQYSSWADALTDAGR
LARAMTYQMAVAGLPMGGGKSVIALPAPRHSIDPSTWARILRAHAEMIDSLNGRYWTGQD
VNTNSADMDILADETEFVFGRSPERGGAGSSAFTTALGVFEAMKATVAHRGLGSLDGLTV
LVQGLGAVGGSLAKLLAEAGAQLLVADTDTERVALAVELGHTWVALDDVLSTPCDVFAPC
AMGGVITDEVARTLDCKVVCGAAMNVLAHEAAADILHARGILYAPDFVANAGGAIHLVGR
EVLGWSEVQVHERARAIGDTLKEVFEIADKDGVTPDEAARELAERRMREASTTTATA
>Var_998
MGSIDSALNWDGEMTVTRFDAATGAHFVIRIHSTQLGPAAGGTRAWQYSSWADALTDAGR
LARAMTYQMAVAGLPMGGGKSVIALPAPSHSIDPSTWARILRAHAEMIDSLNGRFWTGPD
VNTNSADMDILADETEFVFGRSPERGGAGSSAFTTALGVFEAMKATVAHRGLSSLDGLTV
LVQGLGAVGGSLAKLLAEAGAPLLVADTDTERVALAVELGHTWVALDDVLSTPCDVFAPC
AMGGVITDEVARTLDCKVICGAAMNVLAHEAAADILHARGILYAPDFVANAGGAIHLVGR
EVLGWSEDQVHERARAIGDTLKEVFEIADKDGVTPDEAARELAERRMREASTTTATA
>Var_999
MGSIDSALNWDGEMTVTRFDAATGAHFVIRIHSTQLGPAAGGTRAWQYSSWADALTDAGR
LARAMTYQMAVAGLPMGGGKSVIALPAPCHSIDPSTWARILRAHAEMIDSLNGRYWTGPD
VNTNSADMDILADETEFVYGRSPERGGAGSSAFTTALGVFEAMKATVAHRGLGSLDGLTV
LVQGLGAVGGSLAKLLAEAGAQLLVADTDTERVALAVELGHTWVALDDVLSTPCDVFAPC
AMGGVITDEVARTLDCKVVCGAAMNVLAHEAAADILHARGILYAPDFVANAGGAIHLVGR
EVLGWSEDQVHERARAIGDTLKEVFEIADKDGVTPDEAARELAERRMREASTTTATA
>Var_1000
MGSIDSALNWDGEMTVTRFDAATGAHFVIRIHSTQLGPAAGGTRAWQYSSWADALTDAGR
LARAMTYQMAVAGLPMGGGKSVIALPAPRHCIDPSTWARILSAHAEMIDSLNGRYWTGPD
VNTNSADMDILADETEFVFGRSPERGGAGSSAFTTALGVFEAMKATVAHRGLGSLDGLTV
LVQGLGAVGGSLAKLLAEAGAQLLVADTDTERVALAVELGHTWVALDDVLSTPCDVFAPC
AMGGVITDEVARTLDCKVVCGAAMNVLAHEAAADILHARGILYSPDFVANAGGAIHLVGR
EVLGWSEDQVHERARAIGDTLKVVFEIADKDGVTPDEAARELAERRMREASTTTATA
>Var_1001
MGSIDSALNWDGEMTVTRFDAATGAHFVIRIHSTQLGPAAGGTRAWQYSSWADALTDAGR
LARAMTYQMAFAGLPMGGGKSVIALPAPRHSIDPSTWARILRAHAEMIDSLNGRYWTGPD
VNTNSADMDILADETEFVFGRSPERGGAGSSAFTTALGVFEAMKATVVHRGLGSLDGMTV
LVQGLGAVGGSLAKLLAEAGAQLLVADTDTERVALAVELGHTWVALDDVLSTPCDVFAPC
AMGGVITDEVERTLDCKVVCGAAMNVLAHEAAADILHARGILYAPDFVANAGGAIHLVGR
EVLGWSEDQVHERARAIGDTLKEVFEIADKDGVTPDEAARELAERRMREASTTTATA
>Var_1002
MGSIDSALNWDGEMTVTRFDAATGAHFVIRIHSTQLGPAAGGTRAWQYSSWADALTDAGR
LARAMTYQMAVAGLPMGGGKSVIALPAPRHSIDPSTWARILRAHAEMIDSLNGRYWTGPD
VNTNSADMDILADETEFVFGRSPERSGAGSSAFTTALGVFEAMKATVAHLGLGSLDGLTV
LVQGLGAVGGSLAKLLAEAGAQLLVADTDTERVALAVELGHTWVALDDVLSTPCDVFAPC
AMGGVITDEVARTLDCKVVCGAAMNVLAHEAAADILHARGILYAPDFVANAGGAIHLVGR
EVLGWSEDQVHERARAIGDTLKEVFEIADKDGVTPDEAARELAERRMREASTTTATA
>Var_1003
MGSIDSALNWDGEMTVTRFDAATGAHFVIRIHSTQLGPAAGGTRAWQYSSWADALTDAGR
LARAMTYQMAVAGLPMGGGKSVIALPAPRHSIDPSTWARILRAHAEMIDSLNGRYWTGPD
VNTNSADMDILADETEFVFGRSPERGGAGSSAFTTALGVFEAMKATVAHRGLGSLDGLTV
LVQGLGEVGGSLAKLLAEAGAQLLVADTDTERVALAVELGHTWVALDDVLSTPCDVFAPC
AMGGVITDEVARTLDCKVVCGAAMNVLAHEAAADILHARGILYAPDFVANAGGAIHLVGR
EVLGWSEDQVHERARAIGDTLKEVFEIADKDGVTPDEAARELAERRMREASTTTATA
>Var_1004
MGSIDSALNWDGEMTVTRFDAATGAHFVIRIHSTQLGPAAGGTRAWQYSSWADALTDAGR
LARAMTYQMAVAGLPMGGGKSVIALPAPRHSIVPSTWARILRAHAEMIDSLNGRYWTGPD
VNTNSADMDILADETEFVFGRSPERGGAGSSAFTTALGVFEAMKATVAHRGLGSLDGLTV
LVQGLGAVGGSLAKLLAEAGAQLLVADTDTERVALAVELGHTWVALDDVLSTPCDVFAPC
AMGGVITDEVARTLDCKVVCGAAMNVLAHEAAADILHARGILYAPDFVANAGGAIHLVGR
EVLGWSDDQVHERARAIGDTLKEVFEIADKDGVTPDEAARELAERRMREASTTTATA
>Var_1005
MGSIDSALNWDGEMTVTRFDAATGAHFVIRIHSTQLGPAAGGTRAWQYSSWADALTDAGR
LAREMTYQMAVAGLPMGGGKSVIALPAPRHSIDPSTWARILSAHAEMIDSLNGRYWTGPD
VNTNSADMDILADETEFVFGRSPERGGAGSSVFTTALGVFEAMKATVAHRGLGSLDGLTV
LVQGLGAVGGSLAKLLAEAGAQLLVADTDTERVALAVELGHTWVALDDVLSTPCDVFAPC
AMGGVITDEVARTLDCKVVCGAAMNVLAHEAAADILHARGILYAPDFVANAGGAIHLVGR
EVLGWSEDQVHERARAIGDTLKVVFEIADKDGVTPDEAARELAERRMREASTTTATA
>Var_1006
MGSIDSALNWDGEMTVTRFDAATGAHFVIRIHSTQLGPAAGGTRAWQYSSWADALTDAGR
LARAMTYQMAVAGLPMGGGKSVIALPAPRHSIDPSTWARILRAHAEMIDSLNVRYWTGPD
VNTNSADMDILADETEFVFGRSPERGGAGSSAFTTALGVFEAMKATVAHRGLGSLDGLTV
LVQGLGAVGGSLAKLLAEAGAQLLVADTDTERVALAVELGHTWVALDDVLSTPCDVFAPC
AMGGVITDEVARTLDCKVVCGAAMNVLAHEAAADILHARGILYAPDFVANAGGAIHLVGR
EVLGWSEDQVHERARAIGDTLKEVFEIADKDGVTPDEAARELAERRMREASTTTATA
>Var_1007
MGSIDSALNWDGEMTVTRFDAATGAHFVIRIHSTQLGPAAGGTRAWQYSSWADALTDAGR
LARAMTYQMAVAGLPMGGGKSVIALPAPRHSIDPSTWARILRAHAEMIDSLNGRYWTGQD
VNTNSADMDILADETEFVFGRSPERGGAGSSAFTTALGVFEAMKATVAHRGLGSLDGLTV
LVQGLGAVGGSLAKLLAEAGAQLLVADTDTERVALAVELGHTWVALDDVLSTPCDVFAPC
AMGGVITDEVARTLDCRVVCGAAMNVLAHEAAAHILHARGILYAPDFVANAGGAIHLVGR
EVLGWSEDQVHERARAIGDTLKEVFEIADKDGVTPDEAARELAERRMREASTTTATA
>Var_1008
MGSIDSALNWDGEMTVTRFDAATGAHFVIRIHSTQLGPAAGGTRAWQYSSWADALTDAGR
LARAMTYQMAVAGLPMGGGKSVIALPAPRHSIDPSTWARILRAHAEMIDSLNGRYWTGPD
VNTNSADMDILADDTEFVFGRSPERGGAGSSAFTTALGLFEAMKATVAHRGLGSLDGLTV
LVQGPGAVGGSLAKLLAEAGAQLLVADTDTERVALAVELGHTWVALDDVLSTPCDVFAPC
AMGGVITDEVARTLDCKVVCGTAMNVLAHEAAADILHAHGILYAPDFVANAGGAIHLVGR
EVLGWSEDQVHERARAIGDTLKEVFEIADKDGVTPDEAARELAERRMREASTTTATA
>Var_1009
MGSIDSALNWDGEMTVTRFDAATGAHFVIRIHSTQLGPAAGGTRAWQYSSWADALTDAGR
LARAMTYQMAVAGLPMGGGKGVIALPAPRHSIDPSTWARILRAHAEMIDSLNGRYWTGPD
VNTNSADMDILADETEFVFGRSPERGGAGSSAFTTALGVFEAMKATVAHRGLGSLDGLTV
LVQGLGAVGGSLAKLLAEAGAQLVVADTDTERVALAVELGHTWVALDDVLSTPCDVFAPC
AMGGVITDEVARTLDCKVVCGAAMNVLAHEAAADILHARGILYAPDFVANAGGAIHLVGR
EVLGWSEDQVHERARAIGDTLKEVFEIADKDGVTPDEAARELAERRMREASTTTATA
>Var_1010
MGSIDSALNWDGEMTVTRFDAATGAHFVIRIHSTQLGPAAGGTRAWQYSSWADALTDAGR
LAREMTYQMAVAGLPMGGGKSVIALPAPRHSIDPSTWARILRAHAEMIDSLNGRYWTGQD
VNTNSADMDILADETEFVFGRSPERGGAGSSAFTTALGVFEAMKATVAHRGLGSLDGLTV
LVQGLGAVGGSLAKLLAEAGAQLLVADTDTERVALAVELGHTWVALDDVLSTPCDVFAPC
AMGGVITDEVARTLDCKVVCGAAMNVLAHEAAADILHARGILYAPDFVANAGGAIHLVGR
EVLGWSEDQVHERARAIGDTLKVVFEIADKDGVTPDEAARELAERRMREASTTTATA
>Var_1011
MGSIDSALNWDGEMTVTRFDAATGAHFVIRIHSTQLGPAAGGTRAWQYSSWADALTDAGR
LARAMTYQMAVAGLPMGGGKSVIALPAPRHSIDPSTWARILRAHAEMIDSLNGRYWTGPD
VNTNSADMDILADETEFVFGRSPERGGAGSSAFTTALGVFEAMKATVAHRGLGSLDGLTV
LVQGLGAVGGSLAKLLAEAGAQLLVADTDTERVALAVELGHTWVALDDVLSTPCDVFAPC
AMGGVITDEVARTLDCKVVCGAAMNVLAHEAAADILHARGILYAPDFVANAGGAIHLVGR
EVLGWSEDQVHERARAIGDTLKEVFENADKDGVTPDEAARELAERRMREASTTTATA
>Var_1012
MGSIDSALNWDGEMTVTRFDAATGAHFVIRIHSTQLGPAAGGTRAWQYSSWADALTDAGR
LAREMTYQMAVAGLPMGGGKSVIALPAPRHSIDPSTWARILSAHAEMIDSLNGRYWTGPD
VNTNSADMDILADETEFVFGRSPERGGAGSSAFTTALGVFEAMKATVAHRGLGSLDGLTV
LVQGLGAVGGSLAKLLAEAGAQLLVADTDTERVALAVELGHTWVALDDVLSTPCDVFAPC
AMGGVITDEVARTLDCKVVCGAAMNVLAHEAAADILHARGILYAPDFVANAGGAIHLVGR
EVLGWSEDQVHERARAIGDTLKVVFEIADKDGVIPDEAARELAERRMREASTTTATA
>Var_1013
MGSIDSALNWDGEMTVTRFDAATGAHFVIRIHSTQLGPAAGGTRAWQYSSWADALTDAGR
LARAMTYQMAVAGLPMGGGKSVIALPAPRHSIDPSTWARILRAHAEMIDSLNGRYWTGPD
VNTNSADMDILADETAFVFGRSPERGGAASSAFTTALGVFEAMKATVAHRGLGSLDGLTV
LVQGLGAVGCSLAKLLAEAGAQLLVEDIDTERVALAVELGHTWVALDDVLSTPCDVFAPC
AMGGVITDEVARTLDCKVVCGAAMNVLAHEAAADILHARGILYVPDFVANAGGAIHLVGR
EVLGWSEDQVHERARAIGDTLKEVFEIADKDGVTPDEAARELAERRMREASTTTATA
>Var_1014
MGSIDSALNWDGEMTVTRFDAATGAHFVIRIHSTQLGPAAGGTRAWQYSSWADALTDAGR
LARAMTYQMAVAGLPMGGGKSVIALPAPHHSIDPSTWARILRAHAEMIDSLNGRYWTGPD
VNTNSADMNILADETEFVFGRSPERGGAGSSAFTTALGVFEAMKATVAHRGLGSLDGLTV
LVQGLGADGGSLAKLLAEAGAQLLVADIDTERVALAVELGHTWVALDDVLSTPCDVFAPC
AMGGVITDEVARTLDCKVVCSAAMNVLAHEGAADILHARGILYAPDFVANAGGAIHLVGR
EVLGWSEDQVHERARAIGDTLKEVFEIADKDGVTPDEAARELAERRMREASTTTATA
>Var_1015
MGSIDSALNWDGEMTATRFDAATGAHFVIRIHSTQLGPAVGGTRAWQYSSWADALTDAGR
LARAMTYQMAVAGLPMGGGKSVIALPAPRHSIVPSTWARILGAHAEMIDSLNGRYWTGPD
VKTNSADMDTLADETEFVFGRSPERGGAGSIAFTTALGVFEAMKATVAHRGLGSLDGLTI
LVQGLGAVGGSLAKLLAEAGAQLLVADTDTERVALAVELGHTWVALDDVLSTPYDVFAPC
AMGGVITDEVARTLDCKVVCGAAMNVLAHEAAADILHARGILYAPDFVANAGGAIHLVGR
EVLGWSEDQVHERARAIGDTLKEVFEIADKDGVTPDEAARELAERRMREASTTTATA
>Var_1016
MGSIDSALNWDGEMAVTRFDAATGAHFVIRIHSTQLGPAAGGTRAWQYSSWADALTDAGR
LARAMTYQMAVAGLPMGGGKSVIALPAPRHSIDPSTWARILRAHAVMIDSLNGRYWTGPD
VNTNSADMDILADETEFVFGRSPERGGAGSSAFTTALGVFEAMKATVAHRGLGSLDGLTV
LVQGLGADGGSLAKLLAEAGAQLPVADTDTERVALAVELGHTWVALDDVLSTPCDVFAPC
AMGGVITDEVARTLDCKVVCGAAMNVLAHEAAADILHARGILYAPDFVANAGGAIHLVGR
EVLGWSEDQVHERARAIGDTLKEVFEIADKDGVTPDEAARELAERRMREASTTTATA
>Var_1017
MGSIDSALNWDGEMTVTRFDAATGAHFVIRIHSTQLGPAAGGTRAWQYSSWADALTDAGR
LARAMTYRMAVAGLPMGGGKSVIALPAPRHSIDPSTWARILRAHGEMIDSLNGRYWTGPD
VNTNSADMDILTDETEFVFGRSPERGGAGSSAFTTALGVFDAMKATVAHRGLGSLDGLTV
LVQGLGAVGGSLAKLLAEAGAQLLVADTDTERVALAVELGHTWVALDDVLSTPCDVFAPY
AMGGVITDEVARTLDCKVVCGAAMNVLAHEAAADILHARGILYAPEFVANAGGAIHLVGR
EVLGWSEDQVHERARAIGDTLKVVFEIADKDGVTPDEAARELAERRMREASTTTATA
>Var_1018
MGSIDSALNWDGEMTVTRFDAATGAHFVIRIHSTQLGPAASGTRAWQYSSWADALTDAGR
LAREMTYQMAVAGLPMGGGKSVIALPAPRHSIDPSTWARILSAHAEMIDSLNGRYWTGPD
VNTNSADMDILADETEFVFGRSPERGGAGSSAFTTALGVFEAMKATVAHRGLGSLDGLTV
LVQGLGAVGGSLAKLLAEAGAQLLVADTDTERVALAVELGHTWVALDDVLSTPCDVFAPC
AMGGVITDEVARTLDCKVVCGAAMNVLAHEAAADILHARGILYAPDFVANAGGAIHLVGR
EVLGWSEDQVHERARAIGDTLKVVFEIADKDGVTPDEAARELAERRMREASTTTATA
>Var_1019
MGSIDSALNWDGEMTATRFDAATGAHFVIRIHSTQLGPAAGGTRAWQYSSWADALTDAGR
LARAMTYQMAVAGLPMGGGKSVIALPAPRHSIDPSTWARILRAHAEMIDSLNGRYWTGPD
VNTNSADMDILADETEFVFGRSPERGGAGSSAFTTALGVFEAMKATVAHRGLGSLDGLTV
LVQGLGAVGGSLAKLLAEAGAQLLVADTDTERVALAVELGHTWVALDDVLSTPCDVFAPC
AMGGVITDEVARTLDCKVVCGAAMNVLAHEAAADILHARGILYAPDFVANAGGAIHLVGR
EVLGWSEDQVHERARAIGDTLKVVFEIADKDGVTPDEAARELAERRMREASTTTATA
>Var_1020
MGSIDSALNWDGEMTVTRFDAATGAHFVIRIHSTQLGPAAGGTRAWHYSSWADALTDAGR
LARAMTYQMAVAGLPMGGGKSVIALPAPRHSIDPSTWARILRAHAEMIDSLNGRYWTGPD
VNTNSADMDILADETEFVFGRSPERGGAGSSAFTTALGVFEAMKATVAHRGLGSLDGLTV
LVQGLGAVGGSLAKLLAEAGAQLLVADTDTKRVALAVELGHTWVALDDVLSTPCDVFAPC
AMGGVITDEVARTLDCKVVCGAAMNVLAHEAAADILHARGILYAPDFVANAGGAIHLVGR
EVLGWSEDQVHERARAIGDTLKEVFEIADKDGVTPDEAARELAERRMREASTTTATA
>Var_1021
MGSIDSALNWDGEMTVTRFDAATDAHFVIRIHSTQLGPAAGGTRAWQYSSWADAPTDAGR
LACAMTYQMAVAGLPMGGGNSVIALPAPRHSIDLSTWARILRAHAEMIDSLNGRYWTGPD
VNTNSADMDILADETEFVFGRSPERGGAGSSAFTTALGVFEAMKATVAHRGLGSLDGLTV
LVQGLGAVGGSLAKLLAEAGAQLLVADTDTERVALAVELGHTWVALDDVLSTPCDVFAPC
AMGGVITDEVARTLDCKVVCGAAMNVLAHEAAADILHARGILYAPDFVANAGGAIHLVGR
EVLGWSEDQVHERARAIGDTLKVVFEIADKDGVTPDEAARELAERRMREASTTTATA
>Var_1022
MGSIDSALNWDGEMTVTRFDAATGAHLVIRIHSTQLGSAAGGTRTWQYSSWADALTDAGR
LARAMTYQMAVAGLPMGGGKSVIALPAPRHSIDPSTWARILRAHAEMIDSLNGRYWTGPD
VNTNSADMDILADETELVFGRSPERGGAGSSAFTTALGVFEAMKATVAHRDLGSLDGLTV
LVQGLGAVGGSLAKLLAEAGAQLLVADTDTERVALAVELGHTRVALDDVLSTPCDVFAPC
AMGGVITDEVARTLDCKVVCGAAMNVLAHEAAADILHARGILYAPDFVANAGGAIHLVGR
EVLGWSEDQVHERARAIGDKLKEVFEIADKDGVTPDEAARELAERRMREASTTTATA
>Var_1023
MGSIDSALNWDGEMTVTRFDAATGAHFVIRIHSTQLGPAAGGTRAWQYSSWADALTDAGR
LARAMTYQMAVAGLPMGGGKSVMALPAPRHSIDPSTWARILRAHAEMIDSLNGRYWTGPD
VNTNSADMDILADETEFVFGRSPERGGAGSSAFTTALGVFEAMKATVAHRGLGSLDGLTV
LVQGLGAVGGSLAKLLAEAGAQLLVADTDTERVALAVELGHTWVALDDVLSTPCDVFAPC
AMGGVITDEVARTLDCKVVCGAAMNVLAHEAAADILHARGILYAPDFVANAGGAIHLVGR
EVLGWSEDQVHERARAIGDTLKEVFEIADNDGVTPDEAARELAERRMREASTTTATA
>Var_1024
MGSIDSALNWDGEMTVTRFDAATGAHFVIRIHSTQLGPAAGGTRAWQYSSWADALTDAGR
LARAMTYQMAVAGLPMGGGKSVIALPAPRHSIDPSTWARILRAHAEMIDSLNGRYWTGPD
VNTNSADMDILADETEFVFGRSPERGGAGSSAFTTALGVFEAMKATVAHRGLGSLDGLTV
LVQGLGAVGGSLAKLLAEAGAQLLVADTDTERVALAVELGHTWVALDDVLSTPCDVLAPC
AMGGVITDEVARTLDCKVVCGAAMNVLAHEAAADILHARGILYAPDFVANAGDAIHLVGR
EVLGWSEDQVHERARAIGDTLKEVFEIADKDGVTPDEAARELAERRMREASTTTATA
>Var_1025
MGSIDSALNWDGEMTVTRFDAATGAHFVIRIHSTQLGPAAGGTRAWQYSSWADALTDAGR
LARAMTYQMAVAGLPMGGGKSVIALPAPRHSIDPSTWARILRAHAEMIDSLNGRYWTGPD
VNTNSADMDILADETEFVFGRSPERGGAGSSAFTTALGVFEAMKATVAHRGPGSLDGLTV
LVQGLGAVGGSLAKLLAEAGAQLLVADTDTERVALAVELGHTWVALDDVLSTPCDVFAPC
AMGGVITDEVARTLDCKVVCGAAMNVLAHEAAADILHARGILYAPDFVANAGGAIHLVGR
EVLGWSEDQVHERARAIGDTLKEVFEIADKDGVTPDEAARELAERRMREASTTTATA
>Var_1026
MGSIDSALNWDGEMTVTRFDAATGAHFVIRIHSTQLGPAAGGTRAWQYSSWADALTDAGR
LARAMTYQMAVAGLPMGGGKSVIALPAPRHSIDPSTWARILRAHAEMIDSLNGRYWTGPD
VNTNSADMDILADETEFVFGRSPERGGAGSSAFTTALGVFEAMKATVAHRGLGSLDGLTV
LFQGLGAVGGSLAKLLAEAGAQLLVADTDTERVALAVELGHTWVALDDVLSTPCDVFAPC
AMGGVITDEVARTLDCKVVCGAAMNVLAHEAAADILHARGILYAPDFVANAGGAIHLVGR
EVLGWSEDQVHERARAIGDTLKEVFEIADKDGVTPDEAARELAERRMREASTTTATA
>Var_1027
MGSIDSALNWDGEMTVTRFDAATGAHFVIRIHSTQLGPAAGGTRAWQYSSWADALTDAGR
LARAMTYQMAVAGLPMGGGKSVIALPAPRHSIDPSTWARILRAHAEMIDSLNGRYWTGPD
VNTNSADMDILADETEFVFGRSPERGGAGSSAFTTALGVFEAMKATVAHRGLGSLDGLTV
LVQGLGAVGGSLAKLLAEAGAQLLVADTDTERVALAVELGHTWVALDDVLSTPCDVFAPC
AMGGVITDEVARTLDCKVVCGAAMNVLAHEAAADILHARGILYAPDFVANAGGAIHLVGR
EVLGWSEVQVHERARAIGDTLKEVFEIADKDGVTPYEAARELAERRMREASTTTATA
>Var_1028
MGSIDSALNWDGEMTVTRFDAAAGAHFVIRIHSTQLGPAAGGTRAWQYSSWADALTDAGR
LARAMTYQMAVAGLPMGGGKSVIALPAPRHSIDPSTWARILRAHAEMIDSLNGRYWTGPD
VNTNSADMDILADETEFVFGRSPERGGAGSSAFTTALGVFEAMKATVAHRGLGSLDGLTV
LVQGLGAVGGSLAKLLAEAGAQLLVADTDTERVALAVELGHTWVALDDVLSTPCDVFAPC
AMGGVITDEVARTLDCKVVCGAAMNVLAHEAAADILHARGILYAPDFVANAGGAIHLVGR
EVLGWSEDQVHERARAIGDTLKEVFEIADKDGVTPDEAARELAERRMREASTTTATA
>Var_1029
MGSIDSALNWDGEMTVTRFDAATGAHFVIRIHSTQLGPAAGGTRAWQYSSWADALTDAGR
LARAMTYQMAVAGLPMGGGKSVIALPAPRHSIDPSTWARILRAHAEMIDSLNGRYWTGPD
VNTNSADMDILADETEFVFGRSPERGGAGSSAFTTALGVFEAMKATVAHRGLGSLDGLTV
LVQGLGAVGGSLAKLLAEAGAQLLVADTDTERVALAVELGHTWVALDDVLSTPCDVFAPC
AMGGVITDEVARTLDCKVVCGAAMNVLAHEAAADILHARGILYAPDFVANAGGAIHLVGR
EVLGWIEDQVHERARAIGDTLKEVFEIADKDGVTPDEAARELAERRMREASTTTATA
>Var_1030
MGSIDSALNWDGEMTVTRFDAATGAHFVIRIHSTQLGPAAGGTRAWQYNSWADALTDAGR
LARAMTYQMAVAGLPMGGGKSVIVLPAPRHSIDPSTWARILRAHAEMIDSLNGRYWTGPD
VNTSSADMDILADETEFVFGRSPERGGAGSSAFTTALGVFEAMKATVAHRGLGSLDGLTV
LVQGLGAVGGSLAKLLAEAGAQLLVADTDTERVALAVELGHIWVALDDVLSTPCDVFAPC
AMGGVITDEVARTLDCKVVCGAAMNVLAHEAAADILHARGILYAPDFVANAGGAIHLVGR
EVLGWSEDQVHERVRAIGDTLKEVFEIADKDGVTPDEAARELAERRMREASTTTATA
>Var_1031
MGSIDSALNWDGEMTVTRFDAATGAHFVIRIHSTQLGPAAGGTRAWQYSSWADALTDAGR
LARAMTYQMAVAGLPMGGGKSVIALPAPRHSIDPSTWARILRAHAEMIDSLNGRYWTGQD
VNTNSADMDILADETEFVFGRSPERGGAGSSAFTTALGVFEAMKATVAHRGLGSLDGLTV
LVQGLGAVGGSLAKLLAEAGAQLLVADTDTERVALAVELGHTWVALDDVLSTPCDVFAPC
AMGGVITDEVARTLDCKVVCGAAMNVLAHEAAVDILHARGILYAPDFVANAGGAIHLVGR
EVLGWSEDQVHERARAIGDTLKEVFEIADKDGVTPDEAARELAERRMREASTTTATA
>Var_1032
MGSIDSALNWDGEMTVTRFDAATGAHFVIRIHSTQLGPAAGGTRAWQYSSWADALTDAGR
LARAMTYQMAVAGLPMGGGKSVIALPAPRHSIDPSTWARILRAHAEMIDSLNGRYWTGPD
VNTNSADMDILADETEFVFGRSPERGGAGSSAFTTALGVFEAMKATFAHRGLGSLDGLTV
LVQGLGAVGGSLAKLLAEAGAQLLVADTDTERVALAVELGHTWVALDDVLSTPCDVFAPC
AMGGVITDEVARTLDCKVVCGAAMNVLAHEAAADILHARGIPYAPDLVANTGGAIHLVGR
EVLGWSEDHVHERARAIGDTLKEVFEIANKDGVTPGETARELAERRMREASTTTATA
>Var_1033
MGSIDSALNWDGEMTVTRFDAATGAHFVIRIHSTQLGPAAGGTRAWQYSSWADALTDAGR
LARAMTYQMAVAVLPMGGGKSVIALPAPRHSIDPSTWARILRAHAEMIDSLNGRYWTGPD
VNTNSADMDILADETEFVFGRSPERGGAGSSAFTTALGVFEAMKATVAHRGLGSLDGLTV
LVQGMGAVGGSLAKLLAEAGAQLLVADTDTERVALAVELGHTWVALDDVLSTPCDVFAPC
AMGGVITDEVARTLDCKVVCGAAMNVLAHEAAADILHARGILYAPDFVANAGGAIHLVGR
EVLGWSEDQVHERARAIGDTLKEVFEIADKDGVTPDEAARELAERRMREASTTTATA
>Var_1034
MGSIDSALNWDGEMTVTRFDTATGAHFVIRIHSTHLGPAAGGTRAWHYSSWADALTDAGR
LARAMTYQMAVAGLPMGGGKSVIALPAPRHSIDPSTWARILRAHAEMIDSLNGRYWTGPD
VNTNSADMDILADETEFVFGRSPERGGAGSSAFTTALGVFEAMKATVAHRGLGSLDGLTV
LVQGLGAVGGSLAKLLAEAGAQLLVADTDTERVALAVELGHTWVALDDVLSTPCDVFAPC
AMGGVITDEVARTLDCKVVCGAAMNVLAHEAAADILHARGILYAPDFVANAGGAIHLVGR
EVLGWSEVQVHERARAIGDTLKEVFEIADKDGVTPDEAARELAERRMREASTTTATA
>Var_1035
MGSIDSALNWDGEMTVTRFDAATGAHFVIRIHSTQLGPAAGGTRAWQYSSWADALTDAGP
LARAMTYQMAVAGLPMGGGKSVIALPAPRHSIDPSTWASILRAHAEMIDSLNGRYWTGPD
VNTNSADMDILADETEFVFGRSPERGGAGSSAFTTALGVFEAMKATVAHRGLDSLDGLTV
LVQGLGAVGGSLAKLLAEAGAQLLVADTDTERVALAVELGHTWVALDDVLSTSCDVFAPC
AMGGVITDEVARTLDCKVVCGAAMNVLAHEAAADILHARGILYAPDFVANAGGAIHLVGR
EVLGWSEDQVHERARAIGDTLKEVFEIADKDGVTPDEAARELAERRMREASTTTATA
>Var_1036
MGSIDSALNWDGEMTVTRFDAATGAHFVIRIHSTQLGPAAGGTRAWQYSSWADALTDAGR
LARAMTYQMAVAGLPMGGGKSVIALPAPRHSIDPSTWARILRAHAEMIDSLNGRYWTGPD
VNTNSADMDILADETEFVFGRSPERGGAGSSAFTTALGVFEAMKATVAHRGLGSLDGLTV
LVQGLGAVGGSLAKLLAEAGAQLLVADTDTERVALAVELGHTWVALDDVLSTPCDVFAPC
AMGGVITDEVARTLDCKVVCGAAMNVLAHEAAADILHARGILYAPDFVANAGGAIHLVGR
EVLGWSEVKVHERARAIGDTLKEVFEIADKDGVTPDEAARELAERRMREASTTTATA
>Var_1037
MGSIDSALNWDGEMTVTRFDAATGAHFVIRIHSTQLGPAAGGTRAWQYSSWADALTDAGR
LARAMTYQMAVAGLPMGGGKSVIALPAPRHSIDPSTWARILRAHAELIDSLNGRYWTGPD
VNTNSADMGVLADDTEFVFGRSPERGGAGSSAFTIALGVFEAMKATVAHRGLGSLDGLTV
LVQGLGAVGGSLAKLLAEAGAQLLVADTDTERVALAVELGHTWVALDDVLSTPCDVFAPC
AMGGVITDEVARTLDCKVVCGAAMNVLAHEAAADILHARGILYAPDFVANAGGAIHLVGR
EVLGWSEDQVHERARAIGDTLKEVFEISDKDGVTPDEAARELAERRMREASTTTATA
>Var_1038
MGSIDSALNWDGEMTVTRFDAATGAHFVIRIHSTQLGPAAGGTRAWQYSSWTDALTDAGR
LARAMTYQMAVAGLPMGGGKSVIALPAPRHSIDPSTWARILRAHAEMIDSLNGRYWTGPD
VNTNSADMDILADETEFVFGRSPERGGAGSSAFTTALGVFEAMKATVAHRGLGSLDGLTV
LVQGLGAVGGSLAKLLAEAGAQLLVADTDTERVALAVELGHTWVALDDVLSTPCDVFAPC
AMGGVITDEVARTLDCKVVCGAAMNVLAHEAAADILHARDILYAPDFVANAGGAIHLVGR
EVLGWSEDQVHERARAIGDTLKVVFEIADKDGVTPDEAARELAERRMREASTTTATA
>Var_1039
MGSIDSALNWDGEMTVTRFDAATGANFVIRIHSTQLGPAAGGTRAWQYSSWADALTDAGR
LARAMTYQMAVAGLPMGGGKSVIALPAPRHSIDPSTWARILRAHAEMIDSLNGRYWTGPD
VNTNSADMDILADETEFVFGRSPERGGAGSIAFTTALGVFEAMKATVAHRGLGSLDGLTV
LVQGLGAVGGSLAKLLAEAGAQLLVADTDTERVALAVELGHTWVALDDVLSTPCDVFAPC
AMGGVITDEVARTLDCKVVCGAAMNVLAHEAAADILHARGILYAPDFVANAGGAIHLVGR
EVLGWSEDQVHERARAIGDTLKEVFEIADKDGVTPDEAARELAERRMREASTTTATA
>Var_1040
MGSIDSALNWDGEMTVTRFDAATGAHFVIRIHSTQLGPAAGGTRAWQYSSWADALTDAGR
LARAMTYQMVVAGLPMGGDKSVIALPAPRHSIDPSTWARILRAHAEMIDSLNGRYWTGPD
VNTNSADMDILADETEFVFGRSPERGGAGSSAFTTALGVFEAMKATVAHRGLGSLDGLTV
LVQGLGAVGGSLAKLLAEAGAQLLVADTDTERVALAVELGHTWVALDDVLSTPCDVFAPC
AMGGVITDEVARTLDCKVVCGAAMNVLAHEAAADILHARGILYAPDFVANAGGAIHLVGR
EVLGWSEDQVHERARVIGDTLKEVFEIADKDGVTPDEAARELAERRMREASTTTATA
>Var_1041
MGSIDSALNWDGEMTVTRFDAATGAHFVIRIHSTQLGPAAGGTRAWQYSSWADALTDAGR
LAREMTYQMAVAGLPMGGGKSVIALPAPRHSIDPSTWARILSAHAEMIDSLNGRYWTGPD
VNTNSADMDILADETEFVFGRSPERGGAGSSAFTTALGVFEAMKATVAHRGLCSLDGLTV
LVQGLGVVGGSLAKLLAEAGAQLLVADTDTERVALAVELGHTWVALDDVLSTQCDVFAPC
TMGGVITDEVARTLDCKVICGAAMNVLAHEAAADILHARGILYAPDFVANAGGAIHLVGR
EVLGWSEVQVHERARAIGDTLKEVFEIADKDGVTPDEAARELAERRMREASTTTATA
>Var_1042
MGSIDSALNWDGEMTVTRFDAATGAHFVIRIHSTQLGPAAGGTRAWQYSSWADALTDAGR
LAREMTYQMAVAGLPMGGGKSVIALPAPRHSIDPSTWARILSAHAEMIDSLNGRYWTGPD
VNTNSADMDILADETEFVFGRSPERGGAGSSAFTTALGVFEAIKATVAHRGLGSLDGLTV
LVQGLGAVGGSLAKLLAEAGAQLLVADTDTERVALAVELGHTWVALDDVLSTPCDVFAPC
AMGGVITDEVARTLDCKVVCGAAMNVLAHEAAADILHARGILYAPDFVANAGGAIHLVGR
EVLGWSEDQVHERVRAIGDTLKVVFEIADKDGVTPDEAARELAERRMREASTTTATA
>Var_1043
MGSIDSALNWDGEMTVTRFDAATGAHFVIRIHSTQLGPAAGGTRAWQYSSWADALTDAGR
LARAMTYQMAVAGLPMGGGKSVIALPAPRHSIDPSTWARILRAHAEMIDSLNGRYWTGPD
VNTNSADMDILADETEFVFGRSPERGGAGSSAFTTALGVFEAMKATVAHRGLGSLDGLTV
LVQGLGAVGGSLAKLLAEEGAQLLVADTDTERVALAVELGHTWVALDDVLSTPCDVFAPC
AMGGVITDEVARTLDCKVVCGAAMNVLAHEAAADILHARGILYAPDFVVNASGAIHLVGS
EVLGWSEDQVHERARAIGDTLKEVFEIADKDGVTPDEAARELAERRMREASTTTATA
>Var_1044
MGSIDSALNWDGEMTATRFDAATGAHFVIRIHSTQLGPAVGGTRAWQYSSWADALTDAGR
LARAMTYQMAVAGLPMGGGKSVIALPAPRHSIDPSTWARILSAHAEMIDSLNGRYWTGPD
VNTNSADMDILADETEFVFGRSPERGGAGSSAFTTALGVFEAMKATVAHRGLGSLDGLTV
LVQGLGAVGGSLAKLLAEAGAQLLVADTDTERVALAVELGHTWVALDDVLSTPCDVFAPC
AMGGVITDEVARTLDCKVVCGAAMNVLAHEAAADILHARDILYAPDFVANAGGAIHLVGR
EVLGWSEDQVHERARAIGDTLKEVFEIADKDGVTPDEAARELAERRMREASTTTATA
>Var_1045
MGSIDSALNWDGEMTVTRFDAATGAHFVIRIHSTQLGPAAGGTRAWQYSSWADALTDAGR
LARAMTYQMAVAGLPMGGGKSVIALPAPRHSIDPSTWARILRAHAEMIDSLNGRYWTGPD
VNTNSADMDILADETEFVFGRSPERGGAGSSAFTTALGVFEAMKATVAHRGLGSLDGPTV
LVQGLGAVGGSLAKLLAEAGAQLLVADTDTERAALAVELGHTWVALDDVLSTPRDVFAPC
AMGGVITDEVARTLDCKVVCGAAMNVLSHEAAADILHARGILYAPDFVANAGGAIHLVGR
EVLGWSEDQVHERARAIGDTLKEVFEIADKDGVTPDEAARELAERRMREASTTTATA
>Var_1046
MGSIDSALNWDGEMTVTRFDAATVAHFVIRIHSTQLGPAAGGTRAWQYSSWADALTDAGR
LARAMTYQMAVAGLPMGGGKSVIALPAPRHSIDPSTWARILRAHAEMIDSLNGRYWTGQD
VNTNSADMDILADETEFVFGRSPERGGAGSSAFTTALGVFEAMKATVAHRGLGSLDGLTV
LVQGLGAVGGSLAKLLAEAGAQLLVADTDTERVALAVELGHTWVALDDVLSTPCDVFAPC
AMGGVITDEVARTLDCKVVCGAAMNVLAHEAAADILHARGILYAPDFVANAGGAIHLVGR
EVLGWSEDQVHERARAIGDTLKVVFEIADKDGVTPDEAARELAERRMREASTTTATA
>Var_1047
MGSIDSALNWDGEMTVTRFDAATGAHFVIRIHSTQLGPAAGGTRAWQYSSWADALTDAGR
LAREMTYQMAVAGLPMGGGKSVIALPAPRHSIDPSTWARILSAHAEMIDSLNGRYWTGPD
VNTNSADMDILADETEFVFGRSPERGGAGSSAFTTALGVFEAMKATVAHRGLVSLDGLTV
LVQGLGAVGGSLAKLLAEAGAQLLVADTDTERVALAVVLCHTWVALDDVLSTPCDDLAPC
AMGGVITDEVARTLDCKVVCGAAMNVLAHEAAADILHARGILYAPDFVANAGGAIHLVGR
EVLGWSEDQVHGRARAIGDTLKEVFEIADKDGVTPDEAARELAERRMREASTTTATA
>Var_1048
MGSIDSALNWDGEMTVTRFDAATGAYFVIRIHSTQLGPAAGGTRAWQYSSWADALADAGR
LARAMTYQMAVAGLLMGGGKSVIALPAPRHSIDPSTWARILRAHAEMIDSLNGRYWTGPD
VNTNSADMDILADETEFVFGRSPERGGAGSSAFTTALGVFEAMKATVAHRGLGSLDGLTV
LVQGLGAVGGSLAKLLAEAGAQLLVADTDTERVALAVELGHTWVALDDVLSTPCDVFAPC
AMGGVITDEVARTLDCKVVCGAAMNVLAHEAAADILHARGILYAPDFVANAGGAIHLVGR
EVLGWSEDQVHERARAIGDTLKEVFEIADKDGVTPDEAARELAERRMREASTTTATA
>Var_1049
MGSIDSALNWDGEMTVTRFDAATGAHFVIRIHSTQLGPAAGGTRAWQYSRWADALTDAGR
LARAMTYQMAVAGLPMGGGKSVIALPAPRHSIDPSTWARILRAHAEMIDSLNGRYWTGPD
VNTNSADMDILADETEFVFGRSPERGGAGSSAFTTALGVFEAMKATVAHRGLGSLDGLTV
LVQGLGAVGGSLAKLLAEAGAQLLVADTDTERVALAVELGHTWVALDDVLSTPCDVFAPC
AMGGVITDEVARTLDCKVVCGAAMNVLAHEAAADILHARGILYAPDFVANAGGAIHLVGR
EVLGWSEDQVHERARAIGDTLKVVFEIADKDGVTPDEAARELAERRMREASTTTATA
>Var_1050
MGSIDSALNWDGEMTVTRFDAATGAHFVIRIHSTQLGPAAGGTRAWQYSRWADALTDAGR
LARAMTYQMAVAGLPMGGGKSIIALPAPRHSIDPSTWARILRAHAEMIDSLNGRYWTGPD
VNTNSADMDILADETEFVFGRSPERGGAGSSAFTTALGVFEAMKATVAHRGLGSLDGLTV
LVQGLGAVGGSQAKLLADAGAQLLVADTDTERVALAVELGHTWVALDDVLSTPCDVFAPC
AMGGVITDEVARTLDCKVVCGAAMNVLAHEAAADILHARGILYAQDFVANAGGAIHLVGR
EVLGWSEDQVHERARAIGDTLKVVFEIADKDGVTPDEAARELAERRMREASTTTATA
>Var_1051
MGSIDSALNWDGEMTVTRFDAATGAHFVIRIHSTQLGPAAGGTRAWQYSSWADALTDAGR
LAREMTYQMAVAGLPMGGGKSVIALPAPRHSIDPSTWARILRAHAEMIDSLNGRYWTGPD
VNTNSADMDILADETEFVFGRSPERGGAGSSAFTTALGVFEAMKATVAHRGLGSLDGLTV
LVQGLGAVGGSLAKLLAEAGAQLLVADTDTERVALAVELGHTWVALDDVLSTPCDVFAPC
AMGVVITDEVARTLDCKVVCGAAMNVLAHEAAADILHARGILYAPDFVANAGGAIHPVGR
EVLGWSEDRVHERARAIGDTLKEVFEIADKDGVTPDEAARELAERRMREASTTTATA
>Var_1052
MGSIDSALNWDGEMTVTRFDAATGAHFVIRIHSTQLGPAAGGTRAWQYSSWAEALTDAGR
LAHAMTYQMAVAGLPMGGGKSVIAVPAPRHSIDPSTWARILRAHAEMIDSLNGRYWTGPD
VNTNSADMDILADETEFVFGRSPERGGAGSSAFTTALGVFEAMKATVAHRGLGSLDGLTV
LVQGLGAVGGSLAKLLAEAGAQLLVADTDTERVALAVELGHTWVALDDVLSTPCDVFAPC
AMGGVITDEVARTLDCKVICGAAMNVLAHEAAADILHARGILYAPDFVANAGGAIHLVGR
EVLGWSEDQVHERARAIGDTLKEVFEIADKDGVTPDEAARELAERRMREASTTTATA
>Var_1053
MGSIDSALNWDGEMIVTRFDAATGAHFVICIHSTQLGPAAGGTRAWQCSSWADALTDAGR
LARAMTYQMAVAGLPMGGGKSVIALPAARHSIDPSTWARILRAHAEMIDSLNGRYWTGPD
VNTNSADMDILADETEFVFGRSPERGGAGSSAFTTALGVFEAMKATVAHRGLGSLDGLTV
LVQGLGAVGGSLAKLLAEAGAQLLVADTDTERVALAVELGHTWVALDDLLSTPCDVFAPC
AIGGVITDEVAHTLDCKVVCGAAMNVLAHEAAADILHARGILYAPDFDANAGGAIHLVGR
EVLGWSEDQVHERARAIGDTLKEVFEIADKDGVTPDEAARELAERRMREASTTTATA
>Var_1054
MGSIDSALNWDGEMTVTRFDAATGAHFVIRIHSTQLGPAAGGTRAWQYSSWADALTDAGR
LARAMTYQMAVAGLPMGGGKSVIALPAPRHSIDPSTWARILRAHAEMIDSLNGRYWTVQD
VNTNSADMDILADETEFVFGRSPERGGAGSSAFTTALGVFEAMKATVAHRGLGSLDGLTV
LVQGLGAVGGSLAKLLAEAGAQLLVADTDTERVALAVELGHTWVALDDVLSTPCDVFAPC
AMGGVITDEVARTLDCKVVCGAAMNVLAHEAAADILHARGILYAPDFVANAGGAIHLVGR
EVLGWSEVQVHERARAIGDTLKEVFEIADKDGVTPDEAARELAERRMREASTTTATA
>Var_1055
MGSIDSALNWDGEMTVTRFDAATGAHFVIRIHSTQLGPAAGGTRAWQYSSWADALTDAGR
LACAMTYQMAVAGQPMGGGKSVIALPAPRHSIDPSTWARILRAHAEMIDSLNGRYWTGPD
VNTNSADMDILADETEFVFGRSPERGGAGSSAFTTALGVFEAMKATVAHRGLGSLDGLTV
LVQGLGAVGGSLAKLLAEAGAQLLVADTDTERVALAVELGHTWVALDDVLSTPCDVFAPC
AMGGVITDEVARTLDCKVVCGAAMNVLAHEAAADILHARGILYAPDFVANAGGAIHLVGR
EVLGWSEDQVHERARAIGDTLKEVFEIADKDGVTPDEAARELAERRMREASTTTATA
>Var_1056
MGSIDSALNWDGEMTVTRFDAATGAHFVIRIRSTQLGPAAGGTRAWQYSSWADALADAGR
LARAMTYQMAVAGLPMGGGKSVIALPAPRHSIDPSTWARILRAHAEMIDSLNGRYWTGPN
VNTNSADMDILADETEFVFGRSPERGGAGSSAFTTALGVFEAMKATVAHRGLGSLDGLTV
LVQGLGAVGGSLAKLLAEAGAQLLVADTDTERVALAVELGHTWVALDDVLSTPCDVFAPC
AMGGVITDEVARTLDCKVVCGAAMNVLAHEAAADILHARGILYAPDFAANAGGAIHLVGR
EVLGWSEDQVHERARAIGDTLKEVFEIADKDGVTPDEAARELAERRMREASTTTATA
>Var_1057
MGSIDSALNWDGEMTVTRFDAATGAHFVIRIHSTQLGPAAGGTRAWQYSSWADALTDAGR
LARAMTYQMAVAGLPMGGGKSVIELPAPRHSIDPSTWARILRAHAEMIDSLNDRYWTGPD
VNTNSADMDILADETEFVFGRSPERGGAGSSAFTTALGVFEAMKATVAHRGLGSLDGLTV
LVQGLGAVGGSLAKLLAEAGAQLLVADTDTERVALAVELGHTWVALDDVLSTLCDVFAPC
AMGGVITDEVARTLDCKVVCGAAMNVLAHEVAADILHARGILYAPDFVANAGGAIHLVGR
EVLGWSEDQVHERARAIGDTLKEVFEIADKDGVTPDEAACELAERRMREASTTTATA
>Var_1058
MGSIDSALNWDGEMTVTRFDAATGAHFVIRIHSTQLGPAAGGTRAWQYSSWADALTDAGR
QARAMTYQMAVAGLPMGGGKSVIALPAPRHSIDPSTWARILRAHAEMIDSLNGRYWTGPD
VNTNSADMDILADETEFVFGRSPERGGAGSSAFTTALGVFEAMRATVAHRGLGSLVGLTV
LVQGLGAVGGSLAKLLAEAGAQLLVADTDTEHVALAVELGHTWVAPDDVLSTPCDVFAPC
AMGGVITDEVARTLDCKVVCGAAMNVLAHEAAADILHARGILYAPDFVANAGGAIHLVGR
EVLGWSEDQVHERARAIGDTLKEVFEIADKDGVTPDEAARELAERRMREASTTTATA
>Var_1059
MGSIDSALNWDGEMTVTRFDAATGAHFVIRIHSTQLGPADGGTRAWQYSSWADALTDAGR
LARAMTYQMAVAGLPMGGGKSVIALPAPRHSIDPSTWARILSAHAEMIDSLNGRYWTGPD
VNTNSADMDILADETEFVFGRSPERGGAGSSAFTTALGVFEAMKATVAHRGLGSLDGLTV
LVQGLGAVGGSLAKLLAEAGAQLLVADTDTERVALAVELGHTWVALDDVLSTPCDVFAPC
AMGGVITDEVARTLDCKVVCGAAMNVLAHEAAADILHARGILYAPDFVANAGGAIHLVGR
EVLGWSEDQVHERARAIGDTLKEVFEIADKDGVTPDEAARELAERRMREASTTTATA
>Var_1060
MGSIDSALNWDGEMTVTRFDAATGAHFVIRIHSTQLGPAAGGTRAWQYSSWADALTDAGR
LARAMTYQMAVAGLPMGGGKSVIALPAPRHSIDPSTWARILRAHAEMIDSLNGRYWTGQD
VNTNSADMDILADETEFVFGRSPERGGAGSSAFTTALGVFEAMKATVAHRGLGSLDGLTV
LVQGLGAVGGSLAKLLAEAGAQLLVADTDTERVALAVELGHTWVALDDVLSTPCDVFAPC
AMGGVITDEVARTLDCKVVCGAAMNVLAHEAAADILHARGILYVPDFVANAGGAIHLVGR
EVLGWSEDQVHERARAIGDTLKEVFEIADKDGVTPDEAARELAERRMREASTTTATA
>Var_1061
MGSIDSALNWDGEMTVTRFDAATGAHFVIRIHSTQLGPAAGGTRAWQYSSWADALTDAGR
LARAMTYQMAVAGLPMGGGKSVIALPAPRHSIDPSTWARILRAHAEMIDSLNGRYWTGPD
VNTNSADMDILADETVFVFGRSPERGGAGSSAFTTALGVFEAMKATVAHRGLGSLDGLTV
LVQGLGAVGGSLAKLLAEAGAQLLVADTDTERVALAVELGHTWVALDDVLSTPCDVFAPC
AMGGVITDEVARTLDCKVVCGAAMNVLAHEAAADILHARGILYAPDFVANAGGAIHLVGR
EVLGWSEDQVHERARAIGDTMKEVFEIADKDGVTPDEAARELAERRMREASTTTATA
>Var_1062
MGSIDSALNWDGEMTVTRFDAATGAHFVIRIHSTQLGPAAGGTRAWQYSSWADALTDAGR
LAREMTYQMAVAGLPMGGGKSVIALPAPRHSIDPSTWARILSAHAEMIDSLNGRYWTGPD
VNTNSADMDILADETEFVFGRSPERGGAGSSAFTTALGVFEAMKATVAHRGLGSLDGLTV
LVQGLGAVGGSLAKLLAEAGAQLLVADTDTERVALAVELGHTWVALDDVLSTPCDVFAPC
AMGGVITDEVARTLDCKVVCGAAMNVLAHEAAADILHARGILYAPDFVANACGAIHLVGR
EVLGWSEDQVHERARAIGDTLKVVFEIADKDGVTPDEAARELAERRMREASTTTATA
>Var_1063
MGSIDSALNWDGEMTVTRFDAATGAHFVIRIHSTQLGPAAGGTRAWQYSSWADALTDAGR
LARAMTYQMAVAGLPMGGGKSVIALPAPRHSIDPSTWARILRAHAEMIDSLNGRYWTGPD
VNTNSADMDILADETEFVFGRSPERGGAGSSAFTTALGVFEAMKATVAHRGLGSLDGLTV
LVQGLGAVGGSLAKLLAEAGAQLLVADTDTERVALAVELGHTWVALDDVLSTPCDVFAPC
AMGGVITDEVARTLDCKVVCGAAMNVLAHDAAADILHARDILYAPDFVANAGGAVHLVGR
EVLGWSEDQVHERARAIGDTLKEVFEIADKEGVTPDEAARELAERRMREASTTTATA
>Var_1064
MGSIDSALNWDGEMTVTRFDTATGAHFVIRIHSTQLGPAAGGTRAWQYSSWADALTDAGR
LARAMTYQMAVAGLPMGGGKSVIALPAPRHSIDPSTWARILRAHAEMIDSLNGRYWTGPD
VNTNSADMDILADETEFVFGRSPERGGAGGSAFTTALGVFEAMKATVAHRGLGSLDGLTV
LVQGLGAVGGSLAKLLAEAGAQLLVADTDTERVALAVELGHTWVALDDVLSTPCDVFAPC
AMGGVITDEVARTLDCKVVCGAAMNVLAHEAAADILHARGILYAPDFVANAGGAIHLVGR
EVLGWSEDQVHERARAIGDTLKEVFEIADKDGVTPDEAARELAERRMREASTTTATA
>Var_1065
MGSIDSALNWDGEMTVTRFDAATGAHFVIRIHSTQLGPAAGGTRAWQYSRWADALTDAGR
LAREMTYQMAVAGLPMGGGKSVIALPAPRHSIDPSTWARILSAHAEMIDSLNGRYWTGPD
VNTNSADMDILADETEFVFGRSPERGGAGSSAFTTALGVFEAMKATVAHRGLGSLDGLTV
LVQGLGAVGGSLAKLLAEAGAQLLVADIDTERVALAVELGHTWVALDDVLSTPCDAFAPC
AMGGVITDEVARTLDCKVVCSAAMYVLAHEGAADILHARGILYAPDFIANAGGAIHLVGR
EVLGWSEDQVHERARAIGDTLKVVFEIADKDGVTPDEAARELAERRMREASTTTATA
>Var_1066
MGSIDSALNWDGETTVTRFDAATGAHFVIRIHSTQLGPAAGGTRAWQYSSWADALTDAGR
LARAMTYQMAVAGLPMGGGKSVIALPAPRHSIDPSTWARILRAHAEMVDSLNGRYWTGPD
VNTNSADMDILADETEFVFGRSQERGGAGSSAFTTALGVFEAMKATVAHRGLGSLDGLTV
LVQGLGAVGGSLAKLLAEAGAQLLVADTDTERVALAVELGHTWVALDDALSTPCDVFAPC
AMGGVITDEVARTLDCKVVCGAAMNVLAHEAAADILHARGILYAPDFVANAGGAIHLVGR
EVLGWSEVQVHERARAIGDTLKEVFEIADKDGVTPDEAARELAERRMREASTTTATA
>Var_1067
MGSIDSALNWDGEMTVTRFDAATGAHFVIRIHSTQLGPAAGGTRAWQYSSWADALTDAGR
LAREMTYQMAVAGLPMGGGKSVIALPAPRHSIDPSTWARILSAHAEMIDSLNGRYWTGPD
VNTNSADMDILADETEFVFGRSPERGGAGSSAFTTALGVFEAMKATVAHRGLGSLDGLTV
LVQGLGAVGGSLAKLLAEAGAQVLVADTDTERVALAVELGHTWVALDDVLSTPCDVFAPC
AMGGVITDEVARTLDCKVVCGAAMNVLAHEAAADILHARGILYAPDFVANAGGAIHLVGR
EVLGWSEDQVHERARAIGDTLKVVFEIADKDGVTPDEAARELAERRMREASTTTATA
>Var_1068
MGSIDSALNWDGEMTVTRFDAATGAHFVIRIHSTQLGPAAGGTRAWQYSSWADALTEAGR
LAREMTYQMAVAGLPMGGGKSVIALPAPRHSIDPSTWARILSAHAEMIDSLNGRYWTGPD
VNTNSADMDILADETEFVFGRSPERGGAGSSAFTTALGVFEAMKATVAHRGLGSLDGLTV
LVQGLGAVGGSLAKLLAEAGAQLLVADTDTERVALAVELGHTWVALDDVLSTPCDVFAPC
AMGGVITDEVARTLDCKVVCGAAMNVLAHEAAADILHARGILYAPDFVANAGGAIHLVGR
EVLGWSEDQVHERARAIGDTLKEVFEIADKDGVTPDEAARELTERRMREASTTTATA
>Var_1069
MGSIDSALNWDGEMTVTRFDAATGAHFVIRIHSTQLGPAAGGTRAWQYSSWADALTDAGR
LARAMTYQMAVAGLPMGGGKCVIALPAPRHSIDPSTWARILRVHAEMIDSLNGRYWTGPD
VNTNSADMDILADETEFVFGRSPERGGAGSSAFTTALGVFEAMKATVAHRGLGSLDGLTV
LVQGLGAVGGSLAKLLAEAGAQLLVADTDTERVALAVELGHTWVALDDVLSTPCDVFAPC
AMGGVITDEVAHTLDCKVVCGAAMNVLAHEAAADILHARGILYAPVFVANAGGAIHLVGR
EVLGWSEDQVHERARAIGDTLKEVFEIADKDGVTPDEAARELAERRMREASTTTATA
>Var_1070
MGSIDSALNWDGEMTVTRFDAATGAHFVIRIHSTQLGPAAGGTRAWQYSSWADALTDAGR
LARAMTYQMAVAGLPMGGGKSVIALPAPRHSIDSSTWARILRAHAEMIDSLNGRYWTGPD
VNTNSADMDILADETEFVFGRSPERGGAGSSAFTTALGVFEAMKATVAHRGLGSLDGLTV
LVQGLGAVGGSLAKLLAEAGAQLLVADTDTERVALAVELGHTWVALDDVLSTPCDVFAPC
AMGGVITDEVARTLDCKVVCGAAMNVLAHEAAADILHARGILYAPDFVANAGGAIHLVGR
EVLGWSEDQVHERARAIGDTLKEVFEIADKDGVTPDEAARELAERRMREASTTTATA
>Var_1071
MGSIDSALNWDGEMTVTRFDAATGAHFVIRIHSTQLGPAAGGTRAWQYSSWADALTDAGR
LAREMTYQMAVAGLPMGGGKSVIALPAPRHSIDPSTWARILSAHAEMIDSLNGRYWTGPD
VNTNSADMDILADETEFVFGRSPERGGAGSSAFTTALGVFEAMKATVAHRGLGSLDGLTV
LVQGLGAVGGSLAKLLAEAGAQLLVADTDTERVALAVELGHTWVALDDVLSTPCDVFAPC
AMGGVITDEVARTLDCKVVCGAAMNVLAHEAAADILHARGILYAPDFVANAGGAIHLVCR
EVLGWSEDQVHERARAIGDTLKVVFEIADKDGVTPDEAARELAERRMREASTTTATA
>Var_1072
MGSIDSALNWDGEMTVTRFDAATGAHFVIRIHSTQLGPAAGGTRAWQYSSWADALTDAGR
LAREMTYQMAVAGLPMGGGKSVIALPAPRHSIDPSTWARILNAHAEMIDSLNGRYWTGPD
VNTNSADMDILADETEFVFGRSPERGGAGSSAFTTALGVFEAMKATVTHRGLGSLDGLTV
LVQGLGAVGGSLAKLLAEAGAQLLVADTDTERVALAVELGHTWVALDDVLSTPCDVFAPC
AMGGVITDEVARTLDCKVVCGAAMNVLAHEAAADILHARGILYAPDFVANAGGAIHLVGR
EVLGWSEDQVHERARAIGDTLKEVFEIADKDGVTPDDAARELAERRMREASTTTATA
>Var_1073
MGSIDSALNWDGEMTVTRFDAATGAHFVIRIHSTQLGPAAGGTRAWQYSSWADALTDAGR
LAREMAYQMAVAGLPMGGGKSVIALPAPRHSIDPSTWARILSAHAEMIDSLNGRYWTGPD
VNTNSADMDILADETEFVFGRSPERGGAGSSAFTTALGVFEAMKATVAHRGLGSLDGLTV
LVQGLGAVGGSLAKLLAEAGAQLLVADTDTERVALAVELGHTWVALDDVLSTPCDVFAPY
AMGGVITDEVARTLDCKVVCGAAMNVLAYEATADILHARGILYAPDFVANAGGAIHLVGR
EVLGWSEDQVHERARAIGDTLKVVFEIADKDGVTPDEAARELAERRMREASTTTATA
>Var_1074
MGSIDSALNWDGEMTVTRFDAATGAHFVIRIHSTQLGPAAGGTRAWQYSSWADALTDAGR
LAREMTYQMAVAGLPMGGGKSVIALPAPRHSIDPSTWARILSAHAEMIDSLNGRYWTGPD
VNTNSADMDILADETEFVFGCSPERGGTGSSAFTTALGVFEAMKATVAHRGLGSLDGLTV
LVQGLGAVRGSLAKLLAEAGAQLLVADTDTERVALAVELGHTWVALDDVLSTTCDVFAPC
AMGGVITDEVARTLDCKVVCGAALNVLAHEAAADILHARGILYAPDFVANAGGAIHLVGR
EVLGWSEDQVHERARAIGDTLKEVFEIADKDGVTPDEAARELAERRMREASTTTATA
>Var_1075
MGSIDSALNWDGEMTVTRFDAATGAHFVIRIHSTQLGPAAGGTRAWQYSSWADALTDAGR
LAREMTYQMAVAGLPMGGGKSVIALPAPRHSIDPSTWARILSAHAEMIDSLNGRYWSGPD
VNTNSADMDILADETEFVFGRSPERGGAGSSAFTTALGVFEAMKATVAHRGLGSLDGLTV
LVQGLGAVGGSLAKLLAEAGAQLLVADTDTERVALAVELGHTWVALDDVLCTPCDVFAPC
AMGGVITDEVARTLDCKVVCGAAMNVLAHEAAADIQHARGILYAPDFVANAGGAIHLVGR
EVLGWSEDEVQERARAIGDTLNEVFEIADKDGVTPDEAARELAERRMREASTTTATA
>Var_1076
MGSIDSALNWDGEMTVTRFDAATGAHFVIRIHSTQLGPAAGGTRAWQYSSWADALTDAGR
LAREMTYQMAVAGLPMGGGKSVIALPAPRHSIDPSTWARILSAHAEMIDSLNGHYWTGPD
[truncated: 412,407 more chars]
