# Supplementary material for: UMI-linked consensus sequencing enables phylogenetic analysis of directed evolution
Source: Nat Commun. 2020 Nov 26;11:6023. doi: 10.1038/s41467-020-19687-9 (PMC7691348; doi:10.1038/s41467-020-19687-9)
Supplement: Supplementary file 4 — Supplementary Data 2 [file 41467_2020_19687_MOESM4_ESM.csv]

Variant	R1	R2	R3	Mutations
Var_1	674	390	205
Var_2	1	0	0	A87T T166S
Var_3	1	0	0	R44S L185M
Var_4	16	0	0	S191R
Var_5	1	0	0	L192M
Var_6	1	0	0	L282M A338V
Var_7	1	0	0	R145H A314V
Var_8	1	0	0	R102S G173D A328V
Var_9	1	0	0	A132T L178P V213A C234R A268S
Var_10	1	0	0	L175M E270D
Var_11	13	0	0	L321M
Var_12	1	0	0	G177A
Var_13	11	210	184	A64E R102S E323V
Var_14	1	0	0	T232I L321M
Var_15	1	0	0	V121I A268V D329G
Var_16	1	0	0	R89P R212C W223L L321Q
Var_17	5	0	0	R63C
Var_18	1	0	0	R18S G261S
Var_19	9	0	0	D255G G332D
Var_20	1	0	0	H32N A193V
Var_21	1	0	0	E134K
Var_22	4	0	0	W46R
Var_23	2	0	1	P143S
Var_24	5	1	0	F153V R340C
Var_25	1	0	0	A21S E323V
Var_26	2	0	0	V302A
Var_27	1	0	0	A197T E341D
Var_28	7	1	0	A328T
Var_29	1	0	0	R18C R114H V266I
Var_30	1	1	0	G220C
Var_31	1	0	0	A103V
Var_32	7	1	0	P143L E270V
Var_33	2	0	0	A132T L297M
Var_34	3	0	0	F27I
Var_35	6	1	2	A148V
Var_36	2	0	0	E134V R141C
Var_37	7	0	0	H221Y
Var_38	1	0	0	E136A L267P F287Y
Var_39	1	0	0	R252H H269R I317F G332S
Var_40	2	0	0	A162S
Var_41	7	2	0	G173S
Var_42	1	0	0	T117A
Var_43	3	1	1	R60H
Var_44	3	1	2	T210I
Var_45	1	0	0	H104Q I108F
Var_46	1	0	0	G149C P335S
Var_47	1	0	0	A39V D57E G73A D255E
Var_48	1	0	0	A103V R315H
Var_49	2	0	0	G59D I275T
Var_50	4	0	1	P143L V266I
Var_51	2	0	0	G173S E323V
Var_52	4	0	1	V121L
Var_53	1	0	0	R252S A271T
Var_54	1	0	0	G78D S91R M163V
Var_55	2	0	0	G79A K80R
Var_56	5	0	0	A278V R300H H311Y
Var_57	1	0	0	G41C D228V F287Y
Var_58	1	0	0	A64E R102S R114H E323V
Var_59	3	0	0	V213A
Var_60	1	0	0	D255G L267P G332D
Var_61	1	0	0	A39V D57E G73A D255E E323V
Var_62	5	0	0	T154I A271T A272V E301G
Var_63	1	0	0	V16I R44L M65V T166I A214T A289V
Var_64	2	1	0	K330R
Var_65	2	0	0	I327F
Var_66	1	0	0	V259I A328T
Var_67	1	0	0	E106G T117S G220A H269Q
Var_68	8	0	0	S125R E136K
Var_69	2	0	0	L185V A343T
Var_70	1	0	0	A54T T123I A148T D228V
Var_71	3	0	0	L195V
Var_72	1	0	0	A21S A328S
Var_73	3	0	0	S110I
Var_74	1	0	0	L55Q A284T
Var_75	1	0	0	V236F
Var_76	1	0	0	A284V
Var_77	1	0	0	G59D I275T E323V I327S
Var_78	1	0	0	N124S K257T
Var_79	3	0	0	E136A
Var_80	1	0	0	E270D
Var_81	1	0	0	L185V
Var_82	3	0	0	L267V A316V
Var_83	1	0	0	R30S R102H S110N V159L
Var_84	1	0	0	S125R E136K P335S
Var_85	4	0	0	Q309H
Var_86	7	1	0	V159L
Var_87	7	43	73	A64E R102S
Var_88	1	0	1	A98T P119Q T123S F160L G173S A238T D308V
Var_89	5	0	0	W51R
Var_90	1	0	0	E211D R212G A241E I246V G304S P335S
Var_91	12	0	1	E136A A284V H311L
Var_92	1	0	0	G190D A338S
Var_93	1	0	0	A152T W305L
Var_94	3	0	0	R63H
Var_95	5	0	1	A21G G158S A272V
Var_96	5	0	1	T154S
Var_97	1	0	0	R145H L276M
Var_98	6	125	11	P119Q D308V
Var_99	1	0	0	L219V D319Y
Var_100	2	0	2	D329G
Var_101	1	0	0	S142T
Var_102	1	0	0	G304D
Var_103	2	0	0	R30H
Var_104	1	0	0	M76V V266I
Var_105	6	0	1	G59D
Var_106	1	0	0	G24R A98P Q309H
Var_107	2	0	0	A98T P119L R170H
Var_108	1	0	0	T179N G292D
Var_109	5	1	0	R315C
Var_110	1	0	0	R89H
Var_111	2	0	0	V16I D308Y
Var_112	2	0	0	V298I
Var_113	1	0	0	M14I T15A G41C Y48H A64E R102S E323V
Var_114	2	0	0	L267P F287Y
Var_115	2	0	0	S142N S174N F325I
Var_116	1	0	0	T247I E249K R252C V258F K330N
Var_117	1	0	0	F27I A294S E323V
Var_118	2	0	0	K80I A84T E198G
Var_119	4	1	0	V236I
Var_120	4	0	0	R145H R252C
Var_121	3	0	0	P86T
Var_122	7	1	3	V259I
Var_123	2	0	0	A22T
Var_124	1	0	0	G173D V213A M264T K322N
Var_125	1	0	0	D129G V138M
Var_126	1	0	0	M76V E323V
Var_127	16	0	0	A328S
Var_128	11	0	0	E307D
Var_129	2	1	5	R102S
Var_130	1	0	0	L203M R313S E323V
Var_131	1	0	0	A148V V224I
Var_132	1	0	0	R89C V288A
Var_133	1	0	0	D331V
Var_134	3	0	0	V71I
Var_135	2	0	0	R30C G78V R170S
Var_136	8	29	22	E323V
Var_137	2	0	0	W51R S91R
Var_138	1	0	0	I31N S174I G261S
Var_139	1	0	0	L185M D336E
Var_140	1	0	0	P88T A289S I317N
Var_141	1	0	0	G186C G189V D209N
Var_142	1	0	0	T15A T34K H90Y L276Q E301D
Var_143	1	0	0	L55M A289P E323V
Var_144	1	0	0	V16L A84T A105T H169L
Var_145	3	0	0	G146S
Var_146	1	0	1	L55V E134K
Var_147	1	0	0	V259I E323V
Var_148	1	0	0	P285T
Var_149	1	0	0	V16D L321M
Var_150	1	0	0	G173S G332C
Var_151	1	0	0	A21G I275V
Var_152	2	0	0	L219V
Var_153	1	0	0	R60L
Var_154	1	0	0	D20G D93E
Var_155	3	1	0	H296D
Var_156	1	0	0	H32Q Y48C S50N
Var_157	2	0	0	L181M G304D
Var_158	1	0	0	L175M H269D E337D
Var_159	1	10	0	G59S S125N I275V
Var_160	6	0	0	A225T
Var_161	1	0	0	V213A Y283N
Var_162	2	0	0	A70V
Var_163	1	0	0	S49N A84V V224A V250D
Var_164	2	0	0	L101Q T154I T166I
Var_165	1	0	0	H90Q
Var_166	2	0	0	G280D
Var_167	1	0	0	T15I R44L T334K
Var_168	1	0	0	R30S L219V D255G G332D
Var_169	1	0	0	A64E R102S G332D
Var_170	1	1	0	G73C S110I D129E S151I A165V L230M V310L
Var_171	3	0	3	A343T
Var_172	1	0	0	G158S A272V
Var_173	2	0	0	R102H S110N
Var_174	1	0	0	K330N A338T
Var_175	4	0	0	A168V A251E
Var_176	1	0	0	M76L R212C G220C F237L
Var_177	1	0	0	A168V L178M A251E E323V
Var_178	1	0	0	T135N R145H R252C
Var_179	1	0	0	M76I R212C D308V
Var_180	1	0	0	T179S A216T Q309R G332S
Var_181	3	0	0	A278T
Var_182	2	0	38	T123I
Var_183	1	6	0	A289P K322N
Var_184	1	0	0	G37S G41S L101M N122I F160V
Var_185	3	1	1	P143T
Var_186	5	0	0	G147D G220C
Var_187	1	0	0	A39V D57E G73A D255E F325S
Var_188	3	0	0	A126P
Var_189	1	0	0	A84V S91N N112I K164E G173D G318D
Var_190	1	0	0	R212C G220C F237L L254M
Var_191	1	0	0	L276P A316T A339S
Var_192	4	0	0	A52T
Var_193	1	0	0	I83M M107I D235E M242I A284V A294V
Var_194	2	0	0	V16D K257R
Var_195	1	0	0	A64E R102S R114H S151I E161V
Var_196	2	1	0	P143L
Var_197	1	0	0	P88S
Var_198	2	0	0	G293D
Var_199	1	0	0	A162P
Var_200	1	0	0	D129E H269Q A291T
Var_201	1	0	0	I327V
Var_202	1	0	0	D308Y
Var_203	1	0	0	L55Q S81N
Var_204	1	5	0	F19Y
Var_205	1	0	0	A64T G78S S91G H104Q K164E A193V E323V
Var_206	1	0	0	A45V S91T D109E H221Y
Var_207	2	0	1	L215M M264L I295V D336G
Var_208	1	0	0	A148V A328S
Var_209	1	0	0	P239Q
Var_210	1	0	0	A21G A272V
Var_211	1	0	0	S191R A339S E341D
Var_212	4	0	0	R145H F287Y
Var_213	1	0	0	S191R E323V
Var_214	1	0	0	L85Q A103V F237L
Var_215	2	0	0	V121I
Var_216	1	0	0	M14T T232P D255E
Var_217	1	0	0	N290Y
Var_218	1	0	0	D127Y
Var_219	1	0	0	I29V S33N S191N D308V
Var_220	1	0	1	S191G V217D A225T C240Y F287Y T320S
Var_221	1	0	1	R170C
Var_222	1	0	0	D176Y A314V
Var_223	1	0	0	P94T S191R
Var_224	1	0	0	P38H A314V
Var_225	1	0	0	S125N L267V I275V
Var_226	2	0	0	I317V E323V
Var_227	3	0	0	L131M L185M
Var_228	3	0	0	R89P R212C W223L
Var_229	1	0	0	A241T
Var_230	1	0	0	F325L
Var_231	1	0	0	G59D W305R E323V
Var_232	1	0	0	V16L A84T H169L D308V
Var_233	2	0	0	R145H A156V G177D
Var_234	1	0	0	G79S L219V
Var_235	1	0	0	G147C
Var_236	1	0	0	A87T T166A L172P K322R
Var_237	1	0	0	R102S R141C A148T G189R P233T M264L
Var_238	1	0	0	W46L C256F
Var_239	1	0	0	P143L I317N
Var_240	1	0	0	A64E R102S D331V
Var_241	1	0	0	S142N N265Y A294T
Var_242	1	0	0	D129V V288I G332D
Var_243	2	0	0	A64V A87V
Var_244	2	0	1	A289T S306C
Var_245	1	0	0	G42C
Var_246	2	0	0	A199E L282Q
Var_247	1	0	0	M242L G292V R300H E337G
Var_248	1	0	0	I281V
Var_249	1	0	0	M76V L282P
Var_250	1	0	0	V229D L342M
Var_251	3	0	0	V180I
Var_252	1	0	0	G186D C256F
Var_253	1	0	0	H32L
Var_254	1	0	0	S95R P335A
Var_255	2	0	0	E134G
Var_256	1	0	0	W51C
Var_257	1	0	0	L196V C260Y A273S
Var_258	1	0	0	N122D
Var_259	1	0	0	I275T
Var_260	1	0	1	Q68H R102S H277R E323V
Var_261	1	0	1	F237C I275S A289T A338S
Var_262	3	0	0	A338V
Var_263	1	0	0	G118D E161V Q202R A241V
Var_264	1	0	0	R145H V213F L282P
Var_265	1	1	0	G24A
Var_266	3	0	0	S49N A84V
Var_267	1	0	0	T117K N290Y
Var_268	1	0	0	R252C
Var_269	1	0	0	D209Y
Var_270	1	0	0	A54T
Var_271	3	20	11	D308V
Var_272	1	0	0	V250F R340C
Var_273	1	0	0	E218Q E323V
Var_274	1	1	0	A62T L181Q K257N H277Y
Var_275	2	0	0	R30S R102H S110N
Var_276	1	0	0	V333I
Var_277	3	0	0	S95I P233S
Var_278	1	0	0	R212H
Var_279	7	3	1	G59S
Var_280	1	0	0	G149R S174R D255G
Var_281	1	0	0	T247N
Var_282	4	0	0	S49R R315L
Var_283	1	0	0	Q47H K164E A187T D209E A289V
Var_284	2	0	1	G41C
Var_285	1	0	0	A39S Q309L
Var_286	1	0	0	G78D R114H
Var_287	1	0	0	A148V A284V H311L
Var_288	1	0	0	V167D L195V V245F A328S
Var_289	1	0	0	A64E R102S E136A A284V H311L
Var_290	1	0	0	T210S A316V
Var_291	1	0	1	P119Q D255Y D308V
Var_292	2	0	0	A206S H221L
Var_293	1	0	0	A197P Q202L
Var_294	1	0	0	V121L A328V
Var_295	4	0	0	A328V
Var_296	6	2	2	M76V
Var_297	1	0	0	M242I
Var_298	1	0	0	A40T A84G A187V A214V V217I
Var_299	1	0	0	G318D
Var_300	1	0	0	V16D K257R D336V
Var_301	1	0	0	T210I E323V
Var_302	1	0	0	A162V L181M
Var_303	1	0	0	Q47R
Var_304	1	0	0	G220S
Var_305	2	10	3	R102S E323V
Var_306	1	0	0	P38H W46R V213A
Var_307	1	0	0	L282P
Var_308	2	0	0	D176N
Var_309	1	0	0	R102L
Var_310	1	0	0	Q47K A225T
Var_311	1	0	1	E312V
Var_312	1	0	0	Y283N
Var_313	1	0	0	A162S T320A
Var_314	1	0	0	D93V Q183R
Var_315	1	0	0	D228V
Var_316	1	0	0	L321M D331Y
Var_317	2	0	0	S91G A165D
Var_318	3	0	1	T15I R44L D228V
Var_319	1	2	0	S151I
Var_320	1	0	0	G37V L131M L185M
Var_321	2	0	0	L226P
Var_322	1	0	0	L267M A291T
Var_323	1	0	3	P119Q S306C D308V
Var_324	1	0	0	E270V
Var_325	1	0	0	K80I A84T E198G A294T G299D
Var_326	1	0	0	A148V S306N
Var_327	1	0	0	A197D
Var_328	2	0	3	W223R
Var_329	1	0	0	A225T A338V
Var_330	1	0	0	G78S L172M N265I
Var_331	6	0	0	R145H
Var_332	1	0	0	G189C
Var_333	1	0	0	A54E R212H E323V
Var_334	1	0	0	P143L E270V E323V
Var_335	1	0	0	T232I
Var_336	2	0	0	V236I K330I
Var_337	1	0	0	V236I G318D
Var_338	2	0	1	R99H
Var_339	2	0	0	A98P
Var_340	2	0	0	H311L
Var_341	1	0	0	H269Q A291T
Var_342	1	0	0	Q47H V333I
Var_343	1	0	0	T15N G190C D228V
Var_344	1	0	0	I31T A54V
Var_345	1	0	0	N124S
Var_346	1	0	0	R170H D176E D308V E323V
Var_347	1	0	0	D129E L178M A251E E323V
Var_348	1	0	0	R340C
Var_349	1	0	0	V28I G147V F160V
Var_350	1	0	0	R212S
Var_351	1	0	0	D176N D331V
Var_352	2	0	0	A278V
Var_353	1	0	0	S231N
Var_354	1	0	1	G177A A225D
Var_355	2	0	0	A168T V180D V236A Q309R
Var_356	1	0	0	H104Q S125C
Var_357	2	0	0	R114H
Var_358	1	0	0	A54E A64E R102S V121A A132P L185P E218K
Var_359	1	0	0	R60L A64E V71D I92V R102S F139L A214T V245A E323V
Var_360	1	0	0	A64E R102S T117S S231C L276Q
Var_361	1	0	0	L101R E301G
Var_362	1	0	0	K257R
Var_363	2	0	0	V245I
Var_364	1	0	0	A187V L203Q D207E A216V V224I V250A A316S
Var_365	1	0	0	T222N A328V
Var_366	1	0	0	S191R A216T
Var_367	3	0	0	L185M
Var_368	2	0	0	I29T
Var_369	1	0	0	A225T E301K
Var_370	1	0	0	T154I E270V
Var_371	1	0	0	P143T A328T
Var_372	1	0	0	E307D E323V
Var_373	1	0	0	A54T T123I L175M
Var_374	2	0	0	F139C
Var_375	1	0	0	R300L
Var_376	1	0	0	H169P G186D G220C
Var_377	1	0	0	R102H A328S
Var_378	1	0	0	P75L I92F A199T G318D
Var_379	1	0	0	T154I A271T A272V E301G E323V
Var_380	1	0	0	L36Q P119Q A268T
Var_381	1	0	0	G184C D274N
Var_382	1	0	0	R30S R102H S110N I275S A289T A338S
Var_383	2	0	0	E198D M264L H296N
Var_384	1	0	0	A64E R252P
Var_385	1	0	1	A187T
Var_386	1	0	0	T135S V180I
Var_387	1	0	0	D255E
Var_388	1	0	0	V16I L297M P335A
Var_389	1	1	1	A339T
Var_390	1	0	0	A225T E337K
Var_391	1	0	0	E323V I327S
Var_392	1	0	0	T15N R114H
Var_393	1	0	0	T247S R279H
Var_394	1	0	0	E134G R170S
Var_395	1	0	0	E326V
Var_396	1	0	0	G59V G186S
Var_397	2	0	0	S191N
Var_398	1	0	0	R99S A268V D329G
Var_399	1	0	0	M76L R212C G220C
Var_400	1	3	0	M264K
Var_401	2	0	0	A84V
Var_402	1	0	1	R315H
Var_403	1	0	0	W51R R145H R252C
Var_404	1	0	0	E198D M264L
Var_405	1	0	0	S50N A206T
Var_406	1	0	0	R30S R102H S110N A289V
Var_407	1	0	0	A87S A132E F160S
Var_408	1	0	0	L131M V167F L185M
Var_409	1	0	0	D207Y A316P
Var_410	1	0	0	S142N S174N
Var_411	1	0	0	E312G
Var_412	1	0	0	T154S A216V
Var_413	1	0	0	G24S A54E T154I V159I A206S V258A K322N
Var_414	1	0	0	Y283F
Var_415	1	0	0	E211G A272V D286Y D308V
Var_416	3	0	0	G332A
Var_417	1	0	0	P239S A262E A339T
Var_418	1	0	0	A87V
Var_419	1	5	0	A193P V288G A291T L297Q S306R
Var_420	1	0	0	L55M K257R D308V H311Q G332A
Var_421	1	4	0	V167I
Var_422	1	1	0	M264L
Var_423	1	0	1	L55Q S81N T155I
Var_424	1	0	0	L55M R340C
Var_425	1	0	0	A271V V333I
Var_426	1	0	0	P285Q
Var_427	1	0	0	V205I H269L
Var_428	1	0	0	K257I L267M A294V
Var_429	1	0	1	A64E D308V
Var_430	1	0	1	M65I A72V
Var_431	1	0	0	T15I R44L
Var_432	1	0	0	M14I V28D P38R G42V
Var_433	1	1	0	A132S
Var_434	1	0	0	G59S A206V D255H
Var_435	1	0	0	R315S
Var_436	1	0	0	R252H E323V
Var_437	1	0	0	P86H A87T T166S S191R
Var_438	1	1	0	V28I A148V
Var_439	2	0	0	A314V
Var_440	1	0	0	E136A F325I
Var_441	1	0	0	P119Q M264L I295V D336G
Var_442	1	0	0	G184V
Var_443	1	0	0	A21S
Var_444	1	0	0	Q35H R102C D308V
Var_445	1	0	0	G59S A284V
Var_446	1	0	0	S191C A271V
Var_447	1	0	0	F153V
Var_448	1	0	0	V121L P143T
Var_449	1	0	0	M69V P233S C256R A268S G318D
Var_450	1	0	0	A316S
Var_451	1	0	0	S95N S142I C234Y
Var_452	1	0	0	R145H L282P
Var_453	1	0	0	A87S
Var_454	1	0	0	L36M P38T Y48F D53Y A64E G186C K322R A343T
Var_455	1	0	0	A263E
Var_456	1	0	0	T15I D255Y V310L L321M
Var_457	1	0	0	P88A V229L R252H
Var_458	1	0	0	T15S
Var_459	2	0	0	H277Y
Var_460	1	0	0	S191I E323V
Var_461	1	0	0	A64E R102S V138M P233L R315C T320N E323V D329E D331G
Var_462	1	0	0	M264T F287Y
Var_463	1	0	0	A271E
Var_464	1	0	0	T135S V180I R340C
Var_465	1	0	0	N124S G189D S231N
Var_466	1	0	0	R170H D176E
Var_467	2	0	0	G158D
Var_468	1	0	0	G149C W223R M264L H296N
Var_469	1	0	0	A54E G280S
Var_470	1	0	0	K164E A187T D209E A289V
Var_471	2	0	0	W223C E323V
Var_472	1	3	1	K330N
Var_473	1	0	0	H221Y A343T
Var_474	1	0	0	H221Y I327V
Var_475	1	0	0	T15A H90Y
Var_476	1	0	0	V28I A54T S91I P94S V180I
Var_477	1	1	0	D248Y
Var_478	1	0	0	S33I P75L I92F A199T G318D
Var_479	1	0	0	F153V V266F R340C
Var_480	1	0	0	T179S S191N R315S
Var_481	1	0	0	Q47H K164E A187T D209E E323V
Var_482	1	0	0	T117I L254R
Var_483	1	0	0	G78A D93V
Var_484	1	0	0	A225T D331E A343V
Var_485	1	0	0	A70E S174N G280S K330R
Var_486	1	0	0	E301D
Var_487	1	0	0	G299V
Var_488	1	0	0	V16I
Var_489	1	0	0	I130N G158R G177C T320A
Var_490	1	0	0	A52T G280D
Var_491	2	0	0	Q35K F237Y D248H H311Y
Var_492	1	0	0	R145H E323V
Var_493	1	0	0	A156S E301D
Var_494	1	0	0	S191N E270V R315H A328T K330R L342M
Var_495	1	0	0	A64E R102S T154I E323V
Var_496	2	0	0	S33R A103T
Var_497	1	0	0	T117A A199E
Var_498	1	0	0	I275S
Var_499	1	0	0	A199E
Var_500	1	0	0	A225T I317M
Var_501	1	0	0	G261S V310L G318C
Var_502	1	0	0	M76V K330N
Var_503	1	0	2	A64E P94T R102S
Var_504	1	0	0	R89H R102L A162T
Var_505	1	0	0	S91N G113S
Var_506	1	0	1	D207Y
Var_507	1	0	0	A22T T56A Q68R P88Q P119S D120V A216V
Var_508	1	0	0	P233L
Var_509	1	0	0	G59S A289V
Var_510	1	0	0	R89P V159L A328S
Var_511	1	0	0	K257R D308Y
Var_512	1	0	0	D308V E337G
Var_513	1	0	0	A339S
Var_514	1	0	0	E323V P335S
Var_515	1	0	0	W46R S151G
Var_516	2	25	5	P119Q
Var_517	1	0	0	R30S A64E R102S W223C E323V
Var_518	1	0	0	T15N R252P
Var_519	1	0	0	G318D D329V
Var_520	1	0	0	T117I P143S
Var_521	1	0	0	V16D
Var_522	1	0	0	G41C Q309H
Var_523	1	0	0	V288A L297P L303I G304S
Var_524	1	0	0	L267P F287Y A314V
Var_525	1	0	0	R60P R99S G173D
Var_526	1	0	1	S191N D308V
Var_527	1	0	0	M14K P143Q A238T K330R
Var_528	1	0	0	A21G G158S L215M A272V
Var_529	1	0	0	T43A E161D K164R D176V V188D R212H L226P
Var_530	1	0	0	E312V A328T
Var_531	1	0	0	T15S W46R S95R L226P A241V R300L
Var_532	1	0	0	H269Q D308V
Var_533	1	0	0	T15A S50N G171D T232A
Var_534	1	0	0	S191N M242I E323V
Var_535	1	0	0	R99H T123I
Var_536	1	0	0	R30S R102H S110N A338V
Var_537	1	0	0	A251E
Var_538	1	0	0	D248G
Var_539	1	0	0	V310L
Var_540	1	0	1	Q35L A314T
Var_541	1	0	0	D308A
Var_542	1	0	0	F137Y
Var_543	1	0	0	E323D A339V
Var_544	1	0	0	R30S G77C R102H S110N
Var_545	1	0	1	E344V
Var_546	1	0	0	A64E R102S A225P E323V E344K
Var_547	1	0	0	T15A R102S G158D F237I Y283N E312V I327F
Var_548	1	0	0	P119T P143L E270V
Var_549	1	0	0	L55P M65L S81G
Var_550	1	0	0	R170S
Var_551	1	0	0	A214E
Var_552	1	0	0	E312V D336V
Var_553	1	0	1	K322N
Var_554	1	0	0	D207Y E323V
Var_555	1	0	0	A339S E341D
Var_556	1	0	0	A87T S95N L219V R315H I317M
Var_557	1	0	0	A289S
Var_558	1	0	1	S49N A62V A84S W223C D227G C260Y
Var_559	1	0	1	R89S
Var_560	1	0	0	Q68H S191R
Var_561	1	1	0	Q202P A273P
Var_562	1	0	0	P143L H296D
Var_563	1	0	0	A64E R102S A271T L303I E323V
Var_564	1	0	0	S174N W223G S231N
Var_565	1	0	0	A40T A199V E312K
Var_566	1	0	0	A64E R102S A103V E323V
Var_567	1	0	0	L178M
Var_568	1	0	1	P38H
Var_569	1	0	0	I31T
Var_570	1	0	0	G59S P335Q
Var_571	1	0	0	V217I A339S E341D
Var_572	1	0	0	K164N L203M
Var_573	1	0	0	P86T P143T
Var_574	1	0	0	E312V I327F
Var_575	1	0	0	N112D
Var_576	0	2	0	A21T Q35H Q47H L254R
Var_577	0	1	0	Q68R A105G A132T E161D C240Y D286E I317N
Var_578	0	2	0	D53E D57E T155S
Var_579	0	1	0	F137L G146C
Var_580	0	11	0	S81G D93E T166I R170S D248A
Var_581	0	1	0	A25V T43S T334K
Var_582	0	1	0	A64E R102S A199E A289V G292S R300S
Var_583	0	2	0	G59C M128L
Var_584	0	3	0	L185P A197T Q202L G220D
Var_585	0	1	0	A40G W51R T96A S110G F237L T247A
Var_586	0	2	0	P38H T43A G318D
Var_587	0	1	0	A45S G189V
Var_588	0	1	0	T34K L185P A197T Q202L G220D
Var_589	0	2	2	A132P L282P A338T
Var_590	0	5	0	D93V M128R W223R H269Q
Var_591	0	7	5	A64E
Var_592	0	1	0	D93E A148V A152T A316V
Var_593	0	1	0	A62T L181Q K257N H277Y E323D
Var_594	0	1	0	P119Q G292C D308V
Var_595	0	1	0	L185Q E301G
Var_596	0	1	0	A70V G79D V229I L230Q
Var_597	0	2	0	R89C F139Y V182D I246V Q309H E312V
Var_598	0	1	0	L204V H311N
Var_599	0	1	0	A54T G140D G147D
Var_600	0	2	0	M65T
Var_601	0	1	0	A168V Q183H
Var_602	0	1	0	A64E P143L V266I L321P
Var_603	0	1	0	Q47H G59D D308V
Var_604	0	1	0	I83M N124S E134D S191C K330N
Var_605	0	1	0	A64E R102S V250A A316S
Var_606	0	1	0	A64E R102S V182I
Var_607	0	1	0	E136A G149A G190C A206E T208I A284V H311L E326V
Var_608	0	2	0	P239T A241T
Var_609	0	7	0	W305R
Var_610	0	1	0	A132T G140D
Var_611	0	1	0	A64E R102S F287Y
Var_612	0	1	0	D235N V245A D248Y V298I
Var_613	0	1	0	A52V T154I A271T A272V
Var_614	0	2	0	V16A A40V D93V A162T K194E
Var_615	0	1	0	A193P V288G A291T L297Q
Var_616	0	1	0	G24D L55P R63C F137S G149D S191R K194Q R252H G280S E301V
Var_617	0	3	0	R89H D129N T208I G261S A271G
Var_618	0	6	0	H104Q I108F A187V L203Q D207E A216V V224I V250A A316S
Var_619	0	1	0	A84E G113D P233L
Var_620	0	1	0	L254R
Var_621	0	2	0	A64E P119Q
Var_622	0	1	0	A64E R102S D129Y E323V
Var_623	0	1	0	P119Q S125I D308V
Var_624	0	2	0	W46R E323V
Var_625	0	1	0	C240Y D286E I317N
Var_626	0	1	0	A289P G332S
Var_627	0	1	1	G318D I327N A343V
Var_628	0	1	0	D57E A64E G73V R102S A343T
Var_629	0	1	0	T17I
Var_630	0	1	0	A54T G140D G147D I275T
Var_631	0	1	0	S174R E323V
Var_632	0	2	0	A45V T155A A216S L267P F287Y S306N
Var_633	0	1	0	V16D R63C N122D G171A L203P G244S A262T A284V A343V
Var_634	0	1	0	F27C G41C F139L G146C P239T A241T
Var_635	0	1	0	A64E P119Q D308V
Var_636	0	1	0	A64E R102S P119Q
Var_637	0	1	0	A64E R102S I275N
Var_638	0	2	0	D255G
Var_639	0	1	0	G37S S49N P119S P143L L178P T232I E270V R315H
Var_640	0	12	3	Q202L R252H
Var_641	0	7	1	Q47H G59D M107I N122S W305R
Var_642	0	1	0	A64E R102S L175Q
Var_643	0	1	0	R30H L55Q A187S
Var_644	0	1	0	P119Q V236A A289P
Var_645	0	2	0	A87E
Var_646	0	9	1	P119Q E323V
Var_647	0	1	0	Q47H V182I K322N
Var_648	0	1	0	A21T A64E R102S E323V A338D
Var_649	0	1	0	F153S L172M Q183L I295F
Var_650	0	5	0	A25V T43S
Var_651	0	1	0	R60S A162E A187T D227G
Var_652	0	1	0	M14T P94L A103V D308V
Var_653	0	1	0	S49I L175Q E323V
Var_654	0	1	0	G37S S49N P119S P143L L178P
Var_655	0	1	0	A193P A289P K322N
Var_656	0	1	0	A103T Q309L
Var_657	0	2	0	A64E R102S K330N
Var_658	0	1	0	E307V A328V
Var_659	0	1	0	T56I G158S T232A T334I
Var_660	0	1	0	G78S K164E T232A T334I
Var_661	0	1	0	A40G W51R E134K S231N R252H K322N
Var_662	0	1	0	V28I I29F Q35L F160V D308V
Var_663	0	1	0	L276Q H311Y
Var_664	0	1	0	F153Y D308V P335L
Var_665	0	1	0	R315S K330N
Var_666	0	2	0	S191R L219P D336Y
Var_667	0	1	0	P119Q L230R
Var_668	0	11	11	A64E R102S D308V
Var_669	0	1	0	A132T G140D L297M
Var_670	0	1	1	A64E R102S A263P A289P K322N
Var_671	0	1	0	W305R E323V
Var_672	0	2	0	A103T S151G M163T V213G
Var_673	0	1	0	F287Y
Var_674	0	1	0	G78R R114H R170S L172P F325S I327N
Var_675	0	1	0	A72V L178Q K257R A263S V288A
Var_676	0	1	0	A21P P119Q D120V F153S D228V
Var_677	0	1	1	A25V L172M G173A T222I V302A
Var_678	0	1	1	P38T R89S Y115F G173S Q202P V259I
Var_679	0	3	0	M14T
Var_680	0	2	0	A64E A289P K322N
Var_681	0	1	0	V16A D93N E323V
Var_682	0	1	0	V16A H32Q D207Y V224L A225T L276V D308V
Var_683	0	1	0	P119Q A294T R340H
Var_684	0	1	0	W46R G171D L195Q A216S P233T V245A
Var_685	0	2	0	F139S
Var_686	0	1	0	G244V L297P D308V E323V
Var_687	0	1	0	T334K
Var_688	0	1	0	L36M G59S N124S I130T
Var_689	0	2	0	P38H T43A
Var_690	0	1	0	F27I S125I V188F G293D
Var_691	0	1	0	M107L T155A G200D A216E G304D
Var_692	0	1	0	P233L R340C
Var_693	0	1	0	A64E R102S D209E S231G V258A E301G
Var_694	0	1	0	D53G
Var_695	0	1	0	T15A E106V G118D V188D L204P
Var_696	0	3	0	T17I L204V
Var_697	0	1	0	R145H V180N A289P K322N
Var_698	0	1	0	A64E R102S C234R H269D E344V
Var_699	0	2	0	P119Q A289P K322N
Var_700	0	4	1	T15S N124D F153Y W223R D286G A289T
Var_701	0	1	0	P119Q D207Y V224L A225T L276V I327N
Var_702	0	1	0	Q47H G59D T334I
Var_703	0	3	0	A148T D228V
Var_704	0	1	0	A64E R102S F160V
Var_705	0	2	0	W97R R145H M264T E323D
Var_706	0	1	0	F139S V213G V250A A316S
Var_707	0	1	0	G113D P233L A271V R340C
Var_708	0	1	0	T56A P75L V188F V213I L297M L321P
Var_709	0	1	0	A64E R102S V259A G293S A339T
Var_710	0	1	1	S50N V71F W116R P143T S174G V288I Q309K
Var_711	0	1	0	L297M
Var_712	0	1	0	A64E R102S F153L A187E A225D D227N D235N L254M H311Y P335T
Var_713	0	1	0	A64E P119Q D209N A294V
Var_714	0	1	1	A64E R102S E307G E323V
Var_715	0	1	0	L267P A284T F287Y E323G A339T
Var_716	0	3	0	A62T
Var_717	0	1	0	W223C
Var_718	0	1	0	R114H R170S L172P E323V
Var_719	0	1	0	R114H R170S L172P
Var_720	0	1	0	I31T D228N
Var_721	0	2	0	S33N Y67C A214T K257I P285Q
Var_722	0	1	0	A64E R102S C256S A314V E323D
Var_723	0	1	0	S50R A241E A294E
Var_724	0	1	0	M107L D129G I130V E134D T155I
Var_725	0	1	0	P86H R102G A193V V213A
Var_726	0	2	0	S306N
Var_727	0	1	0	R18H M65V G78A D93V H221L A289P K322N
Var_728	0	3	0	V16I L111P
Var_729	0	3	0	S191G A225T F287Y
Var_730	0	1	0	T43I R102S R212L
Var_731	0	1	0	A25V I29F P94Q F139L C240Y L321Q
Var_732	0	1	0	G149C
Var_733	0	1	0	P119Q T166I L215Q V259A
Var_734	0	3	0	W46R A132T G173C T247A A272T
Var_735	0	1	0	R145H M264T E323D
Var_736	0	1	0	G41D D120V V236I G243R
Var_737	0	2	1	L276V I327N
Var_738	0	1	0	A132T G140D L297M P335A
Var_739	0	1	0	A72S E323V
Var_740	0	1	0	P119Q A289P
Var_741	0	2	0	A132T G140D D308V
Var_742	0	1	0	Q47L T166I
Var_743	0	1	0	D329A
Var_744	0	1	0	G41C F139L G146C P239T A241T
Var_745	0	1	1	A64E R102S E323V A328T
Var_746	0	2	0	A64E R102S L204V
Var_747	0	3	0	F27L M65T
Var_748	0	1	0	P94L
Var_749	0	2	0	V28I I29F Q35L F160V
Var_750	0	1	0	T34I W51R Y67C
Var_751	0	1	0	T56A P75L V213I L297M L321P
Var_752	0	4	0	G244V L297P Q309R
Var_753	0	1	0	S110I Q202L R252H H269R I317F
Var_754	0	1	0	V16I G173D A214T A241T
Var_755	0	5	0	G118S W223G
Var_756	0	1	0	T117A E134K S231N A271V R279S G299S
Var_757	0	1	0	S33N D133E R315C
Var_758	0	1	0	F27C G41C D120N D129G V138M L157P V159A I327V A338D
Var_759	0	1	0	D331N
Var_760	0	3	0	R99C E134D V159L L185P A262T R279H
Var_761	0	1	0	I31S M107V
Var_762	0	1	0	A103I
Var_763	0	1	0	S81G D93E T166I R170S Q309L
Var_764	0	1	0	F27I W46R G171D L195Q A216S P233T V245A
Var_765	0	3	0	Y67C
Var_766	0	1	0	Y67C E323V
Var_767	0	1	0	D228N
Var_768	0	1	0	T17I L204V A316V
Var_769	0	1	0	E144D R170P V180I Q202L A238E V288L
Var_770	0	1	0	R89C F139Y V182D I246V A289P K322N
Var_771	0	1	0	Q47L P119Q
Var_772	0	1	0	A22V S49N K80E A84V A263T T320I
Var_773	0	1	0	A64E P75S R102S E323V
Var_774	0	1	0	F19I L61Q
Var_775	0	1	0	G37S S49N E323V
Var_776	0	1	0	R30S A39T D93V R102H S110N A148V L157M A201T D308V
Var_777	0	1	0	R60H G280D R313C
Var_778	0	1	0	A64E R102S D308Y E323V
Var_779	0	1	0	M107L D129G I130V E134D T155I D207Y A289P K322N
Var_780	0	2	0	R63H S174R
Var_781	0	2	2	A64E R102S A289P K322N
Var_782	0	1	0	F27L A64E R102S E323V
Var_783	0	1	0	V28I I29F Q35L A273V T320S
Var_784	0	1	0	A241E
Var_785	0	1	1	A168V L178M A251E
Var_786	0	1	0	A64E R102S G280C
Var_787	0	2	0	V28I I29F Q35L F160V E323V
Var_788	0	1	0	K257R D274H
Var_789	0	1	0	A58G S191C A271V
Var_790	0	1	0	N124D F153Y W223R D286G A289T
Var_791	0	2	0	Q309R
Var_792	0	1	0	A40V D93V A162T K194E
Var_793	0	1	0	S49N M65K T117R
Var_794	0	3	1	W46R S95R P335A
Var_795	0	1	0	P119Q D308V K330N
Var_796	0	1	0	S33N Y67C A214T K257I P285Q I327N
Var_797	0	1	0	A25V I29F P94Q F139L C240Y E323V
Var_798	0	1	0	A64E R89L R102S D308V
Var_799	0	1	0	I31L H32D F137L G146C
Var_800	0	1	0	P119Q L321M
Var_801	0	1	0	R114S
Var_802	0	1	0	V16I P119Q D308V
Var_803	0	1	0	L195P
Var_804	0	1	0	G42D P119Q D308V
Var_805	0	1	0	G37S P38L D308V
Var_806	0	1	0	L282Q V288A A289T K330R
Var_807	0	2	0	R44H A45T M76I R102C F139I R141H A201V G220D
Var_808	0	1	0	V16A A40V D93V A162T K194E E211G
Var_809	0	1	0	K257N
Var_810	0	1	0	R30H A64E M65I R102S
Var_811	0	1	0	P119Q L254Q I317T A328T
Var_812	0	1	0	Q68R A105G A132T E161D A289P K322N
Var_813	0	2	0	A40V
Var_814	0	1	0	F137S G149D D308V
Var_815	0	1	0	I29M G59S D127N H269R V302I A339S
Var_816	0	1	0	M163T
Var_817	0	1	0	F19S H90Y V188A T232I
Var_818	0	1	0	M264I
Var_819	0	1	0	R170L E337D
Var_820	0	1	0	S49I R102S
Var_821	0	1	0	R63H S174R K322N
Var_822	0	1	0	V182I
Var_823	0	1	0	A64E R102S R114H R170S L172P F325S I327N
Var_824	0	1	0	A45V R60C E323V
Var_825	0	1	0	A64E S95R R102S E323V
Var_826	0	1	0	Q47H A64E G78C H90Q R102S E323V
Var_827	0	1	0	V16I R102S
Var_828	0	1	0	T34K A72V P88A D228V V229L R252H
Var_829	0	1	0	T135S T334A
Var_830	0	2	0	V167A E307D
Var_831	0	1	0	L74I
Var_832	0	2	0	E218D D308V
Var_833	0	1	0	A64E R102S E312Y
Var_834	0	1	0	H221Q D308V
Var_835	0	1	0	A64E A201T A214T V324F
Var_836	0	1	0	G173S F325L
Var_837	0	1	0	S142G
Var_838	0	1	0	P143L G173C E270V E323V
Var_839	0	1	1	A162T S231N L282Q A289T K330R
Var_840	0	1	0	V16D G42D G59D L85V V259I K330E
Var_841	0	1	0	L61M T154S A241T G293S
Var_842	0	1	0	R63C T222I
Var_843	0	1	0	A25S A64E R102S E323V
Var_844	0	1	0	S150R
Var_845	0	1	0	R63H S174R K330R
Var_846	0	1	0	I29F L61Q S110N G147S L178P L181Q C240S G293D
Var_847	0	1	0	D209N
Var_848	0	1	0	V71L S81I A105V A162S A199S E211V A273V E326D
Var_849	0	1	0	E106K E136G V182L T232I C260W
Var_850	0	1	0	E312Y
Var_851	0	1	0	M76K
Var_852	0	2	0	Q47H
Var_853	0	3	0	P119Q D308V E323V
Var_854	0	1	0	M76V E307D
Var_855	0	1	0	A64E R102S D207Y V224L A225T L276V D308V
Var_856	0	1	0	V121I T154I D331E
Var_857	0	1	0	G59C M128L T166I R170S D248A A289P K322N
Var_858	0	1	0	I317T A328T
Var_859	0	1	0	S33I T247A G304C
Var_860	0	1	0	S50R A241E
Var_861	0	1	0	P119Q T208I G261S A271G
Var_862	0	1	0	T23S L36Q I92N A126T M242R E270V
Var_863	0	1	0	H269R I317F G332S E341D
Var_864	0	1	0	V182I L297P Q309R
Var_865	0	1	0	T56A Q68R P88Q P119S D120V A216V
Var_866	0	1	0	T117I
Var_867	0	1	0	G304C
Var_868	0	1	0	E134G D308V Q309K
Var_869	0	1	0	P119Q G184C D308V
Var_870	0	1	0	S91N T155S G171D L196Q T232I
Var_871	0	1	0	G73C A316S
Var_872	0	2	0	I29F A84G M128T L181P A272T
Var_873	0	2	1	P143T A238S G299S L303I
Var_874	0	1	0	V121I T154I L297P Q309R
Var_875	0	1	0	S49N A84V P119Q D308V
Var_876	0	2	0	V182I K322R
Var_877	0	1	0	Q183R
Var_878	0	1	1	A84T P119Q D127Y Q183L D308V
Var_879	0	1	0	L55V G59S M76K S125N
Var_880	0	1	1	E211K
Var_881	0	1	0	H32Q P119Q K257T A328S
Var_882	0	1	0	Q47H G59D M107I S191N
Var_883	0	1	0	G171D L195Q A216S P233T V245A
Var_884	0	2	0	A289P
Var_885	0	1	0	A291T
Var_886	0	1	0	N122D F137Y A289P K322N
Var_887	0	1	0	F139S I281T
Var_888	0	2	0	A132T S150N L185M T222I
Var_889	0	1	0	G78V
Var_890	0	1	0	R89L A148V
Var_891	0	1	0	V28I I31L H32D H104L M264L
Var_892	0	1	0	N124S G189D P233T M264L
Var_893	0	1	0	R63C I100F V180D A197S V302I R315H K330E
Var_894	0	1	0	A70E E136G V182L T232I
Var_895	0	1	0	A64E R102S L342V
Var_896	0	1	0	G59S S125N T154S V236I
Var_897	0	1	0	M76K A132T G173C C240Y A272T
Var_898	0	1	0	I327T D331V
Var_899	0	1	0	A64E R102S L282P D308V E323V
Var_900	0	1	0	D57N R102S
Var_901	0	1	0	W223C D308V E323V
Var_902	0	1	0	W46C L204Q
Var_903	0	1	0	A64E R102S A165T E323V
Var_904	0	1	0	N124S D308V
Var_905	0	1	0	A84V N112I K164E
Var_906	0	1	0	F137L G146C A197V A263T
Var_907	0	1	0	A64E R102S G261S A271G
Var_908	0	1	0	A84E R145H A152S A187V A284T
Var_909	0	1	0	T56I D93E R102G T222A Y283H
Var_910	0	1	0	A294S E323V
Var_911	0	1	0	F153S Q183K
Var_912	0	1	0	G59S S125N I275V G318V
Var_913	0	2	0	P119Q K322N
Var_914	0	1	0	L185P A197T Q202L
Var_915	0	1	1	H32R
Var_916	0	3	0	D209N A294V
Var_917	0	1	0	A64E R102S L321Q
Var_918	0	1	0	Y48N E323V
Var_919	0	1	0	A64E M107I N122S H269N W305R
Var_920	0	1	0	V28I I29F Q35L
Var_921	0	1	0	Y283H
Var_922	0	1	0	P119Q G146C
Var_923	0	1	0	Q202L M242I E323V
Var_924	0	1	0	S33N Y67C A214T K257I P285Q E323V
Var_925	0	1	0	G73C H90L P94T R114H A238V A294S
Var_926	0	1	0	H104Y N124S L192M E249D V302I R315H K330E
Var_927	0	1	0	P119Q G318D I327N A343V
Var_928	0	1	0	T232I C260W
Var_929	0	1	0	T17I D308V
Var_930	0	1	0	T43I T154S G173S D209E A214V V333I
Var_931	0	1	0	A64E R102S W223R D286G A289T
Var_932	0	2	0	A84E R145H A152S A284T
Var_933	0	1	0	R114H A214T K257I P285Q
Var_934	0	1	0	Q47H N112D E211K
Var_935	0	1	0	G41V A64E R102S L321M D336Y
Var_936	0	1	0	S50R A62T
Var_937	0	1	0	T15S F153Y W223R D286G A289T
Var_938	0	1	0	G173D L178Q V224I A316T
Var_939	0	1	0	P119R G149R A214T T247S V302A D336H
Var_940	0	1	0	P119Q D308V E323D
Var_941	0	1	0	C240R D248V E323V
Var_942	0	1	0	R252C A294T
Var_943	0	2	0	R30H G280S
Var_944	0	1	1	R30S A64E R102S
Var_945	0	1	0	P233Q C234F M242I
Var_946	0	1	0	P119Q D308V K322N
Var_947	0	1	0	I83M A339T
Var_948	0	1	0	P119Q D308V A339T
Var_949	0	1	0	W46R S95R
Var_950	0	1	0	A64E R102S L181M D308V H311Y
Var_951	0	1	0	P38T R89S G113D Y115F G173S Q202P V259I
Var_952	0	1	0	S50R W305R
Var_953	0	1	0	L192Q E198D P285Q G318S
Var_954	0	1	0	A64E R102S F153S Q183K R315H L342P
Var_955	0	1	0	R63S
Var_956	0	1	0	R60H D176N V188F I275N
Var_957	0	1	1	S49N A84V N112I K164E
Var_958	0	1	1	L55M A64E R102S E323V
Var_959	0	1	0	A64E R102S V266I
Var_960	0	1	0	C240Y H269Y A272T E323V
Var_961	0	1	0	F160V D308V
Var_962	0	1	0	V302D A338S
Var_963	0	1	0	A84E R145H A152S
Var_964	0	1	0	L181P L192P E323V
Var_965	0	1	0	S50N V71F W116R P143T S174G E312Y
Var_966	0	1	0	I29M G59S D127N L254R K330N
Var_967	0	1	0	P335A
Var_968	0	1	1	M264K E307D
Var_969	0	1	0	V180D A197S Q309L
Var_970	0	1	0	L61P A64E R102S
Var_971	0	1	0	H104Q I108F D308V
Var_972	0	1	0	M14I T15A M76V A339T
Var_973	0	1	0	A98E R102S E323V
Var_974	0	1	0	P119Q N290Y
Var_975	0	1	0	R102S E134G E323V
Var_976	0	1	0	S81C T123I P143Q G147V F160I L195P A284V E323V
Var_977	0	1	0	P38T R89S L111M Y115F G173S Q202P V259I
Var_978	0	1	0	P119Q V324D
Var_979	0	1	0	H26D A64E R102S
Var_980	0	1	0	M14T G173D
Var_981	0	1	0	A132E E136G F137L F153V
Var_982	0	1	0	A64E R102S D228N
Var_983	0	1	0	A64E R102S D120N V288A A316S
Var_984	0	1	0	G118S L185M V236F V310L
Var_985	0	1	0	G77C I92T P119Q
Var_986	0	1	0	F27L M65T E323V
Var_987	0	1	0	R30L P119Q D308V
Var_988	0	1	1	L181M
Var_989	0	1	0	T247A A272T
Var_990	0	1	0	M14I T15A G24C M76V D308V
Var_991	0	1	0	A64E A132T G173C T247A A272T
Var_992	0	1	0	G24D L55P R63C F137S G149D S191R K194Q
Var_993	0	1	0	A64E R102S I275V
Var_994	0	1	0	A64E R102S N265D E323V
Var_995	0	1	0	T155S L172Q M264I A328T
Var_996	0	1	0	A64E R102S T117A E134K
Var_997	0	1	0	P38H T43A P119Q D308V
Var_998	0	1	0	R89S Y115F G173S Q202P V259I
Var_999	0	1	0	R89C F139Y
Var_1000	0	1	0	S91C R102S A284S E323V
Var_1001	0	1	0	V71F A168V L178M A251E
Var_1002	0	1	0	G146S R170L
Var_1003	0	1	0	A187E
Var_1004	0	1	0	D93V E307D
Var_1005	0	1	0	A64E R102S A152V E323V
Var_1006	0	1	0	G113V
Var_1007	0	1	0	P119Q K257R D274H
Var_1008	0	1	0	E134D V159L L185P A262T R279H
Var_1009	0	1	0	S81G L204V
Var_1010	0	1	0	A64E P119Q E323V
Var_1011	0	1	0	I327N
Var_1012	0	1	0	A64E R102S E323V T334I
Var_1013	0	1	0	E136A G149A G190C A206E T208I A284V
Var_1014	0	1	0	R89H D129N V188D T208I G261S A271G
Var_1015	0	1	0	V16A A40V D93V R102G N122K I130T S151I V180I C234Y
Var_1016	0	1	0	T15A E106V V188D L204P
Var_1017	0	1	0	Q68R A105G A132T E161D C240Y D286E E323V
Var_1018	0	1	0	G41S A64E R102S E323V
Var_1019	0	1	0	V16A E323V
Var_1020	0	1	0	Q47H E211K
Var_1021	0	1	0	G24D L55P R63C K80N P94L E323V
Var_1022	0	1	0	F27L P38S A45T F137L G171D W223R T320K
Var_1023	0	1	0	I83M K330N
Var_1024	0	1	0	F237L G293D
Var_1025	0	1	0	L172P
Var_1026	0	1	0	V182F
Var_1027	0	1	0	D308V D336Y
Var_1028	0	1	0	T23A
Var_1029	0	1	0	S306I
Var_1030	0	1	0	S49N A84V N124S T222I A314V
Var_1031	0	2	0	P119Q A273V
Var_1032	0	1	0	V167F L282P F287L A291T Q309H D329N D336G A338T
Var_1033	0	1	0	G73V L185M
Var_1034	0	1	0	A21T Q35H Q47H D308V
Var_1035	0	1	0	R60P R99S G173D P233S
Var_1036	0	1	0	D308V Q309K
Var_1037	0	1	0	M107L D129G I130V E134D T155I A328S
Var_1038	0	1	0	A52T G280D E323V
Var_1039	0	1	0	H26N S151I
Var_1040	0	1	0	A70V G79D A316V
Var_1041	0	1	0	A64E R102S G173C A187V P233Q A241T V259I D308V
Var_1042	0	1	0	A64E R102S M163I A314V E323V
Var_1043	0	1	1	A199E A289V G292S R300S
Var_1044	0	1	0	V16A A40V R102S G280D
Var_1045	0	1	0	L178P V213A C234R A268S
Var_1046	0	1	0	G24V P119Q E323V
Var_1047	0	1	0	A64E R102S G173V E218V G220C V236D F237L E312G
Var_1048	0	1	0	H26Y T56A P75L
Var_1049	0	1	0	S50R E323V
Var_1050	0	1	0	S50R V82I L192Q E198D P285Q E323V
Var_1051	0	1	0	A64E G244V L297P Q309R
Var_1052	0	1	0	D53E R63H L85V V259I
Var_1053	0	1	0	T15I R30C Y48C P88A V229L M242I R252H V288D
Var_1054	0	1	0	G118V P119Q D308V
Var_1055	0	1	0	R63C L74Q
Var_1056	0	1	0	H32R T56A D120N V288A
Var_1057	0	1	0	A84E G113D P233L A271V R340C
Var_1058	0	1	0	L61Q K164R D176V R212H L226P
Var_1059	0	1	0	A40D R102S
Var_1060	0	1	0	P119Q A284V
Var_1061	0	1	0	E136V L321M
Var_1062	0	1	0	A64E R102S G292C E323V
Var_1063	0	1	0	E270D G280D I295V D331E
Var_1064	0	0	1	A21T S150G
Var_1065	0	0	1	S50R A64E R102S T208I V236A G261S N265Y A271G V288I E323V
Var_1066	0	0	1	M14T I108V P143Q V229A D308V
Var_1067	0	0	1	A64E R102S L203V E323V
Var_1068	0	0	14	D57E A64E R102S A343T
Var_1069	0	0	3	S81C A103V R252H D286V
Var_1070	0	0	4	P94S
Var_1071	0	0	1	A64E R102S G299C E323V
Var_1072	0	0	1	A64E R102N A168T E337D
Var_1073	0	0	1	A64E T66A R102S C240Y H269Y A272T E323V
Var_1074	0	0	4	A64E R102S R141C A148T G189R P233T M264L
Var_1075	0	0	1	A64E R102S T117S S231C L276Q Q309E H311Q K322N
Var_1076	0	0	1	A64E R102S R114H D227G
Var_1077	0	0	4	P88L V121D D176V V217A
Var_1078	0	0	1	A64E R102S D127V E136K E323V
Var_1079	0	0	1	A64E R102S V167A G173D G292C
Var_1080	0	0	1	S49I A64V A156T R170C L178Q V224I D308V
Var_1081	0	0	1	P335S
Var_1082	0	0	1	A64E R102S M163I
Var_1083	0	0	1	T34I S50N R63C K80N P94L A168V F237S M242I
Var_1084	0	0	1	P143T H296Y E323V
Var_1085	0	0	1	C260F L303I
Var_1086	0	0	1	A64E R102S Q202R
Var_1087	0	0	1	I29F P38T S50I R89S D235G F287Y E323V
Var_1088	0	0	2	A64E R102S V266A V298I E323V
Var_1089	0	0	1	M14K A64E V71D H90L R102S E106D D133N E323V E341V
Var_1090	0	0	4	Q202H
Var_1091	0	0	1	T123I D308V
Var_1092	0	0	1	A58V L111P A126E M242V V259A E323V
Var_1093	0	0	1	R60H R102L P119Q A148S W223R
Var_1094	0	0	1	A64E R102S D127V E136K G293C
Var_1095	0	0	1	A64E V71D I92V R102S F139L A214T V245A R252H D255E W305R E312V
Var_1096	0	0	1	A45E A62T P119Q G147C S151R A241V G293D E323V
Var_1097	0	0	1	T15A P86H E106V G118D G184D V188D V213D
Var_1098	0	0	1	P239L A316V E323V
Var_1099	0	0	1	G149D A165V E323V
Var_1100	0	0	1	Q47H A216T M264T F287L D308V
Var_1101	0	0	2	Q35H S142G H269Q
Var_1102	0	0	1	A21V Q35L P38S A64E T66I A87E R102S A156V A263V E312V K322I E323V
Var_1103	0	0	2	A40G W51R T96A S110G V121I F237L T247A N265K A271T A273V P335S
Var_1104	0	0	1	F27S L192M K322N
Var_1105	0	0	1	F19L I29V A64E G147C
Var_1106	0	0	1	A25V I29F D57G P94Q F139L V180F C240Y E323V
Var_1107	0	0	1	I130T S151I V180I C234Y L267M D308V A316V
Var_1108	0	0	1	A64E R102S T222I V302A
Var_1109	0	0	1	D57E A64E R102S E323V
Var_1110	0	0	1	A64E R102S F153Y E323V
Var_1111	0	0	2	P119Q G280D
Var_1112	0	0	8	T17S A64E R102S E211K
Var_1113	0	0	2	L303F
Var_1114	0	0	1	A58E P75L R102S M128V G293C D308V
Var_1115	0	0	1	A52E P119Q
Var_1116	0	0	1	T43A W46R A132V V188A L204P V245D
Var_1117	0	0	1	P38S V71L S81I A105V T123I A162S A199S E211V E323V D329E
Var_1118	0	0	1	T43A G77D R114S S191C D308V
Var_1119	0	0	1	A64E R102S E134D L215Q A284T G299S L303I G332D
Var_1120	0	0	1	E337G
Var_1121	0	0	1	G77S R212P L226Q S231N W305R S306N E323V
Var_1122	0	0	1	A64E P119Q V333A
Var_1123	0	0	1	D209N D308V A316T
Var_1124	0	0	1	A64E A314V
Var_1125	0	0	2	S33N A64E R102S T232I
Var_1126	0	0	1	I31M D93G A251V A272E A343T
Var_1127	0	0	1	A64E R102S F153L F160L T166I R340C
Var_1128	0	0	1	A64E R102S A197T M264R
Var_1129	0	0	1	Q47H R102S R315C
Var_1130	0	0	1	D109V P119Q G299D W305L D308V
Var_1131	0	0	1	A64E R102S K164R E323V
Var_1132	0	0	1	R102S E218Q E323V
Var_1133	0	0	3	A64E R102S F153Y
Var_1134	0	0	1	M65I P119Q L157V C240Y H269Y A272T E323V
Var_1135	0	0	2	S231N D308V
Var_1136	0	0	1	R145S A289P G304C R315H E337D
Var_1137	0	0	3	A214G
Var_1138	0	0	1	R89H D129N T154I T208I G261S A271G A314T K330E
Var_1139	0	0	1	S50N A64E R102S
Var_1140	0	0	1	A21V T117A P119Q K164N V205D T222I T320I
Var_1141	0	0	1	A64E R102S E323V A338V
Var_1142	0	0	1	A64E R102S G171C
Var_1143	0	0	1	A64E R102S V180I
Var_1144	0	0	1	A64E R102S E307D D308V
Var_1145	0	0	1	H32Q R60H P86H R102G L111P D120N A193V V213A D227N V288I
Var_1146	0	0	1	M242L I295V E323V
Var_1147	0	0	2	G41S D93V M128R F139L A272T G292C
Var_1148	0	0	1	A22T T34A G77S R212P L226Q S231N W305R
Var_1149	0	0	1	A64E R102S A165T C256Y K257T M264R
Var_1150	0	0	1	W116R E323V
Var_1151	0	0	1	A64E M69K R102S A105V R141H T154A A251T G332D
Var_1152	0	0	1	M69V R89H D120N M128K D129G V138M T155S V159A G186D L321M I327V A338D
Var_1153	0	0	3	A21T A64E R102S E323V
Var_1154	0	0	4	A64E R102S L215Q E323V
Var_1155	0	0	1	A64E R102S A187V A193V M242I E323V
Var_1156	0	0	1	R60H L74M F137C R252H
Var_1157	0	0	1	R102C A105S A162T E323V
Var_1158	0	0	3	A64E R102S A168E K194I D329G
Var_1159	0	0	1	G59D A64E R102S L185M E249K E323V
Var_1160	0	0	4	G79S P233Q C234F M242I
Var_1161	0	0	1	R114C A271T A272V E301G
Var_1162	0	0	1	V333A
Var_1163	0	0	2	A25V T43S L101M V266A
Var_1164	0	0	1	L226P S231N A271V G299S G318D
Var_1165	0	0	1	T123I L203M
Var_1166	0	0	2	A64E A84V R102S E323V
Var_1167	0	0	1	L74Q P94Q A126S F139L C240Y D248G E323V
Var_1168	0	0	1	V28I I31L H32D
Var_1169	0	0	2	A64E R102S I130N P239S E323V
Var_1170	0	0	1	D133E R315C
Var_1171	0	0	1	A162T S231N
Var_1172	0	0	1	H32R T34K M76L R170P A206P R212C G220C F237L G293D
Var_1173	0	0	1	T56A Q68R P88Q P119S D120V F153C
Var_1174	0	0	1	R102S P143Q T320N
Var_1175	0	0	1	V205I F237L M264L
Var_1176	0	0	1	A72V G73V P119Q A156S E211V L276P F325I
Var_1177	0	0	1	T123I R212S
Var_1178	0	0	1	P119Q D120G H296R D308V
Var_1179	0	0	1	A45E A62T R102S P119Q C240R D248V E323V
Var_1180	0	0	1	A64E L74M R102S D308V D331E
Var_1181	0	0	1	A64E R99C E323V
Var_1182	0	0	1	A64E M76K R102S S110I D274Y
Var_1183	0	0	1	A64E R102S F160L
Var_1184	0	0	1	L36M S50C A64E R102S I130T G147D K164N H269Y E323V
Var_1185	0	0	1	A64E R102S R315H
Var_1186	0	0	1	G79S E323V
Var_1187	0	0	1	A52V A64E R102S E323V
Var_1188	0	0	1	V266I
Var_1189	0	0	2	D53Y A64E R102S T123S F237I T253I K257N A316S
Var_1190	0	0	1	D129G I130V E134D A241T N265Y A271V G280C D286G E307D L321M R340C
Var_1191	0	0	2	W51C S110I H169Y
Var_1192	0	0	1	L55P P119Q
Var_1193	0	0	1	S33N G59D Y67C S81G A214T K257I A278V
Var_1194	0	0	1	A64E R102S N265Y V266I A289P R300L K322N
Var_1195	0	0	2	M107L P119Q G220R L226Q W305R
Var_1196	0	0	1	G158S A162V L192Q T232A T334I
Var_1197	0	0	2	T34I G41D R89H D120V G147S G186D V236I G243R H277L
Var_1198	0	0	1	T222I
Var_1199	0	0	1	A64E R102S E307D E323V
Var_1200	0	0	1	T23A A64E R102S D127Y A251V F287S G304S E323V
Var_1201	0	0	1	A64E R102S N124S E323V
Var_1202	0	0	1	A64E R102S A206T F237S E323V
Var_1203	0	0	1	M14I T15A G41D P119Q M264L
Var_1204	0	0	1	A64E R102S L175M
Var_1205	0	0	2	A64E A98T R102S E323V
Var_1206	0	0	2	F27I I100F S151G M264V F287Y P335Q
Var_1207	0	0	1	P119Q G147S G184D D308V R340C
Var_1208	0	0	1	A72T S191R D255E V288A Q309R L342M
Var_1209	0	0	1	L36V V302A
Var_1210	0	0	3	A64E R102S I108M T253I
Var_1211	0	0	1	R102S K322N
Var_1212	0	0	1	L36M Y48F D53Y A64E G186C P239A A268V K322R A343T
Var_1213	0	0	1	P119Q P143T R212C D308V A338V
Var_1214	0	0	2	A64E R102S M242L E323V
Var_1215	0	0	1	G59S R102S
Var_1216	0	0	1	G113S L185Q V259I D308V A314D
Var_1217	0	0	1	A64E R102S L172Q G189D S191I D308V
Var_1218	0	0	1	A64E R102S T154I
Var_1219	0	0	1	R89S V302F W305L
Var_1220	0	0	1	D57G F139V A271S
Var_1221	0	0	1	Q68L R141H S150G
Var_1222	0	0	1	A64E R102S R313L E323V
Var_1223	0	0	1	P88L V121D D176V V217A K322R
Var_1224	0	0	2	H104L N112I L254Q I317T A328T
Var_1225	0	0	1	H32Q R44H E211G Y283N G304A
Var_1226	0	0	1	F19L P119Q G171A L203P G244S A262T A284V A343V
Var_1227	0	0	1	A21T A168T D331G
Var_1228	0	0	3	L61Q Q202L R252H F325Y
Var_1229	0	0	1	R313C
Var_1230	0	0	1	S91R P119Q D308V
Var_1231	0	0	1	T123I E323V
Var_1232	0	0	3	R63C D93Y N122D G171A L203P L204Q A262T A284V F325Y
Var_1233	0	0	1	T17I Q47H M242L R300H E337G
Var_1234	0	0	1	A64E W97R R102S E134V L157Q A162S A168T A206E
Var_1235	0	0	3	A64E R102S D227G E323V
Var_1236	0	0	1	A84T T210I T222I K257I A278V D308V
Var_1237	0	0	1	A64E R102S D274Y E323V
Var_1238	0	0	1	A64E M69K R102S G173D
Var_1239	0	0	2	A165S
Var_1240	0	0	1	D53Y L61M G140S T154S D235Y
Var_1241	0	0	1	A25V T43S M76L R252H E323V R340L
Var_1242	0	0	1	M76V R102S A168T G171D Q183K W223C C234S A238T
Var_1243	0	0	1	R18S F137Y L192Q A206T V298I K330N
Var_1244	0	0	2	P119Q T222N D319V E323V
Var_1245	0	0	1	A64E R102S H277Y A284T
Var_1246	0	0	4	A64E E323V
Var_1247	0	0	1	A132T A199T V217A L297M
Var_1248	0	0	1	A64E L74M
Var_1249	0	0	1	A64E R102S M242I E323V
Var_1250	0	0	1	T123I P335Q
Var_1251	0	0	1	G59C R99H M163K L175V E198D G220V C256R
Var_1252	0	0	1	A64S R102S I108M T253I
Var_1253	0	0	2	V28A A45T S49C E161V A168T L185M G304V V324A
Var_1254	0	0	1	F19L A64E S91I R102S E106V R141C L204M E323V A339S
Var_1255	0	0	1	T15P Q35K R102C S231I I295F V298L
Var_1256	0	0	1	D20G S50N A62T S91T D207Y A216T P233T A271T
Var_1257	0	0	1	T34I A52V A62T V167L G189D V217A C260R E323V
Var_1258	0	0	1	S33N L61P A64E R102S T232I
Var_1259	0	0	1	F19Y A62T A294S E323V
Var_1260	0	0	1	P119Q P239T R300P
Var_1261	0	0	1	M65L E161D K164R G220A L282P
Var_1262	0	0	1	L111P V138L P143L D308V
Var_1263	0	0	1	A64E R102S E323V K330I
Var_1264	0	0	1	D57E A64E
Var_1265	0	0	1	A64E R102S A148T Q202L P233S E323V
Var_1266	0	0	1	R44S A162T T179S G200S G244V
Var_1267	0	0	1	A64E R102S I327N A328S
Var_1268	0	0	1	A21E H26Q S91C R102S D308V
Var_1269	0	0	1	V71I V159F D274V L297P E323V
Var_1270	0	0	1	D209V E323V
Var_1271	0	0	4	Q35K R102C V180I E198Q E312Y
Var_1272	0	0	1	F27S D57N G261C
Var_1273	0	0	1	P119Q V138L A214V D255V N265K D308V
Var_1274	0	0	1	M14I T15A D57E A64E R102S A343T
Var_1275	0	0	1	M14I T15A L61P M76V F139Y H221D A262T
Var_1276	0	0	4	S33N V180I
Var_1277	0	0	1	A40V E323V
Var_1278	0	0	2	V250I D308V
Var_1279	0	0	2	R60C Q202L L226P R252H L282V
Var_1280	0	0	1	T15S R102S
Var_1281	0	0	1	G113S
Var_1282	0	0	1	P119Q L226R D308V
Var_1283	0	0	1	R102S L131M A148T
Var_1284	0	0	1	G41D V188A
Var_1285	0	0	1	V298I D308Y
Var_1286	0	0	3	Q47H E144D G173S L219R D308V
Var_1287	0	0	1	G42D G59D L85V V259I K330E
Var_1288	0	0	1	R340H
Var_1289	0	0	1	A64E R102S T210I A271V H277R
Var_1290	0	0	1	Q35L K322I
Var_1291	0	0	1	R102S D129E G184D A206T
Var_1292	0	0	1	A64E N124T L175Q G189C K194R D209N C256G E312D
Var_1293	0	0	1	P119Q Q202H A273V
Var_1294	0	0	1	G113S T117K L185Q V259I
Var_1295	0	0	1	G149D A165V
Var_1296	0	0	1	A268G D308V
Var_1297	0	0	1	R63C A168V Q183H A328T
Var_1298	0	0	1	N122D F137Y E323V
Var_1299	0	0	1	R60H I92F P119Q
Var_1300	0	0	1	A64E R102S R141H S151G A199V C240Y E323V
Var_1301	0	0	1	R102N A168T E337D
Var_1302	0	0	1	A64E R102S E323V E341G
Var_1303	0	0	1	L85Q G292S
Var_1304	0	0	1	A64E M76K R102S S110I D274Y E323V
Var_1305	0	0	2	R44S A162T T179S G200S G244V L297P Q309R
Var_1306	0	0	1	T17S A64E R102S E211K T334I
Var_1307	0	0	1	L36P I108N R114H D120E F160L L172P T179S D228E L297M D319V P335A
Var_1308	0	0	1	A187T E218D
Var_1309	0	0	2	L101Q G149C W223R L226V V298F D308V
Var_1310	0	0	1	A64E R102S E323V F325Y G332S
Var_1311	0	0	1	A64V
Var_1312	0	0	1	A64E R102S D109V D127Y I327N
Var_1313	0	0	1	A214E G332D
Var_1314	0	0	1	M76L A338S
Var_1315	0	0	3	A64E S91R R102S
Var_1316	0	0	1	T56I A64E R102S E344K
Var_1317	0	0	1	F27L G42D A64E R102S A284S E323V
Var_1318	0	0	1	D53E A214T E218K H277D
Var_1319	0	0	2	A22V A64E R102S
Var_1320	0	0	1	R102S I281T D308V
Var_1321	0	0	1	V28I I29F Q35L L203Q
Var_1322	0	0	1	M65L P119Q E307K D308V A316E
Var_1323	0	0	1	A64E R102S D255N E323V
Var_1324	0	0	1	T56A Q68R P88Q A216V D308G
Var_1325	0	0	1	R315H E323V
Var_1326	0	0	1	A64E R102S I130N A238V P239S E323V
Var_1327	0	0	1	P119Q T155S V159A G186D L321M I327V A338D
Var_1328	0	0	1	A64E T208I L303I E323V
Var_1329	0	0	1	V16D A52T A64E R102S A193T D286N
Var_1330	0	0	1	A64E R102S A238S E312D E323V
Var_1331	0	0	1	L61Q V82D A148T V266D E323V
Var_1332	0	0	2	M107T
Var_1333	0	0	2	H277R
Var_1334	0	0	2	T15S D176N V188F I275N
Var_1335	0	0	1	A64E R102S L230P I246V E323V
Var_1336	0	0	1	A64E R102S A343T
Var_1337	0	0	1	A64E R102S V167I D308V
Var_1338	0	0	2	A64E R102S R114H E323V E344K
Var_1339	0	0	4	I100N I130F M264K
Var_1340	0	0	1	P119Q T166A L172P
Var_1341	0	0	1	W46G A64E R102S A132E A238S V298I E323V
Var_1342	0	0	1	M65L E323V
Var_1343	0	0	1	I31M D93G V298I A316S
Var_1344	0	0	1	A64E R102S T210I
Var_1345	0	0	1	T123I V266D A289P D319V D329E
Var_1346	0	0	1	A45V A64E V217D V250I K257I
Var_1347	0	0	1	T117K D133G R145C G184S W223C A271T
Var_1348	0	0	1	S95G D308V
Var_1349	0	0	1	S81G E136D T232A E323V
Var_1350	0	0	1	I29F M128I H169R
Var_1351	0	0	1	E106V P143T V188I L203P G280D D308V
Var_1352	0	0	1	Q35K R102C M163L H169Q A206T E211V A271T
Var_1353	0	0	1	F27I E312G
Var_1354	0	0	1	P119Q L226R S306N E323V
Var_1355	0	0	1	A64E R102N A168T L230Q R252C E301G R315S
Var_1356	0	0	1	P38S V71L S81I A105V T123I A162S A199S E211V A273V E323V
Var_1357	0	0	2	R102S G190A I327N
Var_1358	0	0	1	V16F
Var_1359	0	0	1	R60H A64E R102S W223R C260R E323V
Var_1360	0	0	1	L111M P119Q G149D E323V I327N
Var_1361	0	0	1	P143Q A238T K330R
Var_1362	0	0	1	I29V T210I R313L
Var_1363	0	0	1	A64E R102S E144D E323V
Var_1364	0	0	2	A64E R102S A284V
Var_1365	0	0	1	A64E R102S A197T
Var_1366	0	0	1	L55Q A64E R102S
Var_1367	0	0	2	A64E R102S E323V F325L
Var_1368	0	0	1	G73C P119Q
Var_1369	0	0	1	M65V S150G C260S
Var_1370	0	0	1	A64E R102S G149S P239A T247I G261S H277Y D308V
Var_1371	0	0	1	P38S V71L S81I A105V T123I A162S A199S E211V A273V E326D
Var_1372	0	0	1	G77D L178Q A199E L230Q A241T Q309L E323V
Var_1373	0	0	1	M65K V82F A84T
Var_1374	0	0	1	A64E M65I R102S I130N E323V
Var_1375	0	0	1	A64E R102S R114C R340C
Var_1376	0	0	1	T34I G59S R60H G73C P119Q D127H L178P D308V
Var_1377	0	0	1	P119Q V138M E323V
Var_1378	0	0	2	A64E R102S T253A E323V
Var_1379	0	0	3	W51R A64E R102S E323V
Var_1380	0	0	1	A64E R102S D235E M242I A284V A294V E323V
Var_1381	0	0	1	Q35R R114L D308V
Var_1382	0	0	1	L101Q D133E L203P G244S A262T A284V A343V
Var_1383	0	0	1	A64E R102S E211K E323V
Var_1384	0	0	1	Q47H G149C P335S
Var_1385	0	0	1	A64E R102S G318D I327N A343V
Var_1386	0	0	1	F27I A54T P119Q E144D G220A V229G D308V
Var_1387	0	0	1	A62T Q68L A148E V167L L181Q G189D K194N D209G T210A A216S V217D A225V
Var_1388	0	0	1	S49G A64E R102S A268D E323V
Var_1389	0	0	1	H32R E134D G171S A193P V288G A291T L297Q S306R
Var_1390	0	0	2	D209V
Var_1391	0	0	1	Q68R A105G E161D C240Y A284V Q309L L342Q
Var_1392	0	0	2	S110I A148G Q202L C234S R252H H269R I317F G332S E341D
Var_1393	0	0	1	A64E Q202L R252H F325Y
Var_1394	0	0	1	A103S
Var_1395	0	0	1	A64E L111P V138L P143L N290T
Var_1396	0	0	1	A126E A132T L297M
Var_1397	0	0	1	Q68L H104L N112S N122D V180I E198Q E312Y
Var_1398	0	0	1	A64E P75S E211K
Var_1399	0	0	3	A72S P143T A238S G299S L303I G332D
Var_1400	0	0	1	A58V P119Q G147V A156S R170H A251V D308V D336E
Var_1401	0	0	1	P88L V121D D176V V217A E323V
Var_1402	0	0	1	A64E L85M R102S E323V
Var_1403	0	0	1	R63H P119Q L215P L219Q W305R S306N E323V
Var_1404	0	0	1	V16A F19L D228G H269R
Var_1405	0	0	3	D329N
Var_1406	0	0	1	R30C Q47K A64E E323V
Var_1407	0	0	1	A64E R102S L172Q G189D S191I R252C E323V
Var_1408	0	0	1	D133E T210I A271V H277R A343T
Var_1409	0	0	1	Q47H E144D G173S L219R D336N
Var_1410	0	0	1	P335T
Var_1411	0	0	1	M14K A64E V71D H90L R102S E106D D133N G332S
Var_1412	0	0	1	A105T P119S D120V L157P A272V I295V
Var_1413	0	0	2	A64E R102S L175M H311Q
Var_1414	0	0	1	A64E R102S G261A N265D A289P K322N
Var_1415	0	0	1	V250L
Var_1416	0	0	3	S33N G59D Y67C S81G A214T K257I A278V D308V
Var_1417	0	0	1	W116R E323V A343S
Var_1418	0	0	1	L178M A187P T210A P239L A251E K322N L342Q
Var_1419	0	0	1	R60H S81G L175Q
Var_1420	0	0	1	A64E R102S K164E T208I R315H E344K
Var_1421	0	0	1	R44H
Var_1422	0	0	1	R44S A64E R102S N124Y
Var_1423	0	0	1	A64E R102S F160L G173S V180I E198Q E312Y
Var_1424	0	0	1	M14I T15A M76V A126V A216E A289T
Var_1425	0	0	1	A64E R102S G149S P239A T247I A251S G261S H277Y D308V
Var_1426	0	0	1	V167I A201T M264I F287I
Var_1427	0	0	1	A132S R145C D207Y V224L A225T
Var_1428	0	0	1	A64E R102S A199S
Var_1429	0	0	1	N112K A156P V213I
Var_1430	0	0	1	P119Q G146D A193P V288G A291T L297Q S306R
Var_1431	0	0	2	A64E R102S I275T R315H
Var_1432	0	0	1	P119Q A291G G304C E323V
Var_1433	0	0	1	L342M
Var_1434	0	0	1	A64E M76V
Var_1435	0	0	1	I31F A64E R102S V182I S191G E323V
Var_1436	0	0	2	F19L
Var_1437	0	0	1	H169Y
Var_1438	0	0	1	T123I P285S
Var_1439	0	0	1	L101R S231G T247I K330N
Var_1440	0	0	3	S95G
Var_1441	0	0	2	F27L P38S A45T F137L G171D W223R
Var_1442	0	0	1	R114H D129G L172P A328V
Var_1443	0	0	1	P119Q G158D V180I
Var_1444	0	0	1	T123I D227V A289V N290H
Var_1445	0	0	5	M242L R300H E337G
Var_1446	0	0	1	M14I T15A Q35H M76V R102S
Var_1447	0	0	1	L55Q
Var_1448	0	0	1	A64E R102S V266A V298I S306G E323V
Var_1449	0	0	1	A64E D207E F287Y V288A
Var_1450	0	0	1	R102S A271T L303I E323V
Var_1451	0	0	1	A64E R102S T334S P335S
Var_1452	0	0	1	A64E R102S S174N
Var_1453	0	0	1	A64E R102S E134G I295V E323V
Var_1454	0	0	1	A64E R102S F287V
Var_1455	0	0	1	D53Y L55Q D109G G158A K194I V258I E323V
Var_1456	0	0	1	D20G A58T G77V L131Q E136V E198V L321M A343E
Var_1457	0	0	1	R170S S174R V182I A268G
Var_1458	0	0	1	R63C D93Y P119Q M128V G147S V229I L230Q P335L
Var_1459	0	0	2	A64E R102S E211K
Var_1460	0	0	1	A70E
Var_1461	0	0	1	Q47L G73C G118D E323V
Var_1462	0	0	1	A64E S91R R102S A103T R252C E323V
Var_1463	0	0	1	A64E R102S A284S
Var_1464	0	0	1	L55V A64E R102S E218D A339S
Var_1465	0	0	1	T154A V250L E323V
Var_1466	0	0	1	A64E A87T R102S E323V
Var_1467	0	0	1	A64E R102S V236F E323V
Var_1468	0	0	1	I100V A165V
Var_1469	0	0	1	M65I A72V E323V
Var_1470	0	0	1	V180D A206V A289P D308E K322N
Var_1471	0	0	1	A64E D129H D308V
Var_1472	0	0	2	A64E R102S A294S
Var_1473	0	0	1	A64E A268V
Var_1474	0	0	1	Y48H H104L N112S N122D K322N
Var_1475	0	0	1	A64E R102S P233S M242L V298I D308Y
Var_1476	0	0	1	M14T V28I R102S G280D E323V
Var_1477	0	0	1	D53Y L55Q D109G D308V
Var_1478	0	0	1	R60H A64E R102S H169Y A343G
Var_1479	0	0	1	L55M A216S
Var_1480	0	0	2	A64E R102S R145H E323V
Var_1481	0	0	1	A132T A199T V217A L297M P335A
Var_1482	0	0	1	A64E P119Q G184D A201T
Var_1483	0	0	2	R30H A197V
Var_1484	0	0	1	M65I A72V D308V
Var_1485	0	0	3	L55V A64E R102S E218D E323V
Var_1486	0	0	2	R60H A64E R102S H169Y
Var_1487	0	0	1	K194E
Var_1488	0	0	1	S191C P233T E323V
Var_1489	0	0	1	A64E R102S E218V
Var_1490	0	0	1	A148T
Var_1491	0	0	1	D308V E341D
Var_1492	0	0	1	Q35H S142G H269Q E323V
Var_1493	0	0	1	A58T G77V L131Q E136V E198V L321M A343E
Var_1494	0	0	1	A64E R102S W116R I130N
Var_1495	0	0	1	G59D D109Y
Var_1496	0	0	1	G73C A268S
Var_1497	0	0	1	R252L G293C E323V
Var_1498	0	0	1	F27L A64E R102S D120A N124D Q183L V236F A278G F287C
Var_1499	0	0	2	V28I A148V K330N
Var_1500	0	0	1	A64E R102S S150N E270K E323D
Var_1501	0	0	2	A64E R102S R114H E136D V188D V310E E341V
Var_1502	0	0	1	A64E G78A A84S R102S A105V S142R A262V I275V E323V
Var_1503	0	0	1	L303I
Var_1504	0	0	1	F27S D57N E344K
Var_1505	0	0	1	N112Y T117I A162V T247A
Var_1506	0	0	1	D93E A148V A152T A197T H277Y
Var_1507	0	0	2	A64E R102S E134G E323V
Var_1508	0	0	1	A103T A165V V167I A284T G293S E337K
Var_1509	0	0	1	R30H A64E R102S A165T H169R D308V
Var_1510	0	0	1	P94Q R102S Q202L L226P D248E
Var_1511	0	0	1	M14I T15A A64E R102S
Var_1512	0	0	1	V28L T123I E323V
Var_1513	0	0	1	N112I
Var_1514	0	0	1	D57Y D308G
Var_1515	0	0	1	G42D
Var_1516	0	0	1	A64E R102S A294S E323V
Var_1517	0	0	1	A64E R102S A289P G292A K322N
Var_1518	0	0	1	M76L D176N R212C E218V G220C V236D F237L E312G
Var_1519	0	0	1	L36R
Var_1520	0	0	1	M65I P119Q L157V I275N E323V
Var_1521	0	0	1	A64E R102S L175M E301Q
Var_1522	0	0	1	Q47H S191N
Var_1523	0	0	1	Q68L S125N G147S G149C H269R
Var_1524	0	0	2	R30S A64E R102S E323V
Var_1525	0	0	1	F27S E307D
Var_1526	0	0	1	A64E R102S V288I Q309K
Var_1527	0	0	1	A64E F160Y E323V P335S
Var_1528	0	0	1	R30P T222I E307G
Var_1529	0	0	1	S95T P119Q T166A D308V
Var_1530	0	0	1	D93E T135A
Var_1531	0	0	1	G24S R30G G177D A201T T208I C234Y E323V
Var_1532	0	0	1	A64E R102S L181M V188L L192Q G200D V310A P335A
Var_1533	0	0	1	A64E A70T D308V
Var_1534	0	0	1	A64E L101M L172M D308V
Var_1535	0	0	1	S33N L55Q Y67C H169R A214T A289P R300S K322N
Var_1536	0	0	3	P239L A316V
Var_1537	0	0	1	A52E A64E V71D I92V R102S F139L A214T V245A R252H D255E W305R E312V
Var_1538	0	0	1	A148V T154A L185M W223R E307D
Var_1539	0	0	1	A64E R102S D129V
Var_1540	0	0	1	T56I A64E R102S L276Q Q309E H311Q E323V
Var_1541	0	0	1	A64E R102S L267M E323V
Var_1542	0	0	1	I29F M128I H169R T247I E249G C260R A273T L342M
Var_1543	0	0	1	N124S L204R D308V K322N
Var_1544	0	0	1	A64E R102S A197V E323V
Var_1545	0	0	1	M76V M242L R300H E337G
Var_1546	0	0	1	F27Y D53V Q68H N124H A214T D235N E323V
Var_1547	0	0	1	G77D H104Q I108F P119Q A148V G299S D308V R340G
Var_1548	0	0	3	A64E R102S G280D
Var_1549	0	0	1	F287L D308V
Var_1550	0	0	1	F19Y R63S A64E R102S E323V
Var_1551	0	0	1	V250I D308V E323V
Var_1552	0	0	1	P239L
Var_1553	0	0	1	S33N G59D Y67C S81G A214T K257I A278V D308V E323V
Var_1554	0	0	1	R102S N124K E198G Q202E A238T E323V I327N
Var_1555	0	0	1	A39S R44H A64E R102S V258I R279S E323V
Var_1556	0	0	1	A21T A39G Y48F A64E R102S E323V F325Y A338V
Var_1557	0	0	2	S49G A64E R102S E323V
Var_1558	0	0	1	W51R A64E A84V D93V R102S I281T
Var_1559	0	0	1	A64E R102S V250A A271T N290T G292S A316S I327F A338V
Var_1560	0	0	1	A64E R102S C256R A289P D308V
Var_1561	0	0	1	A152E S191R
Var_1562	0	0	4	D57E A64E R102S
Var_1563	0	0	2	A64E R102S A206S E323V
Var_1564	0	0	1	S81G P119Q Q183R R212H L276P P285L D308V
Var_1565	0	0	1	M242L E323V D331G
Var_1566	0	0	2	T66A R102G D127H R313P E323V
Var_1567	0	0	1	T247S
Var_1568	0	0	1	G41S R60H R102C D133V R141P K194Q L267V V288A
Var_1569	0	0	1	A25E P75L P143S A193V R300C
Var_1570	0	0	3	A64E R102S M242L
Var_1571	0	0	1	L55Q A64E R102S E323V D331G
Var_1572	0	0	1	A64E R102S A165T
Var_1573	0	0	1	A64E R102S V236I
Var_1574	0	0	1	Q35K R102C G220C F237L A289P K322N
Var_1575	0	0	1	T34K A64E R102S R252S
Var_1576	0	0	1	V28L A64E R102S G261S E323V
Var_1577	0	0	1	A64E R102S H169Q L172Q G189D M264I A328T
Var_1578	0	0	1	H104Q E136A G149A G190C A206E T208I V250F A284I
Var_1579	0	0	1	S50N R102S R141H L181Q L215V D308V K330I
Var_1580	0	0	1	A64E R102S A156T E312D
Var_1581	0	0	1	G59S S81G S125N I275V
Var_1582	0	0	1	F19I A64E R102S W223R D248E E323V
Var_1583	0	0	1	K80N S142R
Var_1584	0	0	1	T123I D207Y V224L A225T L276V I327N
Var_1585	0	0	1	A64E R102S E270V E323V
Var_1586	0	0	2	A64E Y67F R102S G118D L175M G261R A262V I327T D331V
Var_1587	0	0	1	G158S
Var_1588	0	0	1	A45T R114P F153C
Var_1589	0	0	3	G59S A197T A216E G220A D308V
Var_1590	0	0	1	I29F M128I H169R T247I E249G C260R A273T
Var_1591	0	0	1	W305R H311Y
Var_1592	0	0	1	A103T D209N H269Q K330N
Var_1593	0	0	1	W46C G118C P119Q V167I D308V E337K
Var_1594	0	0	1	G41S D93V M128R F139L E323V
Var_1595	0	0	1	A238G
Var_1596	0	0	1	V71D R102S F139L V245A R252H D255E W305R E312V E323V
Var_1597	0	0	1	A52V A64E R102S D248E E323V D336E
Var_1598	0	0	1	W223R G293V
Var_1599	0	0	1	F27L G42D A64E R102S I275S D286N D308V
Var_1600	0	0	2	T17S A64E R102S E323V
Var_1601	0	0	1	A25E A64E M76K R102S S110I E270D
Var_1602	0	0	1	A64E G184D G190A V310M T334I
Var_1603	0	0	1	Q35H S142G T210N I295V K322N E323V
Var_1604	0	0	1	W97R L111M P119Q F160L V229I D308V A316V
Var_1605	0	0	1	S49G D129E
Var_1606	0	0	1	P143Q
Var_1607	0	0	1	D127V E136K A197V G293C
Var_1608	0	0	1	S81C
Var_1609	0	0	1	A64E R102S S142G E323V
Var_1610	0	0	1	P88L V121D D176V V217A D308V
Var_1611	0	0	1	R102S M107V P143L G244V D248N
Var_1612	0	0	1	A284V H311L
Var_1613	0	0	1	Y115H K164I E301K L342P A343V
Var_1614	0	0	1	T123I A339S
Var_1615	0	0	1	A64E R102S E323V P335A
Var_1616	0	0	1	K194Q D227G D248N P285A
Var_1617	0	0	3	A64E R102S A148V A162S E323V
Var_1618	0	0	1	P38T R89S D109V P119Q H169Q S174I R212H E218G G244V C260G A262T A328V
Var_1619	0	0	2	A64E A98T R102S P285S
Var_1620	0	0	1	A25V I29F P94Q D209N A268T A291V D308V G318C
Var_1621	0	0	1	L101R S231G T247I E341D
Var_1622	0	0	3	A64E R102S F137Y E323V
Var_1623	0	0	1	Q47H A64E R102S M107I
Var_1624	0	0	1	G41S K80I H90Y P119Q R170C A206P I295V D308V
Var_1625	0	0	1	K322I
Var_1626	0	0	1	D93E S110I F160L
Var_1627	0	0	1	A64E R102S T155I E211D E301D
Var_1628	0	0	1	G149C T179S A199V V229I L230Q K330N
Var_1629	0	0	1	M107I P119Q A168T I295N G304C D308V
Var_1630	0	0	1	A21S A84V N122D F137Y H221R H269R L342P A343V
Var_1631	0	0	1	G41S D93V
Var_1632	0	0	1	T15S A54T A64E I92V R102S G147S D227G E323V
Var_1633	0	0	1	A64E R102S E218K E323V V333G
Var_1634	0	0	1	T56A S110R T154A
Var_1635	0	0	1	D57Y
Var_1636	0	0	1	L55P R63C F137S G149D S191R K194Q R252H E301V
Var_1637	0	0	2	A64E R102S H169Q G243C
Var_1638	0	0	1	D57N D308V
Var_1639	0	0	1	V16D I31L H104Q H169R
Var_1640	0	0	1	A64E R102S A271T E323K
Var_1641	0	0	1	R102S R252C G332D
Var_1642	0	0	1	D53Y L61M G140S T154S W223C A241T E323V
Var_1643	0	0	1	H32R E134D G171S
Var_1644	0	0	1	A64E D93Y N122D G171A L203P L204Q A262T A284V F325Y
Var_1645	0	0	1	L101Q G149C W223R L226V
Var_1646	0	0	1	M65I P119Q L157V D308V E323V
Var_1647	0	0	1	Q35K R102C V180I E198Q
Var_1648	0	0	1	Q35H S142G H269Q P335Q
Var_1649	0	0	1	A62T Q68L A148E V167L L181Q D209G T210A A216S L219P A225V E323V
Var_1650	0	0	1	P119Q D255Y Q309R G332S
Var_1651	0	0	1	A64E R102S L219R
Var_1652	0	0	1	A64E R102S H169Y V250L E323V
Var_1653	0	0	2	A64E R102S M107V
Var_1654	0	0	1	A84V L157R A272V P285Q S306R I317N K322N
Var_1655	0	0	1	S33I D176E E198K K330E
Var_1656	0	0	1	F27L M65T D228N M242V L276P
Var_1657	0	0	1	S33G G41C A52P G113A A278T P285Q
Var_1658	0	0	1	Q309P
Var_1659	0	0	1	P119Q R141H E144K V167A G177D F237Y P239T V333A
Var_1660	0	0	1	P119Q L175M G261R A262V I327T D331V
Var_1661	0	0	1	A72V H104R H269Q D308V
Var_1662	0	0	1	T34A D53V E211D R212G A241E I246V E323V
Var_1663	0	0	1	G24S I83M L178V
Var_1664	0	0	2	D109V P119Q G149D D308V I317V
Var_1665	0	0	1	F27L P38S A64E F137L G171D W223R
Var_1666	0	0	2	K164N V229A M242I
Var_1667	0	0	1	A64E R102S C256S A271V R315P E323V
Var_1668	0	0	2	A64E R102S P143Q W223R
Var_1669	0	0	1	E144D E323V
Var_1670	0	0	3	A52V
Var_1671	0	0	1	D57E A64E R102S T155I G244D H277Q A314V I327F
Var_1672	0	0	1	S50G G59C I83N I100T F160L A214T V229I H277Y E323V
Var_1673	0	0	1	A64E R102S R315S
Var_1674	0	0	1	D53E D57E T155S D227G A289P K322N
Var_1675	0	0	1	N122K I130T S151I V180I
Var_1676	0	0	1	P119Q E218V D308V
Var_1677	0	0	1	S33N Y67C A214T K257I P285Q A339T
Var_1678	0	0	1	I275N E323V
Var_1679	0	0	1	L55Q P143T A156T D308V G332V
Var_1680	0	0	1	M14T A103V G158D V180I
Var_1681	0	0	1	I29F E218K
Var_1682	0	0	1	A64E R102S L215P I317N A338V
Var_1683	0	0	1	G113D L172M E323D
Var_1684	0	0	1	A64E R102S D127V E136K K330R L342M
Var_1685	0	0	1	F27C D129N K194T T208I T253S E323V
Var_1686	0	0	1	A64E R102S G261S E312A F325L E326K E341D A343V
Var_1687	0	0	1	A103V T166A V236A
Var_1688	0	0	1	A64E R102S A314T E323V
Var_1689	0	0	1	A84V R141G M264K E307D P335T
Var_1690	0	0	1	I29F E218K A284V H311L
Var_1691	0	0	1	S49N A62V A84S R102S E323V
Var_1692	0	0	1	D57E A64E R102S L172M A343T
Var_1693	0	0	1	E198G
Var_1694	0	0	1	A64E S174N
Var_1695	0	0	1	P119Q G200A D308V D319Y
Var_1696	0	0	1	N122D F137Y
Var_1697	0	0	1	A64E R102S R114H E136D V188D V310E
Var_1698	0	0	1	T320N
Var_1699	0	0	1	H26Q R170S
Var_1700	0	0	1	R60H A64E R102S E323V
Var_1701	0	0	1	T17S A64E R102S
Var_1702	0	0	1	A64E G73C V82A T96I R102S E323V
Var_1703	0	0	1	M163L Q202E
Var_1704	0	0	1	W305R D308V R315S V333A
Var_1705	0	0	1	G59S A64E
Var_1706	0	0	1	V28L A64E R102S C260S
Var_1707	0	0	1	A64E R102S D109V E323V
Var_1708	0	0	1	R60H E344K
Var_1709	0	0	2	A64E R102S L131P E323V
Var_1710	0	0	1	A64E R102S A103V A152V
Var_1711	0	0	1	A40V A64E R102S G118C Q202L V205I G244D A263V A289P K322N
Var_1712	0	0	1	M14I T15A M76V
Var_1713	0	0	1	A64E R102S N124S E211D E323V E337A
Var_1714	0	0	1	A64E R102S A187V L192Q D227E A251T
Var_1715	0	0	4	A64E R102S D235E E323V
Var_1716	0	0	1	P119Q G200A D308V
Var_1717	0	0	2	A64E R102S E249D A272T E323V
Var_1718	0	0	1	A52T A64E R102S A193T E323V
Var_1719	0	0	1	V217I E323V
Var_1720	0	0	1	A21T I31N Q35H Q47H R60H E144K
Var_1721	0	0	1	A148T V224A T232A C260R
Var_1722	0	0	2	R89H D129N G171S V288G A291T L297Q S306R
Var_1723	0	0	1	A148V T154A L185M W223R P335S
Var_1724	0	0	1	Q35E R44C A64E R102S P239S G280C A289P V298G S306R K322N
Var_1725	0	0	1	A22V A64E I92N R102S G304D E323V
Var_1726	0	0	1	Q68R P119Q M128I V205D T232P E323V
Var_1727	0	0	1	M128V G147S V229I L230Q P335L
Var_1728	0	0	1	T56A
Var_1729	0	0	1	A45T D57Y L61P P94L S95N P143Q G171S D209E A271V
Var_1730	0	0	1	A64E R102S A216V D308V L321R
Var_1731	0	0	1	Q202R A268V D308V A343V
Var_1732	0	0	1	A126V W223C
Var_1733	0	0	1	G42D E134D G171S A193P R300S D308V
Var_1734	0	0	2	R170C E326V
Var_1735	0	0	1	A64E P88Q A271E P335Q
Var_1736	0	0	1	P119Q D308V R315S
Var_1737	0	0	1	S81G R99S E136D T210I A271V H277R
Var_1738	0	0	1	R102S F160Y G318V E323V
Var_1739	0	0	2	F27Y A64E R102S E323V
Var_1740	0	0	1	S33N Y67C M69K
Var_1741	0	0	1	A64E R102S V288I E323V
Var_1742	0	0	1	S33N E106Q L111M A148V V180L A187E G292D
Var_1743	0	0	1	A64E R102S A206T V213A R313S E323V
Var_1744	0	0	1	A64E R102S Q309K E323V
Var_1745	0	0	1	P38S A64E A70V R102S L254V E323V
Var_1746	0	0	1	A64E R102S L131P
Var_1747	0	0	1	A64E R102S A225P
Var_1748	0	0	1	A64E R102S R114H
Var_1749	0	0	1	T123S T166I A168V R170S P239L E307K
Var_1750	0	0	1	A64E R102S A152S H296N
Var_1751	0	0	1	L185R S306C E323V
Var_1752	0	0	2	L74M N124I V188F V213A S231N
Var_1753	0	0	1	T34S A64E R102S T123S F237I T253I K257N A316S E323V
Var_1754	0	0	1	T56I A64E R102S A339T
Var_1755	0	0	1	A22V A64E R102S E323V
Var_1756	0	0	1	A64T G78S S91G H104Q K164E A193V
Var_1757	0	0	1	A64E R102S A316V
Var_1758	0	0	1	A21V G118D E161V Q202R D308V
Var_1759	0	0	1	A64E R102S E218Q E323V
Var_1760	0	0	1	A64E R102S Q202H S306G E323V
Var_1761	0	0	1	L61Q K164R D308V Q309K K330T
Var_1762	0	0	1	R60H A64E R102S K322R E323V
Var_1763	0	0	1	I29V G37A S142I Q202L R252H H269Q A278T E323V
Var_1764	0	0	1	A64E R102S V167I F287V A343G
Var_1765	0	0	1	M65I P119Q L157V D308V
Var_1766	0	0	1	F237Y P239T A328T
Var_1767	0	0	1	A64E R102S D255E E323V
Var_1768	0	0	1	R18C T43A A64E G79D R102S V138E A187V L192Q D227E A251T E323V
Var_1769	0	0	1	G59S M107I N122S M128K R141H A197T E323V
Var_1770	0	0	1	P119Q A148T R252H K322N
Var_1771	0	0	1	R18C A64E R102S E323V
Var_1772	0	0	1	R114H P143S R170S L172P T210I T253S A272T L297V
Var_1773	0	0	1	R102S V217I E323V
Var_1774	0	0	1	A64E R102S K322I
Var_1775	0	0	1	G147D A294V W305R Q309H
Var_1776	0	0	1	A64E L101M
Var_1777	0	0	1	P119Q T334I
Var_1778	0	0	2	G59D A271V
Var_1779	0	0	1	A64E P75Q R102S M242T E323V
Var_1780	0	0	1	L175M G261R A262V I327T D331V
Var_1781	0	0	2	F287I
Var_1782	0	0	1	Q35K R102C V180I E198Q D308V
Var_1783	0	0	1	P119Q G177D D308V A316S
Var_1784	0	0	1	T320A
Var_1785	0	0	1	H32L A54T R102S V217I E323V
Var_1786	0	0	1	A64E T208I L303I
Var_1787	0	0	1	L204V D227G
Var_1788	0	0	1	F325Y L342P
Var_1789	0	0	2	S33G W46R S81C S95R A187T P239L C240Y E323V
Var_1790	0	0	1	S33N A64E R102S E136D D227E E323V
Var_1791	0	0	1	G59D L85V V259I K330E
Var_1792	0	0	1	R102S I281V
Var_1793	0	0	1	S33N L55Q Y67C H169R A214T K257I P285Q A343E
Var_1794	0	0	1	F19Y I31F P38T S49C E323V A339T
Var_1795	0	0	1	G41C A52P G113A A278T P285Q
Var_1796	0	0	1	A64E R102S L131M L178M E323V
Var_1797	0	0	1	G42D W46R T166I V205I H269L
Var_1798	0	0	2	T123S T166I A168V R170S P239L K322N
Var_1799	0	0	1	A64E L74M R102S S151I E161V E323V
Var_1800	0	0	1	L55V A64E R102S A273S E323V
Var_1801	0	0	1	P119Q H169Y C240Y V258D
Var_1802	0	0	1	D20G H104Q A152T R252C A263V A268D
Var_1803	0	0	1	A64E R102S M107V A268G
Var_1804	0	0	1	H169Y A273V
Var_1805	0	0	1	I100N I130F R313C
Var_1806	0	0	1	A64E S91R R102S L131Q G173S Y283H
Var_1807	0	0	1	A64E R102S A241V C256R
Var_1808	0	0	1	A64E R102S A193V V205I H269Y A272T
Var_1809	0	0	1	A64E R102S L175M E323V
Var_1810	0	0	1	E198V D308V E312G
Var_1811	0	0	1	A64E R102S A225P R315H A328T K330R L342M
Var_1812	0	0	1	P119Q D235N V245A D248Y V298I
Var_1813	0	0	1	A58V A64E R102S E323V
Var_1814	0	0	1	T23I Y48N
Var_1815	0	0	3	L157Q L215R
Var_1816	0	0	1	A54S E323V
Var_1817	0	0	1	A52T A64E R102S E323V
Var_1818	0	0	1	A64E R102S M264K
Var_1819	0	0	1	G73V A165S A238G
Var_1820	0	0	1	L196M Q309R
Var_1821	0	0	1	A64E R102S P143A F153S E323V
Var_1822	0	0	1	G59D G261S A294V P335S
Var_1823	0	0	1	A39T S49I
Var_1824	0	0	2	L36V G59C R102S F139I E323V
Var_1825	0	0	1	A103V M128K D129G V138M T155S V159A G186D L276P F325I
Var_1826	0	0	1	V16A H90R W97R R145H G190D M264T E323D
Var_1827	0	0	1	P88L V121D D176V V217A L226M
Var_1828	0	0	1	H104L N112I L172M L254Q
Var_1829	0	0	1	A64E G73D K164I R170S Q309L
Var_1830	0	0	2	A64E R102S A284S E323V
Var_1831	0	0	1	A64E R102S Q202E
Var_1832	0	0	1	T23S G59C A64E S95G R102S L203M A289V
Var_1833	0	0	2	R18H W46C M65T S81C L204Q L215R
Var_1834	0	0	1	T56S A64E R102S E323V
Var_1835	0	0	1	Q47H L230P
Var_1836	0	0	2	A64E R99C R102S
Var_1837	0	0	1	T15S N124D F153Y E198D W223R D286G A289T
Var_1838	0	0	1	V298I E323V
Var_1839	0	0	1	G113S L185Q V259I S306C K330E
Var_1840	0	0	1	F160L G173S A238T D308V
Var_1841	0	0	1	A64E P75S S142G F160L R170H A316V
Var_1842	0	0	1	A21T A64E R102S A289P K322N
Var_1843	0	0	1	G173D
Var_1844	0	0	1	A64E R102S E312D E323V
Var_1845	0	0	1	T17A A64E R102S D308V P335L
Var_1846	0	0	1	A64E R102S V217L E323V
Var_1847	0	0	1	A132T A199T E211D R212G A241E I246V G304S P335S
Var_1848	0	0	1	R63H A162S A165G T179I I275T D308V I327V
Var_1849	0	0	1	H169D L172P D308V E326V
Var_1850	0	0	1	K80T S95R T96S P119Q Q202L R252H F325Y
Var_1851	0	0	1	R30H V333A
Var_1852	0	0	1	I100F S151G M264V F287Y P335Q
Var_1853	0	0	1	A64E R102S I317F G332S E341D
Var_1854	0	0	1	W116G P119Q A201T T253I G304A D308V
Var_1855	0	0	1	P75L P143S A193V D308V
Var_1856	0	0	1	T117I L131P T135A
Var_1857	0	0	1	A64E S110R P285S D308V H311R
Var_1858	0	0	1	A64E R102S V217I
Var_1859	0	0	1	V16A A64E R102S M107V
Var_1860	0	0	1	L204M D228V V288A K322R
Var_1861	0	0	1	A64E R102S C240Y A262T E323V
Var_1862	0	0	1	A64E R102S K257I L267M A294V
Var_1863	0	0	1	F160L L204M A206V V258I E323V
Var_1864	0	0	1	R145S
Var_1865	0	0	1	A64E L74M R102S E323V
Var_1866	0	0	1	H32R E134D H269P A289V
Var_1867	0	0	1	A64E P119Q S306C D308V
Var_1868	0	0	1	Q202L T210N E249D
Var_1869	0	0	1	F137Y T208I D308V
Var_1870	0	0	2	A64E R102S E144V E211D E323V
Var_1871	0	0	1	D53Y L61M G173D A214T A241T
Var_1872	0	0	1	L321Q
Var_1873	0	0	1	F19L D57E A64E A87T S110N G113D A271T
Var_1874	0	0	1	G37S G41S L101M N122I
Var_1875	0	0	1	A64E R102S E323V D336N
Var_1876	0	0	1	G79S I295V E323V
Var_1877	0	0	1	G158D L226P F237L M264L
Var_1878	0	0	2	A52T A64E R102S R170H D308V
Var_1879	0	0	1	A64E N124T
Var_1880	0	0	1	V245A R252H D255E W305R E312V
Var_1881	0	0	1	A54T R102S L181M
Var_1882	0	0	1	R63C A70T N122D G171A S191G L203P E270D E323V
Var_1883	0	0	3	N122K I130T S151I V180I C234Y E301G R315S F325Y
Var_1884	0	0	1	M14I T15A A168T E312Y
Var_1885	0	0	1	R44L S49N A84V R102C A105S T123I F137L G158D D228Y E323V D331G
Var_1886	0	0	1	A64E R102S H269R E323V
Var_1887	0	0	1	H311Y
Var_1888	0	0	1	P119Q G186D D308V
Var_1889	0	0	1	T334S P335S
Var_1890	0	0	1	V16A H90R W97R R145H G190D
Var_1891	0	0	1	S125R E136K A289P
Var_1892	0	0	1	L55Q A64E R102S A168E A278V A289P K322N
Var_1893	0	0	1	A64E M65I R102S F139L E161K G171A V288I E323V
Var_1894	0	0	1	A25V T43S L74Q
Var_1895	0	0	1	S81G E136D T210I A271V H277R
Var_1896	0	0	1	A64S P119Q L226Q F237L V259A V298I E323V
Var_1897	0	0	1	T34I G59S R60H G73C P119Q D127H L178P E307V A328V
Var_1898	0	0	1	F27L R102S G190A I327N
Var_1899	0	0	1	A64E R102S A187T P239L C240Y E323V
Var_1900	0	0	1	V16D H104Q K257R D274H
Var_1901	0	0	1	A64E V71I R102S G146C G158S A343S
Var_1902	0	0	2	V28I T66S P119Q P143Q D308V
Var_1903	0	0	1	A84E R145H A152S D308V
Var_1904	0	0	1	A64E R102S D308A
Var_1905	0	0	1	F160L
Var_1906	0	0	1	V250I A289P D308V K322N
Var_1907	0	0	4	T34A D53V E211D R212G A241E I246V G304S P335S
Var_1908	0	0	1	A64E R102S H269Y E323V
Var_1909	0	0	1	P119Q A165G R170P G243S F287Y D308V
Var_1910	0	0	1	A64E R102S V266I D308V
Var_1911	0	0	1	G59S S125N L321Q E323V K330E
Var_1912	0	0	1	A64E R102S L185M D308V
Var_1913	0	0	1	A45T D57Y L61P P94L S95N P143Q G171S D209E C240F E326V
Var_1914	0	0	1	A64E R102S E106D E323V
Var_1915	0	0	1	A64E R102S Y283N R300S D308V
Var_1916	0	0	1	A64E A70T F139I R212H D228V V229A
Var_1917	0	0	1	S50N A64E S125N S231N
Var_1918	0	0	1	A25V T43S M76L
Var_1919	0	0	1	G77D T154S E323V
Var_1920	0	0	1	T247S D308V
Var_1921	0	0	1	T23I A54V T56I R102S L131Q G146C E323V
Var_1922	0	0	1	M14K V250I D308V
Var_1923	0	0	1	K322I E323V
Var_1924	0	0	1	K322R
Var_1925	0	0	1	A64E R102S T117S L282M G332S E341D
Var_1926	0	0	1	A187V L203Q D207E A216V V224I F237Y V250A
Var_1927	0	0	1	A268V D308V
Var_1928	0	0	1	S49I A64V A156T G173D L178Q V224I D308V
Var_1929	0	0	1	P88L L111Q P119Q F160I A272V
Var_1930	0	0	1	F27L M65T L185M E323V
Var_1931	0	0	1	D57E A64E R102S S151G A343T
Var_1932	0	0	1	A64E R102S E323V P335Q
Var_1933	0	0	1	R114H P143S R170S L172P T210I T253S A272T L297V I327N A328S
Var_1934	0	0	1	P119Q L178P G189D D308V
Var_1935	0	0	1	A193P V288G A291T L297Q E323V
Var_1936	0	0	1	F19Y D308V
Var_1937	0	0	1	A64E R102S E249D A272T I327N
Var_1938	0	0	1	Q47H A64E H90Q R102S M264T K322N
Var_1939	0	0	1	Q202L R252H G318V
Var_1940	0	0	1	H26N G77S S151I V213A H311L
Var_1941	0	0	1	A64E R102S R114C L276M E323V
Var_1942	0	0	1	I29T A64E R102S V167A A193V E211K A216V H296Q E323V
Var_1943	0	0	1	V16A G77S P119Q G158D T166S G171S L181P L226P A241V D308V V310A
Var_1944	0	0	1	A64E R102S A193V A251V E323V
Var_1945	0	0	1	D127N
Var_1946	0	0	1	V82F E136D G299S
Var_1947	0	0	1	A64E R102S L175M L282M
Var_1948	0	0	1	A64E R102S G171V L175R G190S D207N I246V V259A E312Q
Var_1949	0	0	1	I100N I130F A148T D228V
Var_1950	0	0	1	C256R A289P D308V K322N
Var_1951	0	0	1	A64E R102S V217I E323V
Var_1952	0	0	1	A273T
Var_1953	0	0	1	A64E R102S A272T E323V P335S
Var_1954	0	0	1	F27L M65T Q68H T210I
Var_1955	0	0	1	A64E R102S D127G
Var_1956	0	0	1	T123I K322N
Var_1957	0	0	1	A64E R102S G332A
Var_1958	0	0	1	W305L G318D
Var_1959	0	0	1	F27L M65T G158R G190D N265D
Var_1960	0	0	1	M76V Q183H
Var_1961	0	0	1	P88L L111Q P119Q F160I I246M A268S E323V
Var_1962	0	0	1	S95N A168V
Var_1963	0	0	1	S231R P239S A339T
Var_1964	0	0	1	N265D
Var_1965	0	0	1	T166I R170S A289P E307V
Var_1966	0	0	1	S81C A103V E307K E326D
Var_1967	0	0	1	V28I A64E R102S E323V
Var_1968	0	0	1	S33N L55Q Y67C H169R A214T K257I
Var_1969	0	0	1	R102S A214V E323V
Var_1970	0	0	1	P143L G200D I246N A251S V259I I281V
Var_1971	0	0	1	R63H L178Q A199E L230Q A241T Q309L
Var_1972	0	0	2	G42D R102H N122I R212H D308V
Var_1973	0	0	1	A162T S231N L282Q
Var_1974	0	0	2	G261S E312A F325L E326K E341D A343V
Var_1975	0	0	1	A64E R99C R102S D235G F287Y E323V
Var_1976	0	0	1	A162E A187T D227G
Var_1977	0	0	1	A22E A168V L178M A251E E323V
Var_1978	0	0	1	P119Q A201V A238T C260S F287Y E323V
Var_1979	0	0	1	T66A R102G D127H V229I L230Q P335L
Var_1980	0	0	1	S49I A64V N122I S151G G200D E323V
Var_1981	0	0	1	L215Q E323V
Var_1982	0	0	1	P119L V205D E341V
Var_1983	0	0	1	F19S H26P D93E P119Q A162T A214T F237I D308V
Var_1984	0	0	2	E144G
Var_1985	0	0	1	A64E R102S A273S
Var_1986	0	0	1	A52P A64E R102S E323V
Var_1987	0	0	1	R18S F137Y L192Q A206T V298I
Var_1988	0	0	1	P119Q F237I D308V
Var_1989	0	0	1	D235Y
Var_1990	0	0	1	R18H A64E R102S L131M T222I L276P
Var_1991	0	0	1	Q47H M76L V182F
Var_1992	0	0	1	A64E R102S P143Q E323V
Var_1993	0	0	1	A64E R102S A271V
Var_1994	0	0	2	T23S G59C A64E S95G R102S V167I F287V E323V A343G
Var_1995	0	0	1	D274Y E323V
Var_1996	0	0	1	M242L R300H
Var_1997	0	0	1	A64E R102S A168E K194I F325Y
Var_1998	0	0	1	R252L
Var_1999	0	0	1	A268G
[truncated: 182 more rows]
