# Supplementary material for: UMI-linked consensus sequencing enables phylogenetic analysis of directed evolution
Source: Nat Commun. 2020 Nov 26;11:6023. doi: 10.1038/s41467-020-19687-9 (PMC7691348; doi:10.1038/s41467-020-19687-9)
Supplement: Supplementary file 6 — Source Data [file 41467_2020_19687_MOESM6_ESM.xlsx]

## Sheet: Table 1
Steady state kinetics
Data in Supp Fig 6
Tm
Data in Supp Fig 7
Soluble expression
Values are average grey values (in %) measured by gel densitometry														Legend
														WT	non-mutated reference
		WT	A	R	E	AR	AE	RE	ARE					A	A64E
	SOL1	3.17076	0.264729	0.884047	25.8011	3.40626	6.13951	2.64364	0.429004					R	R102S
	SOL2	3.18902	0.261418	0.771719	20.9864	3.21287	5.98007	2.62693	0.382219					E	E323V
	SOL3	3.68821	1.0693	1.08794	19.3508	2.9794	5.18143	2.27188	3.52063					AR	A64E R102S
	SOL4	3.69024	1.0476	0.948021	16.6113	2.8216	5.0944	2.26589	3.0526					AE	A64E E323V
														RE	R102S E323V
	MEAN	96.5654	99.3392	99.0771	79.3126	96.895	94.4011	97.5479	98.1539					ARE	A64E R102S E323V
	SD	0.254751	0.397763	0.114275	3.34068	0.222758	0.465389	0.183309	1.45007
Total turnover number
Values are substrate turnovers per enzyme molecule
		WT	A	R	E	AR	AE	RE	ARE
	#1	20500	58400	21600	16750	52200	69450	17450	66300
	#2	21250	57250	22400	17000	51750	67230	17770	65950
	#3	18450	56650	21900	15400	50500	62300	13320	65375
	MEAN	20066.7	57433.3	21966.7	16383.3	51483.3	66326.7	16180	65875
	SD	1183.45	726.101	329.983	702.772	719.182	2988.05	2026.54	381.335

## Sheet: Supp Fig 5
Lysate activities of founder variant combinations
Values are initial rates measured as absorbance increase at 340 nm per minute
													Legend
DEAMINATION									RELATIVE TO WT				WT	non-mutated reference
	#1	#2	#3	#4		MEAN	SD		MEAN	SD			A	A64E
NEG	0.0484705	0.0514933	0.0500969	0.0468628		0.0492309	0.00173598		0.0136719	0.000482099			R	R102S
WT	3.41599	3.57186	3.9051	3.51057		3.60088	0.18421		1	0.0511569			E	E323V
A	11.1023	11.038	12.8267	10.4668		11.3585	0.883029		3.15435	0.245226			D	D308V
R	5.00571	4.93717	5.00409	4.64025		4.89681	0.150681		1.35989	0.0418455			V	V298I
E	0.63762	0.600348	0.528391	0.610472		0.594208	0.0403693		0.165017	0.0112109			P	P119Q
D	2.89889	2.81705	2.54906	2.75433		2.75483	0.12939		0.765044	0.0359327			AR	A64E R102S
V	4.52396	4.69457	3.66424	4.02579		4.22714	0.407428		1.17392	0.113147			AE	A64E E323V
P	3.08438	2.76669	2.72556	2.95387		2.88262	0.144819		0.800532	0.0402176			RE	R102S E323V
AR	5.51393	6.31597	5.59126	7.58805		6.2523	0.832232		1.73632	0.231119			AD	A64E D308V
AE	3.19225	8.10492	7.67871	8.01188		6.74694	2.05841		1.87369	0.571641			RD	R102S D308V
RE	3.67307	3.99089	2.76052	4.206		3.65762	0.551547		1.01576	0.15317			PD	P119Q D308V
AD	8.73908	10.7538	9.06618	9.57838		9.53435	0.764941		2.64778	0.212432			ARE	A64E R102S E323V
RD	4.13004	3.84018	3.27849	4.21868		3.86685	0.367399		1.07386	0.10203			ARD	A64E R102S D308V
PD	2.35023	2.41906	2.3486	2.29359		2.35287	0.0444975		0.653415	0.0123574
ARE	8.15771	9.75501	9.96171	9.22031		9.27369	0.698805		2.57539	0.194065
ARD	10.8953	9.72779	11.1773	12.0865		10.9717	0.842358		3.04696	0.233931
AMINATION									RELATIVE TO WT
	#1	#2	#3	#4		MEAN	SD		MEAN	SD
NEG	0.0519896	0.0365064	0.0531014	0.0444146		0.046503	0.00666963		0.0318941	0.00457437
WT	1.43901	1.43482	1.57152	1.38681		1.45804	0.0686507		1	0.0470842
A	3.52106	3.56532	3.66954	3.45894		3.55372	0.0768103		2.43732	0.0526804
R	1.79125	1.76332	1.8772	1.72938		1.79029	0.0547541		1.22787	0.0375532
E	0.261316	0.215033	0.201149	0.216846		0.223586	0.0226138		0.153347	0.0155097
D	1.20233	1.16431	1.11065	1.15751		1.1587	0.0325794		0.794694	0.0223446
V	1.55229	1.58591	1.50327	1.51723		1.53967	0.0321189		1.05599	0.0220288
P	3.17712	2.81197	2.80991	2.99749		2.94912	0.152081		2.02266	0.104305
AR	2.89586	3.10538	2.88976	3.26629		3.03932	0.157182		2.08452	0.107804
AE	2.66663	3.49211	3.29072	3.45347		3.22573	0.331526		2.21237	0.227378
RE	1.27673	1.45675	1.03754	1.47606		1.31177	0.176384		0.899678	0.120973
AD	3.13864	3.4093	3.16482	3.34257		3.26383	0.114933		2.2385	0.0788271
RD	1.51673	1.40538	1.28432	1.5217		1.43203	0.0971404		0.982161	0.0666239
PD	2.52149	2.55289	2.527	2.42515		2.50663	0.0485155		1.71918	0.0332744
ARE	3.43501	3.60317	3.54421	3.54982		3.53305	0.0611032		2.42315	0.0419077
ARD	3.4385	3.36591	3.44449	3.45453		3.42586	0.0350806		2.34963	0.02406
HEAT INACTIVATED									RELATIVE TO WT
	#1	#2	#3	#4		MEAN	SD		MEAN	SD
NEG	0.0272846	0.0277663	0.0264336	0.0234124		0.0262242	0.00169209		0.00939665	0.000606308
WT	2.699	2.76585	2.90279	2.79558		2.7908	0.0735087		1	0.0263396
A	8.08486	7.40943	9.32638	7.24292		8.0159	0.819669		2.87225	0.293703
R	3.33064	3.61209	3.38116	3.35956		3.42086	0.111851		1.22576	0.0400783
E	0.553936	0.449313	0.418799	0.475522		0.474393	0.0501199		0.169984	0.0179589
D	2.43114	2.2181	2.2859	2.23718		2.29308	0.0834564		0.821655	0.0299041
V	5.05701	5.01495	4.99693	5.08449		5.03834	0.0344235		1.80534	0.0123346
P	2.1872	2.02774	1.67517	1.85765		1.93694	0.190846		0.694044	0.0683838
AR	3.49544	3.87833	3.62329	4.61905		3.90403	0.43522		1.39889	0.155948
AE	2.43593	5.41637	5.1681	5.35572		4.59403	1.24934		1.64613	0.447662
RE	2.55135	2.94202	2.0807	2.89217		2.61656	0.343976		0.937565	0.123253
AD	5.66656	6.95074	5.71392	5.99945		6.08267	0.517107		2.17954	0.18529
RD	2.7763	2.61922	2.40478	2.90443		2.67618	0.186429		0.958928	0.0668011
PD	1.47513	1.45668	1.53391	1.41611		1.47046	0.0423985		0.526893	0.0151922
ARE	4.70897	6.3492	5.59019	5.3724		5.50519	0.585485		1.97262	0.209791
ARD	6.27328	5.79841	5.74923	6.26516		6.02152	0.248325		2.15763	0.0889798

## Sheet: Supp Fig 6
Steady state kinetics
Values are turnover numbers per second at different substrate concentrations
	WT			A			R			E			AR			AE			RE			ARE
Substrate [mM]	#1	#2	#3	#1	#2	#3	#1	#2	#3	#1	#2	#3	#1	#2	#3	#1	#2	#3	#1	#2	#3	#1	#2	#3
0	0.004658	0.005586	0.005097	0	0.001813	0.00673	0.001757	0.001168	0	0	0.000288	0	0	0.006443	0.003971	0.004853	0.000341	0.000208	0	0.003971	0.001584	0	0	0
0.1	0.267647	0.268982	0.272767	0.25877	0.253197	0.248464	0.341182	0.346932	0.349326	0.226722	0.219621	0.228123	0.25387	0.250946	0.252067	0.259781	0.247922	0.245372	0.26436	0.267973	0.267918	0.260285	0.262179	0.260818
0.2	0.471289	0.485587	0.466943	0.505821	0.489595	0.497055	0.597742	0.598749	0.597163	0.40759	0.401603	0.400759	0.487138	0.492708	0.475632	0.490758	0.486422	0.471745	0.47091	0.471217	0.448276	0.519171	0.510198	0.510355
0.4	0.742396	0.826901	0.757225	0.952525	0.928786	0.932827	0.913771	0.927805	0.92704	0.650865	0.616458	0.633169	0.894504	0.88696	0.893429	0.942087	0.919106	0.897969	0.709783	0.678429	0.706356	0.96009	0.949936	0.955409
0.8	1.09278	1.0175	0.99156	1.69272	1.60127	1.63556	1.2451	1.46285	1.27811	0.890224	0.849565	0.849192	1.62631	1.56487	1.541	1.63022	1.64279	1.54162	0.93085	0.921835	0.928693	1.62753	1.61487	1.61188
1.6	1.27456	1.33447	1.3133	2.5545	2.58015	2.55998	1.46595	1.61055	1.43289	1.03087	0.992581	0.977301	2.3997	2.35836	2.5087	2.51463	2.38919	2.36357	1.14582	1.12816	1.16469	2.29768	2.39803	2.28959
3.2	1.43616	1.39417	1.46549	3.84251	3.61957	3.70825	1.58905	1.55567	1.50733	1.0674	1.0581	1.03104	3.62292	3.51821	3.56071	3.44875	3.43163	3.65101	1.26272	1.16006	1.17528	3.33696	3.3587	3.0343
6.4	1.42823	1.43322	1.36395	4.72517	4.55013	4.4825	1.64229	1.66351	1.68564	1.11832	1.17477	1.1035	4.20732	4.28553	4.23318	4.06277	3.75205	3.6189	1.37955	1.26485	1.32775	3.70885	3.51277	3.3785
12.8	1.408	1.49994	1.46414	5.301	5.22573	5.09051	1.67243	1.55548	1.50598	1.20927	1.18108	1.11128	4.56728	4.55856	4.59619	4.44652	4.3879	4.28668	1.26251	1.24308	1.31353	3.77269	3.65074	3.80206

## Sheet: Supp Fig 7
Tm
Values are relative fluorescence intensity measurements at different temperatures
Tm raw
	Relative fluoresence
Temperature (°C)	WT			A			R			E			AR			AE			RE			ARE
43	43.84318*	45.02408*	41.98235*	26.16963*	26.47593*	25.33272*	35.91297*	35.87243*	34.39929*	53.15058*	52.60853*	43.49025*	41.10301*	41.40777*	37.62207*	28.66089*	29.10744*	27.48408*	37.71315*	35.82472*	32.39098*	26.87463*	24.83781*	23.82879*
43.5	43.52331*	44.57485*	41.73114*	25.96058*	26.27549*	25.24387*	35.90600*	35.73734*	34.54850*	52.52646*	51.88918*	43.18503*	41.08327*	41.48361*	37.38796*	28.49655*	29.24795*	27.37433*	37.55357*	35.57434*	32.22447*	27.08782*	24.96710*	23.71557*
44	43.15475*	44.20233*	41.24535*	25.74032*	25.93131*	25.04433*	35.84738*	35.57903*	34.45496*	52.02792*	51.16568*	42.79728*	41.14560*	41.41159*	37.36989*	28.35464*	28.98931*	27.11278*	37.40997*	35.46208*	32.09008*	27.0494	25.1062	23.5126
44.5	42.72974*	43.98403*	40.77475*	25.67014*	25.65938*	24.73172*	35.5592	35.3192	34.1272	51.66759*	51.00898*	42.55044*	41.0039	41.0972	37.3419	28.3951	28.6496	27.0337	37.3693	35.3127	31.9291	27.0205	25.1561	23.6604
45	42.41191*	43.69816*	40.28567*	25.54055*	25.53264*	24.49331*	35.4898	35.1886	34.1814	51.26909*	50.66381*	42.42666*	40.6599	40.9108	37.3381	28.3557	28.6576	27.0556	37.4339	35.1941	31.9085	27.0833	25.2334	23.7261
45.5	42.18194*	43.34630*	40.11573*	25.58518*	25.49281*	24.50980*	35.6313	35.285	34.4269	50.74987*	50.17338*	42.07034*	40.8731	41.201	37.3872	28.5994	28.9401	27.239	37.5562	35.2743	31.922	27.5888	25.407	24.0044
46	41.94858*	43.25584*	39.94822*	25.5651	25.4009	24.4923	35.7093	35.3963	34.5547	50.53635*	49.90416*	41.94825*	41.1788	41.5085	37.5808	28.791	29.2599	27.354	37.8135	35.6341	32.0061	28.0916	25.7718	24.3876
46.5	41.81125*	42.96597*	39.67455*	25.6833	25.4051	24.4334	35.7267	35.5179	34.6844	50.2778	49.6796	41.784	41.3259	41.7069	37.8634	29.1241	29.395	27.6323	38.0652	35.9051	32.3624	28.5505	26.2909	24.9324
47	41.6735	42.8197	39.5828	25.9145	25.6169	24.4479	35.841	35.6433	34.8954	50.1571	49.4712	41.5922	41.5322	41.8632	38.0259	29.4874	29.7201	27.9639	38.4482	36.1419	32.6482	28.9765	26.7031	25.3731
47.5	41.6386	42.8827	39.5669	26.116	25.7287	24.6208	36.2196	35.9059	35.1778	50.1274	49.4035	41.648	41.9007	42.262	38.3941	30.0638	30.2745	28.4859	38.9108	36.6026	32.9415	29.5391	27.1435	25.9716
48	41.5715	42.8335	39.4319	26.3119	25.9059	24.7233	36.411	36.1224	35.393	50.1059	49.4776	41.7542	42.2367	42.4978	38.5782	30.6604	30.736	28.9748	39.3679	37.1199	33.3364	30.1574	27.6676	26.6188
48.5	41.5241	42.9266	39.4357	26.6845	26.1948	24.8857	36.6821	36.4469	35.7499	50.195	49.4336	41.7933	42.5446	42.808	39.0693	31.2285	31.3262	29.6296	40.0303	37.6305	33.7191	30.8634	28.2012	27.2679
49	41.9252	43.4037	39.8271	27.3088	26.6948	25.3319	37.3265	36.9908	36.422	50.7313	50.1433	42.1756	43.1208	43.3585	39.5376	32.0954	32.1219	30.3295	40.7775	38.3811	34.4614	31.4888	28.9601	27.9731
49.5	42.4602	44.0118	40.3016	27.7105	27.2289	25.8189	37.9941	37.5582	36.8708	51.4772	50.8799	42.6723	43.5205	44.0931	39.942	32.8486	32.8934	31.1055	41.2722	38.9787	35.2689	32.2935	29.6196	28.4829
50	42.4176	43.9573	40.1023	27.9464	27.2716	25.7709	37.7413	37.2699	36.722	51.394	50.7217	42.8209	43.3522	43.5562	39.8393	33.0461	33.0315	31.2705	41.3773	38.7667	35.1493	31.9452	29.441	28.5291
50.5	42.5941	43.9897	40.2164	28.3873	27.6515	26.0213	37.9485	37.7804	37.3068	51.6846	51.0478	42.9355	43.7895	43.9689	40.3191	34.0052	33.8304	31.9314	42.5199	39.6715	35.5133	32.7407	29.8615	29.2185
51	42.5979	44.3313	40.4766	28.7518	28.0226	26.517	38.7016	38.1051	37.4294	51.901	51.4001	43.29	43.8776	44.3276	40.3006	34.6856	34.3582	32.4991	42.7935	40.3232	36.0667	33.4975	30.562	29.7712
51.5	42.9632	44.53	40.5207	29.2096	28.4238	26.7258	38.8849	38.392	38.036	52.3224	51.8058	43.5635	43.9929	44.1284	40.3175	35.1579	34.7997	33.0185	43.0977	40.4929	36.6061	33.854	31.2532	30.3894
52	43.1408	44.8759	40.7789	29.6595	28.7694	26.9587	39.0007	38.597	38.3746	52.671	52.2345	43.9155	44.2127	44.1941	40.5144	35.9096	35.4418	33.7127	44.0702	40.9884	37.0519	34.1928	31.5473	30.9152
52.5	43.3929	45.1379	40.956	29.9547	29.0124	27.354	39.3896	38.9668	38.6799	53.0523	52.7641	44.2717	44.0312	44.3434	40.5449	36.4966	35.9722	34.3535	44.3352	41.5701	37.4216	34.7201	31.6657	31.4633
53	43.5918	45.3114	41.1375	30.2883	29.4361	27.5011	39.7005	39.1243	39.2049	53.5078	53.0563	44.6535	43.9292	44.2375	40.5391	36.9362	36.3996	34.8561	44.8516	41.8737	37.7419	35.0937	32.0923	31.7748
53.5	43.6446	45.4389	41.1717	30.5452	29.5998	27.7237	39.711	39.1383	39.2495	53.6164	53.4034	44.8283	43.9548	44.1998	40.4557	37.3357	36.7383	35.1205	45.3712	42.0707	38.067	35.2833	32.4218	32.0009
54	43.6363	45.4439	41.1346	30.7215	29.7969	27.845	39.7699	39.2548	39.3179	53.7618	53.5374	45.0642	43.51949*	44.01160*	40.20818*	37.5185	37.0418	35.4365	45.4867	42.4341	38.2167	35.2942	32.5672	32.0983
54.5	43.6928	45.4069	41.2262	30.8837	29.9107	28.0091	39.838	39.4061	39.6476	53.8564	53.6758	45.1866	43.34349*	43.87172*	40.09625*	37.8441	37.2274	35.7195	45.8267	42.7589	38.4703	35.4667	32.6292	32.2212
55	43.776	45.3435	41.1404	30.9622	29.9975	28.0401	39.8377	39.3106	39.5963	53.9509	53.6267	45.1376	43.11322*	43.49839*	39.92863*	37.858	37.3822	35.9348	45.911	42.8225	38.6364	35.4103	32.6165	32.1459
55.5	43.64719*	45.20322*	41.06752*	31.0189	30.091	28.1131	39.825	39.2521	39.5472	53.8634	53.6736	45.022	42.71880*	43.27672*	39.64479*	38.0665	37.4864	35.9439	45.824	42.9776	38.6916	35.3312	32.5775	32.0769
56	43.56712*	45.10300*	40.90286*	31.001	30.1268	28.1288	39.71542*	39.19118*	39.73516*	53.8938	53.5214	45.1239	42.50520*	43.03604*	39.39879*	38.1207	37.6944	35.9297	45.886	43.0998	38.7277	35.29221*	32.53376*	31.93103*
56.5	43.36802*	44.78191*	40.82628*	30.97065*	30.03067*	28.10864*	39.52608*	38.99931*	39.60428*	53.6397	53.3805	44.9218	42.17685*	42.77152*	39.12261*	38.0573	37.6037	35.9574	46.0179	43.1817	38.717	35.22097*	32.43736*	31.66571*
57	43.08843*	44.39450*	40.66346*	30.83960*	29.92534*	28.13706*	39.44254*	38.74298*	39.49672*	53.40887*	53.07464*	44.64169*	41.67943*	42.38006*	38.70460*	37.95377*	37.55296*	35.86765*	45.7519	43.2633	38.5667	35.01345*	32.25834*	31.53913*
57.5	42.74369*	44.05025*	40.41533*	30.68132*	29.82508*	28.00559*	39.14600*	38.50080*	39.33593*	53.19743*	52.61557*	44.29531*	41.32362*	42.03593*	38.33935*	37.71382*	37.38068*	35.78006*	45.58450*	43.02939*	38.45938*	34.67340*	32.05442*	31.27249*
58	42.43158*	43.59339*	40.09395*	30.48893*	29.65914*	27.93402*	38.91966*	38.15936*	39.08966*	52.80720*	52.26805*	44.11336*	40.83267*	41.55196*	37.96009*	37.55621*	37.37991*	35.59646*	45.35459*	42.88559*	38.17936*	34.50032*	31.91444*	31.05117*
58.5	41.92100*	43.23573*	39.90692*	30.23087*	29.35215*	27.71685*	38.44980*	37.81147*	38.82617*	52.45502*	51.79115*	43.64726*	40.30976*	41.05277*	37.49371*	37.14551*	37.05370*	35.35668*	44.83946*	42.51669*	37.88761*	34.19077*	31.53043*	30.65690*
59	41.61858*	42.81791*	39.52583*	29.93937*	29.16718*	27.58790*	38.12781*	37.51135*	38.50390*	51.94585*	51.28395*	43.17866*	39.86138*	40.61738*	37.10547*	36.97353*	36.89977*	35.11875*	44.56987*	42.18568*	37.61587*	33.92855*	31.28428*	30.36229*
59.5	41.19824*	42.51586*	39.10969*	29.61827*	28.84988*	27.31424*	37.75446*	37.16095*	38.26352*	51.53528*	50.87921*	42.87966*	39.44717*	40.22619*	36.55709*	36.53820*	36.66361*	34.80411*	44.17344*	41.98959*	37.31453*	33.58206*	30.97647*	30.01426*
60	40.78344*	42.08916*	38.65023*	29.31059*	28.55400*	27.06086*	37.34460*	36.72040*	37.93891*	50.98273*	50.26729*	42.39363*	38.80402*	39.72239*	36.22263*	36.22830*	36.28402*	34.52059*	43.66461*	41.54029*	37.04564*	33.12076*	30.63954*	29.68704*
Tm normalized
	Normalized fluorescence
Temperature (°C)	wild type			A64E			R102S			E323V			A64E R102S			A64E E323V			R102S E323V			A64E R102S E323V
43
43.5
44																						0.00342418	0	0
44.5							0.0159556	0.0309688	0				0.0968312	0.0543221	0.00116936	0.00403271	0	0	0	0.0147062	0.00301073	0	0.00663555	0.0169706
45							0	0	0.0098221				0	0	0	0	0.000885689	0.00246548	0.00746266	0	0	0.0074389	0.0169081	0.0245172
45.5							0.032521	0.0228411	0.0542807				0.0600198	0.0845493	0.0152992	0.0249504	0.0321235	0.0230094	0.0216015	0.00994138	0.00197387	0.0672863	0.0399867	0.0564746
46				0	0	0.0159251	0.0504619	0.0492522	0.0774421				0.146057	0.174122	0.075668	0.0445758	0.0674764	0.0358977	0.0513533	0.0545317	0.0143169	0.126816	0.0884781	0.100471
46.5				0.0216819	0.000892757	0	0.0544642	0.0780774	0.100937	0.0446877	0.0646201	0.0533583	0.187459	0.231933	0.16381	0.0786898	0.0824121	0.0670807	0.0804555	0.0881109	0.066561	0.181149	0.157475	0.163035
47	0.0663519	0	0.0841031	0.0640686	0.0457078	0.00392115	0.0807598	0.107808	0.139146	0.0132956	0.0158414	0	0.245537	0.277469	0.214481	0.115887	0.118357	0.104249	0.124741	0.117459	0.108471	0.231582	0.212268	0.213639
47.5	0.0508451	0.0239727	0.0752867	0.10102	0.0693542	0.0507117	0.167827	0.17007	0.190308	0.00558175	0	0.0155096	0.349236	0.393629	0.329295	0.174922	0.179647	0.162737	0.178235	0.174561	0.151482	0.298192	0.270802	0.282359
48	0.0210614	0.00523181	0	0.136946	0.106848	0.078441	0.21184	0.221398	0.229293	0	0.0173486	0.0450749	0.443832	0.462334	0.386717	0.236014	0.230672	0.217532	0.23109	0.23866	0.209391	0.371398	0.34047	0.356679
48.5	0	0.0407134	0.00213872	0.205261	0.167992	0.122404	0.274204	0.298354	0.293945	0.0231574	0.00705908	0.0559531	0.530493	0.552707	0.53985	0.294191	0.295929	0.290903	0.30768	0.30194	0.265513	0.454989	0.411407	0.431215
49	0.178116	0.22252	0.220292	0.319732	0.273784	0.243133	0.422402	0.427312	0.415683	0.16264	0.173156	0.16231	0.692656	0.713075	0.68587	0.382965	0.383901	0.369335	0.394079	0.394967	0.374375	0.529038	0.512282	0.512193
49.5	0.415729	0.454259	0.484724	0.393375	0.386803	0.37493	0.575944	0.561849	0.496983	0.356641	0.345572	0.300478	0.805162	0.927086	0.812	0.460104	0.469197	0.456297	0.451278	0.46902	0.492789	0.624307	0.599943	0.57074
50	0.396816	0.433499	0.373663	0.436637	0.395832	0.361925	0.517803	0.493491	0.470042	0.335007	0.308545	0.341817	0.757796	0.770657	0.779967	0.480332	0.484469	0.474788	0.463428	0.442747	0.47524	0.583067	0.5762	0.576039
50.5	0.47519	0.44585	0.437213	0.517468	0.476232	0.429699	0.565452	0.614517	0.575966	0.410589	0.384882	0.373716	0.880895	0.890883	0.929598	0.578548	0.572794	0.548847	0.595545	0.554881	0.528624	0.677256	0.632098	0.6552
51	0.476868	0.576001	0.582259	0.584301	0.554744	0.563839	0.738637	0.691522	0.59817	0.466866	0.467338	0.472328	0.905683	0.995374	0.923819	0.648229	0.631145	0.612463	0.627181	0.63564	0.609772	0.766856	0.725218	0.718677
51.5	0.639087	0.651732	0.606797	0.668245	0.639651	0.620345	0.780804	0.759529	0.708055	0.576464	0.562292	0.548427	0.938145	0.937364	0.929083	0.696595	0.679967	0.670666	0.66235	0.656668	0.688876	0.809063	0.817089	0.789659
52	0.717957	0.783558	0.750692	0.750736	0.712764	0.683377	0.807441	0.808145	0.769398	0.667113	0.662628	0.646351	1	0.956503	0.990501	0.773571	0.750953	0.748456	0.774804	0.718076	0.754246	0.849186	0.856191	0.850039
52.5	0.829894	0.8834	0.849403	0.804861	0.764189	0.790335	0.896881	0.895825	0.824698	0.766306	0.786586	0.745443	0.948925	1	1	0.833688	0.809597	0.820263	0.805439	0.790162	0.808469	0.911607	0.871922	0.912981
53	0.918211	0.949489	0.950578	0.866043	0.853838	0.830147	0.968382	0.933186	0.919801	0.884768	0.85498	0.851683	0.920207	0.969153	0.998179	0.878704	0.856854	0.876587	0.865145	0.827793	0.855433	0.955846	0.928639	0.94875
53.5	0.941679	0.998103	0.969609	0.913146	0.888478	0.89039	0.970794	0.9365	0.927875	0.913016	0.936234	0.90032	0.927409	0.958156	0.972186	0.919612	0.894301	0.906221	0.925228	0.852199	0.903107	0.978287	0.972427	0.974707
54	0.937998	1	0.948951	0.945473	0.930203	0.923201	0.984324	0.964114	0.940275	0.950824	0.967587	0.965948				0.938335	0.927847	0.941625	0.93859	0.897241	0.925068	0.979584	0.991766	0.985896
54.5	0.963071	0.985889	1	0.975216	0.954279	0.967606	1	1	1	0.975423	1	1				0.971677	0.948377	0.973348	0.9779	0.937496	0.962258	1	1	1
55	1	0.961733	0.952206	0.9896	0.972642	0.976002	0.999922	0.977347	0.990704	1	0.988498	0.986359				0.973101	0.965488	0.997471	0.987641	0.945379	0.986604	0.993331	0.998308	0.991353
55.5				1	0.99242	0.995757	0.997013	0.963474	0.98181	0.977253	0.999476	0.954206				0.99445	0.977008	0.998486	0.977585	0.964593	0.994705	0.983969	0.993129	0.983437
56				0.996712	1	1				0.985155	0.963856	0.982542				1	1	0.996894	0.984749	0.97974	1
56.5																0.993517	0.989974	1	1	0.98989	0.99843
57																			0.969254	1	0.976392
57.5
58
58.5
59
59.5
60
